# Supplementary material for: Comparative transcriptome analysis of root, stem, and leaf tissues of Entada phaseoloides reveals potential genes involved in triterpenoid saponin biosynthesis
Source: BMC Genomics. 2020 Sep 15;21:639. doi: 10.1186/s12864-020-07056-1 (PMC7493163; doi:10.1186/s12864-020-07056-1)
Supplement: Supplementary file 3 — Additional file 3. Functional annotation of Entada phaseoloides unigenes. [file 12864_2020_7056_MOESM3_ESM.txt]

Gene_id	Uniprot	Pfam	Nr	eggNOG	KEGG	Pathway	GO
Unigene399692	K7MK51_SOYBN`Uncharacterized protein	PF05922.13`Inhibitor_I9`Peptidase inhibitor I9	PREDICTED: subtilisin-like protease SBT2.5	COG1404;ENOG410IJRX	-	-	GO:0008233`peptidase activity`molecular_function;GO:0005575`cellular_component`cellular_component;GO:0005618`cell wall`cellular_component
Unigene8256	A0A151TJ23_CAJCA`Indole-3-acetic acid-induced protein ARG7	PF02519.11`Auxin_inducible`Auxin responsive protein	indole-3-acetic acid-induced protein ARG7-like	-	K14488`SAUR	Plant hormone signal transduction`ko04075	-
Unigene347611	I1JQJ8_SOYBN`Uncharacterized protein	PF12894.4`ANAPC4_WD40`Anaphase-promoting complex subunit 4 WD40 domain;PF00400.29`WD40`WD domain, G-beta repeat	PREDICTED: autophagy-related protein 18a-like	ENOG410XQZ6;KOG2111	-	-	GO:0006950`response to stress`biological_process;GO:0008150`biological_process`biological_process;GO:0008289`lipid binding`molecular_function;GO:0006464`cellular protein modification process`biological_process;GO:0005737`cytoplasm`cellular_component;GO:0005575`cellular_component`cellular_component;GO:0043226`organelle`cellular_component;GO:0006914`autophagy`biological_process;GO:0005829`cytosol`c…
Unigene280853	I1MLN6_SOYBN`Uncharacterized protein;A0A067LNC7_JATCU`Uncharacterized protein	PF07859.10`Abhydrolase_3`alpha/beta hydrolase fold	LOW QUALITY PROTEIN: probable carboxylesterase 11	KOG1515;COG0657	-	-	GO:0003674`molecular_function`molecular_function
Unigene302880	A0A0R0EGY8_SOYBN`Uncharacterized protein	-	PREDICTED: uncharacterized protein LOC100809847	-	-	-	-
Unigene27083	A0A0J8B379_BETVU`Uncharacterized protein	PF01459.19`Porin_3`Eukaryotic porin	Mitochondrial outer membrane protein porin of 34 kDa	-	K15040`VDAC2	Huntington's disease`ko05016;Calcium signaling pathway`ko04020;HTLV-I infection`ko05166;Parkinson's disease`ko05012;cGMP-PKG signaling pathway`ko04022	GO:0055085`transmembrane transport`biological_process;GO:0005739`mitochondrion`cellular_component
Unigene348305	I3T3Z8_MEDTR`F-box GID2-like protein	PF12937.4`F-box-like`F-box-like;PF00646.30`F-box`F-box domain	PREDICTED: F-box protein GID2 isoform X2	-	K14495`GID2, SLY1	Plant hormone signal transduction`ko04075	GO:0000003`reproduction`biological_process;GO:0043234`protein complex`cellular_component;GO:0008150`biological_process`biological_process;GO:0048856`anatomical structure development`biological_process;GO:0005622`intracellular`cellular_component;GO:0005634`nucleus`cellular_component
Unigene34785	A0A0B2PF59_GLYSO`Uncharacterized protein	PF00035.23`dsrm`Double-stranded RNA binding motif;PF14709.4`DND1_DSRM`double strand RNA binding domain from DEAD END PROTEIN 1	PREDICTED: uncharacterized protein LOC101495369	-	-	-	-
Unigene354587	M3DCU2_SPHMS`Brefeldin A esterase	PF07859.10`Abhydrolase_3`alpha/beta hydrolase fold	uncharacterized protein LOC112005364	-	-	-	GO:0003674`molecular_function`molecular_function
Unigene242347	I1L474_SOYBN`Uncharacterized protein;A0A0L9VHS2_PHAAN`Uncharacterized protein	-	PREDICTED: uncharacterized GPI-anchored protein At4g28100-like	ENOG410IIQF;ENOG410YGU9	-	-	-
Unigene58365	GSH1_MEDTR`Glutamate--cysteine ligase, chloroplastic;;Q6XXZ2_LOTJA`Gamma-glutamylcysteine synthetase;Q6F4I8_ZINVI`Gamma-glutamylcysteine synthetase	PF04107.10`GCS2`Glutamate-cysteine ligase family 2(GCS2)	hypothetical protein TSUD_76980	-	K01919`gshA	Cysteine and methionine metabolism`ko00270;Glutathione metabolism`ko00480	GO:0006790`sulfur compound metabolic process`biological_process;GO:0002376`immune system process`biological_process;GO:0006950`response to stress`biological_process;GO:0008150`biological_process`biological_process;GO:0009536`plastid`cellular_component;GO:0071554`cell wall organization or biogenesis`biological_process;GO:0019748`secondary metabolic process`biological_process;GO:0048856`anatomical …
Unigene384506	I3SFH9_LOTJA`Uncharacterized protein	PF00249.28`Myb_DNA-binding`Myb-like DNA-binding domain;PF15963.2`Myb_DNA-bind_7`Myb DNA-binding like	PREDICTED: protein REVEILLE 6 isoform X1	-	-	-	GO:0034641`cellular nitrogen compound metabolic process`biological_process;GO:0005634`nucleus`cellular_component;GO:0003677`DNA binding`molecular_function;GO:0009058`biosynthetic process`biological_process
Unigene1619	V7CC82_PHAVU`Uncharacterized protein;A0A151R3B5_CAJCA`Dynamin-related protein 1E	PF02212.15`GED`Dynamin GTPase effector domain;PF01031.17`Dynamin_M`Dynamin central region;PF00350.20`Dynamin_N`Dynamin family;PF01926.20`MMR_HSR1`50S ribosome-binding GTPase	dynamin-related protein 1E-like	-	-	-	GO:0043167`ion binding`molecular_function;GO:0003924`GTPase activity`molecular_function
Unigene162756	I1KQC9_SOYBN`Glutamyl-tRNA(Gln) amidotransferase subunit B, chloroplastic/mitochondrial;I1K5J4_SOYBN`Glutamyl-tRNA(Gln) amidotransferase subunit B, chloroplastic/mitochondrial	PF02934.12`GatB_N`GatB/GatE catalytic domain;PF02637.15`GatB_Yqey`GatB domain	glutamyl-tRNA(Gln) amidotransferase subunit B, chloroplastic/mitochondrial	COG0064;KOG2438	K02434`gatB	Aminoacyl-tRNA biosynthesis`ko00970	GO:0016874`ligase activity`molecular_function;GO:0005739`mitochondrion`cellular_component;GO:0006399`tRNA metabolic process`biological_process;GO:0006520`cellular amino acid metabolic process`biological_process
Unigene391308	A0A151QW17_CAJCA`Retrotransposable element Tf2	-	Retrotransposable element Tf2	-	-	-	-
Unigene70635	A0A0D3D3X3_BRAOL`Uncharacterized protein	-	PREDICTED: uncharacterized protein LOC101506803	-	-	-	GO:0004386`helicase activity`molecular_function;GO:0006259`DNA metabolic process`biological_process;GO:0042592`homeostatic process`biological_process;GO:0006950`response to stress`biological_process;GO:0051276`chromosome organization`biological_process
Unigene343736	I1J4K6_SOYBN`Uncharacterized protein	PF02516.11`STT3`Oligosaccharyl transferase STT3 subunit;PF13231.3`PMT_2`Dolichyl-phosphate-mannose-protein mannosyltransferase	Dolichyl-diphosphooligosaccharide--protein glycosyltransferase subunit STT3, partial	COG1287;KOG2292	K07151`STT3	N-Glycan biosynthesis`ko00510;Various types of N-glycan biosynthesis`ko00513;Protein processing in endoplasmic reticulum`ko04141	GO:0005975`carbohydrate metabolic process`biological_process;GO:0043234`protein complex`cellular_component;GO:0005575`cellular_component`cellular_component;GO:0009058`biosynthetic process`biological_process;GO:0005783`endoplasmic reticulum`cellular_component;GO:0016757`transferase activity, transferring glycosyl groups`molecular_function;GO:0006464`cellular protein modification process`biological…
Unigene328595	V7CJP0_PHAVU`Uncharacterized protein;G7LIJ2_MEDTR`Cinnamyl alcohol dehydrogenase-like protein	PF16912.2`Glu_dehyd_C`Glucose dehydrogenase C-terminus;PF02737.15`3HCDH_N`3-hydroxyacyl-CoA dehydrogenase, NAD binding domain;PF08240.9`ADH_N`Alcohol dehydrogenase GroES-like domain;PF02826.16`2-Hacid_dh_C`D-isomer specific 2-hydroxyacid dehydrogenase, NAD binding domain;PF01262.18`AlaDh_PNT_C`Alanine dehydrogenase/PNT, C-terminal domain;PF03446.12`NAD_binding_2`NAD binding domain of 6-phosphoglu…	probable mannitol dehydrogenase	-	K00083`E1.1.1.195	Phenylpropanoid biosynthesis`ko00940	GO:0016491`oxidoreductase activity`molecular_function;GO:0043167`ion binding`molecular_function
Unigene183579	I0YS40_9CHLO`Uncharacterized protein	-	hypothetical protein COCSUDRAFT_17991	-	-	-	-
Unigene316587	K7L1G4_SOYBN`Kinesin-like protein	PF00225.20`Kinesin`Kinesin motor domain;PF16796.2`Microtub_bd`Microtubule binding	Kinesin-like protein KIF22	KOG0242;COG5059	K10403`KIF22	-	GO:0005856`cytoskeleton`cellular_component;GO:0003674`molecular_function`molecular_function;GO:0043167`ion binding`molecular_function;GO:0016887`ATPase activity`molecular_function;GO:0043234`protein complex`cellular_component;GO:0008150`biological_process`biological_process
Unigene305672	A0A0L9U0N9_PHAAN`Uncharacterized protein	PF09280.8`XPC-binding`XPC-binding domain	PREDICTED: ubiquitin receptor RAD23c-like	-	K10839`RAD23, HR23	Nucleotide excision repair`ko03420;Protein processing in endoplasmic reticulum`ko04141	GO:0003677`DNA binding`molecular_function;GO:0005634`nucleus`cellular_component;GO:0009056`catabolic process`biological_process;GO:0006950`response to stress`biological_process;GO:0006259`DNA metabolic process`biological_process
Unigene112500	A0A0L9TQ76_PHAAN`Bifunctional dihydrofolate reductase-thymidylate synthase;B0BLI5_LOTJA`Bifunctional dihydrofolate reductase-thymidylate synthase	PF00303.16`Thymidylat_synt`Thymidylate synthase	bifunctional dihydrofolate reductase-thymidylate synthase-like	-	K13998`DHFR-TS	One carbon pool by folate`ko00670;Pyrimidine metabolism`ko00240;Folate biosynthesis`ko00790	GO:0006520`cellular amino acid metabolic process`biological_process;GO:0016491`oxidoreductase activity`molecular_function;GO:0034641`cellular nitrogen compound metabolic process`biological_process;GO:0008168`methyltransferase activity`molecular_function;GO:0009058`biosynthetic process`biological_process;GO:0044281`small molecule metabolic process`biological_process;GO:0051186`cofactor metabolic p…
Unigene291580	A0A0R0GHA3_SOYBN`Uncharacterized protein	-	uncharacterized protein LOC111471770, partial	-	-	-	-
Unigene111597	V7BPD0_PHAVU`Uncharacterized protein	-	hypothetical protein PHAVU_006G158600g	-	-	-	-
Unigene27809	A0A151RJ49_CAJCA`Retrovirus-related Pol polyprotein from transposon 297 family	-	Retrovirus-related Pol polyprotein from transposon 297 family	-	-	-	-
Unigene380893	A0A151RR33_CAJCA`Receptor-like protein kinase HERK 1;K7ML17_SOYBN`Uncharacterized protein;G7JFF3_MEDTR`Calmodulin-binding receptor-like cytoplasmic kinase;A0A0D2Q738_GOSRA`Uncharacterized protein	PF07714.14`Pkinase_Tyr`Protein tyrosine kinase;PF00069.22`Pkinase`Protein kinase domain	LOW QUALITY PROTEIN: Receptor-like protein kinase HERK 1	-	-	-	GO:0043167`ion binding`molecular_function;GO:0016301`kinase activity`molecular_function;GO:0005575`cellular_component`cellular_component
Unigene123173	C6TMF0_SOYBN`Uncharacterized protein	PF03208.16`PRA1`PRA1 family protein	PREDICTED: uncharacterized protein LOC101498918	ENOG4111C7K;ENOG410JNW9	-	-	GO:0005575`cellular_component`cellular_component
Unigene46854	A2Q3E4_MEDTR`RNA-directed DNA polymerase; HMG-I and HMG-Y, DNA-binding, putative	-	PREDICTED: uncharacterized protein LOC104105151	-	-	-	GO:0016779`nucleotidyltransferase activity`molecular_function;GO:0003677`DNA binding`molecular_function
Unigene322980	A0A151UB75_CAJCA`Uncharacterized protein	PF14817.3`HAUS5`HAUS augmin-like complex subunit 5	PREDICTED: uncharacterized protein LOC101500715	-	-	-	-
Unigene45052	A0A151SSP3_CAJCA`Uncharacterized protein	-	uncharacterized protein LOC11446722	-	-	-	-
Unigene63869	V7CWR7_PHAVU`Uncharacterized protein	PF03732.14`Retrotrans_gag`Retrotransposon gag protein	PREDICTED: uncharacterized protein LOC101509306	-	-	-	-
Unigene140929	I1KV97_SOYBN`Uncharacterized protein	-	PREDICTED: N-alpha-acetyltransferase 15, NatA auxiliary subunit	KOG1156;ENOG410XR7D	K00670`E2.3.1.88	-	GO:0005737`cytoplasm`cellular_component;GO:0006464`cellular protein modification process`biological_process
Unigene175215	A0A0S3T276_PHAAN`Uncharacterized protein	PF07059.9`DUF1336`Protein of unknown function (DUF1336)	hypothetical protein PHAVU_002G079600g	-	-	-	-
Unigene207151	A0A151TYI2_CAJCA`DnaJ protein isogeny	PF01556.15`DnaJ_C`DnaJ C terminal domain	dnaJ protein homolog 1	-	K09503`DNAJA2	Protein processing in endoplasmic reticulum`ko04141	-
Unigene117856	I1K622_SOYBN`Uncharacterized protein	-	PREDICTED: asparagine--tRNA ligase, cytoplasmic 1	KOG0554;COG0017	K01893`NARS, asnS	Aminoacyl-tRNA biosynthesis`ko00970	GO:0006520`cellular amino acid metabolic process`biological_process;GO:0006399`tRNA metabolic process`biological_process;GO:0005737`cytoplasm`cellular_component;GO:0006412`translation`biological_process;GO:0003674`molecular_function`molecular_function;GO:0043167`ion binding`molecular_function;GO:0016874`ligase activity`molecular_function
Unigene139131	A0A067YBN1_PUEML`Glucosyltransferase KGT20	-	PREDICTED: crocetin glucosyltransferase, chloroplastic-like	-	-	-	GO:0016757`transferase activity, transferring glycosyl groups`molecular_function
Unigene180856	Q5VMB3_ORYSJ`ATPase-like	PF13191.3`AAA_16`AAA ATPase domain;PF13481.3`AAA_25`AAA domain;PF07728.11`AAA_5`AAA domain (dynein-related subfamily);PF13604.3`AAA_30`AAA domain;PF01078.18`Mg_chelatase`Magnesium chelatase, subunit ChlI;PF13086.3`AAA_11`AAA domain;PF01637.15`ATPase_2`ATPase domain predominantly from Archaea;PF13555.3`AAA_29`P-loop containing region of AAA domain;PF13238.3`AAA_18`AAA domain;PF02367.14`TsaE`Threon…	hypothetical protein OsI_21736	COG3854;ENOG410IHVJ	-	-	GO:0043167`ion binding`molecular_function;GO:0009536`plastid`cellular_component
Unigene24887	W3XL77_9PEZI`Uncharacterized protein	-	serum paraoxonase/arylesterase 2-like	-	-	-	-
Unigene308516	A0A151RMA7_CAJCA`Aldehyde dehydrogenase family 7 member A1;A0A0L9UBA0_PHAAN`Uncharacterized protein;I1MHH0_SOYBN`Uncharacterized protein	PF00171.19`Aldedh`Aldehyde dehydrogenase family	PREDICTED: aldehyde dehydrogenase family 7 member A1	COG1012;KOG2453	-	-	GO:0016491`oxidoreductase activity`molecular_function
Unigene233277	C6TAM7_SOYBN`Uncharacterized protein	PF14226.3`DIOX_N`non-haem dioxygenase in morphine synthesis N-terminal	uncharacterized protein LOC100810937	KOG0143;COG3491	-	-	GO:0016491`oxidoreductase activity`molecular_function;GO:0009058`biosynthetic process`biological_process;GO:0043167`ion binding`molecular_function
Unigene250425	V4T061_9ROSI`Uncharacterized protein	-	hypothetical protein CICLE_v10003828mg	-	-	-	GO:0006259`DNA metabolic process`biological_process;GO:0004518`nuclease activity`molecular_function;GO:0006950`response to stress`biological_process;GO:0005634`nucleus`cellular_component;GO:0003677`DNA binding`molecular_function
Unigene147810	I3RZZ7_LOTJA`Uncharacterized protein;A0A151RF98_CAJCA`Transmembrane emp24 domain-containing protein 10	PF16245.2`DUF4902`Domain of unknown function (DUF4902);PF01105.21`EMP24_GP25L`emp24/gp25L/p24 family/GOLD	PREDICTED: transmembrane emp24 domain-containing protein p24delta9	-	-	-	GO:0005575`cellular_component`cellular_component;GO:0006810`transport`biological_process
Unigene202224	A0A072UXV4_MEDTR`Ethylene response factor	-	ethylene-responsive transcription factor 3-like protein	-	K09286`EREBP	-	GO:0003677`DNA binding`molecular_function;GO:0005634`nucleus`cellular_component;GO:0001071`nucleic acid binding transcription factor activity`molecular_function;GO:0009058`biosynthetic process`biological_process;GO:0034641`cellular nitrogen compound metabolic process`biological_process;GO:0008150`biological_process`biological_process;GO:0006950`response to stress`biological_process
Unigene127530	A4RVB5_OSTLU`Uncharacterized protein	PF02629.16`CoA_binding`CoA binding domain	predicted protein	KOG1255;COG0074	K01899`LSC1	Carbon metabolism`ko01200;Citrate cycle (TCA cycle)`ko00020;Propanoate metabolism`ko00640	GO:0003674`molecular_function`molecular_function;GO:0016874`ligase activity`molecular_function
Unigene13907	A0A0S3S5B1_PHAAN`Uncharacterized protein;A0A0B2P8X9_GLYSO`Double-stranded RNA-binding protein 2	PF03368.11`Dicer_dimer`Dicer dimerisation domain;PF00035.23`dsrm`Double-stranded RNA binding motif;PF14709.4`DND1_DSRM`double strand RNA binding domain from DEAD END PROTEIN 1	Double-stranded RNA-binding protein 2	-	-	-	-
Unigene291235	A5B7A7_VITVI`Putative uncharacterized protein;A5AQS6_VITVI`Putative uncharacterized protein	PF13961.3`DUF4219`Domain of unknown function (DUF4219);PF14244.3`Retrotran_gag_3`gag-polypeptide of LTR copia-type;PF00665.23`rve`Integrase core domain;PF13976.3`gag_pre-integrs`GAG-pre-integrase domain;PF07727.11`RVT_2`Reverse transcriptase (RNA-dependent DNA polymerase);PF14223.3`Retrotran_gag_2`gag-polypeptide of LTR copia-type;PF03732.14`Retrotrans_gag`Retrotransposon gag protein	hypothetical protein VITISV_006799	-	-	-	GO:0003674`molecular_function`molecular_function;GO:0043167`ion binding`molecular_function;GO:0006259`DNA metabolic process`biological_process
Unigene317497	A0A151U5W9_CAJCA`Pentatricopeptide repeat-containing protein At4g13650 family	-	PREDICTED: putative pentatricopeptide repeat-containing protein At3g23330	-	-	-	-
Unigene282986	F9X0M1_ZYMTI`Uncharacterized protein	-	glutamate--cysteine ligase-like	-	K11204`GCLC	Cysteine and methionine metabolism`ko00270;Glutathione metabolism`ko00480	GO:0006790`sulfur compound metabolic process`biological_process;GO:0034641`cellular nitrogen compound metabolic process`biological_process;GO:0009058`biosynthetic process`biological_process;GO:0016874`ligase activity`molecular_function
Unigene107103	C6TCP5_SOYBN`Uncharacterized protein	PF11947.5`DUF3464`Protein of unknown function (DUF3464)	PREDICTED: uncharacterized protein PAM68-like	ENOG410YU1H;ENOG410J1MR	-	-	GO:0009536`plastid`cellular_component;GO:0009579`thylakoid`cellular_component;GO:0005575`cellular_component`cellular_component
Unigene399395	A0A151SJK4_CAJCA`Putative isochorismatase family protein pncA;I3T449_LOTJA`Uncharacterized protein	PF00857.17`Isochorismatase`Isochorismatase family	PREDICTED: nicotinamidase 1-like	-	-	-	GO:0003674`molecular_function`molecular_function
Unigene266567	A0A151RIH5_CAJCA`Putative isoaspartyl peptidase/L-asparaginase 2;I1M8R0_SOYBN`Uncharacterized protein;I1M8R2_SOYBN`Uncharacterized protein	PF01112.15`Asparaginase_2`Asparaginase	probable isoaspartyl peptidase/L-asparaginase 2	COG1446;KOG1592	K13051`iaaA, ASRGL1	-	GO:0003674`molecular_function`molecular_function
Unigene75592	Q0IR97_ORYSJ`21 kDa protein;B8BLP4_ORYSI`Putative uncharacterized protein	PF00838.14`TCTP`Translationally controlled tumour protein	hypothetical protein OsI_36917	KOG1727;ENOG4111FVP	-	-	-
Unigene30540	G7KQ87_MEDTR`SURF1-like protein	-	surfeit locus protein 1 isoform X1	-	K14998`SURF1	-	GO:0005575`cellular_component`cellular_component
Unigene252416	A0A0S3RRA4_PHAAN`Uncharacterized protein	PF11816.5`DUF3337`Domain of unknown function (DUF3337);PF16207.2`RAWUL`RAWUL domain RING finger- and WD40-associated ubiquitin-like	protein LAX PANICLE 2	-	-	-	-
Unigene135700	A0A151T3D5_CAJCA`Ras GTPase-activating protein 4	-	synaptotagmin-5-like isoform X1	-	-	-	-
Unigene202171	G7JAB5_MEDTR`Programmed cell death-like protein	PF04194.10`PDCD2_C`Programmed cell death protein 2, C-terminal putative domain	programmed cell death protein 2-like	-	K14801`TSR4	-	GO:0005737`cytoplasm`cellular_component
Unigene59254	A0A151SNQ1_CAJCA`GTP cyclohydrolase 1	PF01227.19`GTP_cyclohydroI`GTP cyclohydrolase I	GTP cyclohydrolase 1	-	K01495`folE	Folate biosynthesis`ko00790	-
Unigene267195	A0A0L9UPW1_PHAAN`Uncharacterized protein;A0A0S3SFF5_PHAAN`Uncharacterized protein	PF01061.21`ABC2_membrane`ABC-2 type transporter	ABC transporter G family member 40 isoform X2	-	-	-	GO:0043167`ion binding`molecular_function;GO:0006810`transport`biological_process;GO:0005575`cellular_component`cellular_component;GO:0016887`ATPase activity`molecular_function
Unigene35514	A0A0E0QW71_ORYRU`Uncharacterized protein	-	hypothetical protein OsI_32722	-	-	-	GO:0006399`tRNA metabolic process`biological_process;GO:0016757`transferase activity, transferring glycosyl groups`molecular_function;GO:0009058`biosynthetic process`biological_process;GO:0044281`small molecule metabolic process`biological_process
Unigene51791	V7APL2_PHAVU`Uncharacterized protein	-	PREDICTED: cyclic nucleotide-gated ion channel 1-like	-	-	-	GO:0005575`cellular_component`cellular_component;GO:0022857`transmembrane transporter activity`molecular_function
Unigene103522	A0A0L9VC72_PHAAN`Uncharacterized protein	PF01535.17`PPR`PPR repeat;PF00515.25`TPR_1`Tetratricopeptide repeat;PF13428.3`TPR_14`Tetratricopeptide repeat;PF13041.3`PPR_2`PPR repeat family;PF13812.3`PPR_3`Pentatricopeptide repeat domain;PF14432.3`DYW_deaminase`DYW family of nucleic acid deaminases;PF17177.1`PPR_long`Pentacotripeptide-repeat region of PROPR;PF12854.4`PPR_1`PPR repeat	PREDICTED: pentatricopeptide repeat-containing protein At4g33990	-	-	-	GO:0043167`ion binding`molecular_function
Unigene272722	G7KWI7_MEDTR`Poxvirus Ag35 surface protein	-	PREDICTED: bromodomain adjacent to zinc finger domain protein 1A	-	-	-	GO:0043167`ion binding`molecular_function
Unigene51430	I3T6I6_MEDTR`Uncharacterized protein	-	pollen-specific leucine-rich repeat extensin-like protein 2 isoform X2	-	-	-	-
Unigene241033	A0A0D2UL83_GOSRA`Uncharacterized protein	-	hypothetical protein B456_009G132000	-	-	-	GO:0043167`ion binding`molecular_function;GO:0003674`molecular_function`molecular_function;GO:0009058`biosynthetic process`biological_process
Unigene119643	A0A151R448_CAJCA`Uncharacterized protein	-	PREDICTED: uncharacterized protein LOC108344441	-	-	-	-
Unigene253765	C6T5Q4_SOYBN`Autophagy-related protein	-	autophagy-related protein 8C	ENOG4111JAT;KOG1654	-	-	GO:0006914`autophagy`biological_process;GO:0006950`response to stress`biological_process
Unigene203876	Q5Z907_ORYSJ`Os06g0562600 protein	PF00118.21`Cpn60_TCP1`TCP-1/cpn60 chaperonin family	hypothetical protein OsJ_21705	COG0459;KOG0357	K09497`CCT5	-	GO:0043167`ion binding`molecular_function;GO:0005737`cytoplasm`cellular_component;GO:0006457`protein folding`biological_process
Unigene399431	A0A151RG72_CAJCA`Retrovirus-related Pol polyprotein from transposon TNT 1-94	-	Retrovirus-related Pol polyprotein from transposon TNT 1-94	-	-	-	-
Unigene173905	A0A151RZ03_CAJCA`Retrovirus-related Pol polyprotein from transposon 297 family	-	hypothetical protein TSUD_403710	-	-	-	-
Unigene59820	A0A0D9YL34_9ORYZ`Uncharacterized protein	-	hypothetical protein OsI_05490	-	-	-	-
Unigene105863	V7B3L8_PHAVU`Uncharacterized protein	PF00069.22`Pkinase`Protein kinase domain;PF00139.16`Lectin_legB`Legume lectin domain;PF07714.14`Pkinase_Tyr`Protein tyrosine kinase	PREDICTED: L-type lectin-domain containing receptor kinase S.4	-	-	-	GO:0016301`kinase activity`molecular_function;GO:0003674`molecular_function`molecular_function;GO:0043167`ion binding`molecular_function;GO:0005575`cellular_component`cellular_component
Unigene365480	G7KGR8_MEDTR`Peptidyl-prolyl cis-trans isomerase	PF00254.25`FKBP_C`FKBP-type peptidyl-prolyl cis-trans isomerase	unknown	-	K01802`E5.2.1.8	-	GO:0006457`protein folding`biological_process;GO:0016853`isomerase activity`molecular_function
Unigene298310	A0A151S0L8_CAJCA`Expansin-A13;G7KFU6_MEDTR`Expansin A1;I1JHS2_SOYBN`Uncharacterized protein	PF01357.18`Pollen_allerg_1`Pollen allergen;PF03330.15`DPBB_1`Lytic transglycolase	PREDICTED: expansin-A13	ENOG410IGRE;ENOG410YCCE	-	-	GO:0005618`cell wall`cellular_component;GO:0005576`extracellular region`cellular_component;GO:0005575`cellular_component`cellular_component;GO:0071554`cell wall organization or biogenesis`biological_process
Unigene372757	A0A151QLZ0_CAJCA`Retrovirus-related Pol polyprotein from transposon 17.6	PF00078.24`RVT_1`Reverse transcriptase (RNA-dependent DNA polymerase)	PREDICTED: LOW QUALITY PROTEIN: uncharacterized protein LOC101492158	-	-	-	-
Unigene187765	A0A0R0I5X2_SOYBN`Uncharacterized protein	-	uncharacterized protein LOC100527527 precursor	-	-	-	-
Unigene92285	A0A151RU48_CAJCA`BI1-like protein	PF01027.17`Bax1-I`Inhibitor of apoptosis-promoting Bax1	BI1-like protein	-	K06890`K06890	-	-
Unigene201579	M8AIA9_TRIUA`Actin-3	-	actin-7	-	K10355`ACTF	-	GO:0043167`ion binding`molecular_function
Unigene297372	A0A151RYF4_CAJCA`DNA mismatch repair protein Msh6-1;A0A0R0ER15_SOYBN`Uncharacterized protein	PF00488.18`MutS_V`MutS domain V;PF01624.17`MutS_I`MutS domain I;PF05192.15`MutS_III`MutS domain III;PF05188.14`MutS_II`MutS domain II;PF05190.15`MutS_IV`MutS family domain IV	PREDICTED: DNA mismatch repair protein MSH6	-	K08737`MSH6	Mismatch repair`ko03430;Pathways in cancer`ko05200;Colorectal cancer`ko05210	GO:0006950`response to stress`biological_process;GO:0006259`DNA metabolic process`biological_process;GO:0003677`DNA binding`molecular_function;GO:0043167`ion binding`molecular_function
Unigene355503	A0A151T267_CAJCA`Metacaspase-1;G7JCS0_MEDTR`ICE-like protease (Caspase) p20 domain protein;K7L5D3_SOYBN`Uncharacterized protein	PF00656.19`Peptidase_C14`Caspase domain	Metacaspase-1	KOG1546;ENOG410Y41C	-	-	GO:0008233`peptidase activity`molecular_function
Unigene54093	I1LJT1_SOYBN`Uncharacterized protein	-	hypothetical protein TanjilG_30010	ENOG410IHM9;ENOG410Y9VT	-	-	-
Unigene129750	-	-	uncharacterized protein LOC111991320	-	-	-	-
Unigene358935	A0A0D3GKG6_9ORYZ`Uncharacterized protein	PF13245.3`AAA_19`Part of AAA domain;PF11075.5`DUF2780`Protein of unknown function VcgC/VcgE (DUF2780);PF00270.26`DEAD`DEAD/DEAH box helicase;PF04851.12`ResIII`Type III restriction enzyme, res subunit	hypothetical protein OsI_24355	-	K03257`EIF4A	RNA transport`ko03013	GO:0043167`ion binding`molecular_function;GO:0003674`molecular_function`molecular_function;GO:0004386`helicase activity`molecular_function
Unigene129484	I1L7R2_SOYBN`Uncharacterized protein	PF02269.13`TFIID-18kDa`Transcription initiation factor IID, 18kD subunit	uncharacterized protein LOC100796504	KOG3901;COG5248	K03127`TAF13	Basal transcription factors`ko03022;Herpes simplex infection`ko05168	GO:0009058`biosynthetic process`biological_process;GO:0000988`transcription factor activity, protein binding`molecular_function;GO:0005654`nucleoplasm`cellular_component;GO:0003677`DNA binding`molecular_function;GO:0043234`protein complex`cellular_component;GO:0034641`cellular nitrogen compound metabolic process`biological_process
Unigene377305	G7II78_MEDTR`Pre-mRNA-processing-splicing factor 8	PF01398.18`JAB`JAB1/Mov34/MPN/PAD-1 ubiquitin protease	PREDICTED: pre-mRNA-processing-splicing factor 8A	-	K12856`PRPF8, PRP8	Spliceosome`ko03040	GO:0005634`nucleus`cellular_component;GO:0003723`RNA binding`molecular_function;GO:0006397`mRNA processing`biological_process
Unigene230066	A0A151TK65_CAJCA`Protection of telomeres protein 1;G7LE70_MEDTR`Protection of telomeres 1a protein;V7CT45_PHAVU`Uncharacterized protein	-	hypothetical protein TanjilG_21972	-	-	-	GO:0006259`DNA metabolic process`biological_process;GO:0000228`nuclear chromosome`cellular_component;GO:0042592`homeostatic process`biological_process;GO:0051276`chromosome organization`biological_process;GO:0003677`DNA binding`molecular_function
Unigene191777	K7KR70_SOYBN`Uncharacterized protein;A0A0L9TIY5_PHAAN`Uncharacterized protein	PF00005.24`ABC_tran`ABC transporter;PF00350.20`Dynamin_N`Dynamin family;PF13304.3`AAA_21`AAA domain, putative AbiEii toxin, Type IV TA system;PF06414.9`Zeta_toxin`Zeta toxin;PF03215.12`Rad17`Rad17 cell cycle checkpoint protein;PF13191.3`AAA_16`AAA ATPase domain;PF01061.21`ABC2_membrane`ABC-2 type transporter;PF12698.4`ABC2_membrane_3`ABC-2 family transporter protein;PF03193.13`DUF258`Protein of u…	PREDICTED: ABC transporter G family member 5-like	KOG0061;COG1131	-	-	GO:0043167`ion binding`molecular_function;GO:0005886`plasma membrane`cellular_component;GO:0016887`ATPase activity`molecular_function;GO:0055085`transmembrane transport`biological_process;GO:0005575`cellular_component`cellular_component;GO:0022857`transmembrane transporter activity`molecular_function
Unigene132012	K7LZ50_SOYBN`Uncharacterized protein;A0A072USV4_MEDTR`Lysine-ketoglutarate reductase/saccharopine dehydrogenase;G7JS29_MEDTR`Lysine-ketoglutarate reductase/saccharopine dehydrogenase	PF00899.18`ThiF`ThiF family;PF03435.15`Sacchrp_dh_NADP`Saccharopine dehydrogenase NADP binding domain;PF16653.2`Sacchrp_dh_C`Saccharopine dehydrogenase C-terminal domain;PF13460.3`NAD_binding_10`NAD(P)H-binding;PF01262.18`AlaDh_PNT_C`Alanine dehydrogenase/PNT, C-terminal domain;PF05222.12`AlaDh_PNT_N`Alanine dehydrogenase/PNT, N-terminal domain;PF04455.9`Saccharop_dh_N`LOR/SDH bifunctional enzyme…	alpha-aminoadipic semialdehyde synthase isoform X1	COG1748;KOG0172	K14157`AASS	Lysine degradation`ko00310	GO:0009056`catabolic process`biological_process;GO:0005575`cellular_component`cellular_component;GO:0016491`oxidoreductase activity`molecular_function;GO:0005829`cytosol`cellular_component;GO:0006520`cellular amino acid metabolic process`biological_process
Unigene163693	A0A0S3SCZ2_PHAAN`Uncharacterized protein	-	PREDICTED: uncharacterized protein C20orf24 homolog	-	-	-	GO:0005575`cellular_component`cellular_component
Unigene18335	V7AJ66_PHAVU`Uncharacterized protein	PF00439.22`Bromodomain`Bromodomain;PF17035.2`BET`Bromodomain extra-terminal - transcription regulation	PREDICTED: transcription factor GTE4-like	-	-	-	-
Unigene160496	C6T990_SOYBN`Uncharacterized protein	-	PREDICTED: diaminopimelate epimerase, chloroplastic-like	COG0253;ENOG410IHJB	-	-	GO:0016853`isomerase activity`molecular_function;GO:0005737`cytoplasm`cellular_component;GO:0006520`cellular amino acid metabolic process`biological_process;GO:0009058`biosynthetic process`biological_process
Unigene282564	I1JPG1_SOYBN`Uncharacterized protein	PF00690.23`Cation_ATPase_N`Cation transporter/ATPase, N-terminus;PF00689.18`Cation_ATPase_C`Cation transporting ATPase, C-terminus;PF00122.17`E1-E2_ATPase`E1-E2 ATPase;PF12710.4`HAD`haloacid dehalogenase-like hydrolase;PF08282.9`Hydrolase_3`haloacid dehalogenase-like hydrolase;PF00702.23`Hydrolase`haloacid dehalogenase-like hydrolase	PREDICTED: calcium-transporting ATPase 4, endoplasmic reticulum-type-like	KOG0202;COG0474	K01537`E3.6.3.8	-	GO:0005783`endoplasmic reticulum`cellular_component;GO:0043167`ion binding`molecular_function;GO:0005886`plasma membrane`cellular_component;GO:0022857`transmembrane transporter activity`molecular_function;GO:0055085`transmembrane transport`biological_process;GO:0016887`ATPase activity`molecular_function
Unigene163977	V7AGH9_PHAVU`Uncharacterized protein	PF07690.13`MFS_1`Major Facilitator Superfamily;PF00083.21`Sugar_tr`Sugar (and other) transporter	PREDICTED: probable polyol transporter 4	-	-	-	GO:0022857`transmembrane transporter activity`molecular_function;GO:0005575`cellular_component`cellular_component
Unigene276890	A0A072U6S8_MEDTR`Disease resistance protein (TIR-NBS-LRR class)	PF00931.19`NB-ARC`NB-ARC domain	TMV resistance protein N	-	-	-	GO:0007165`signal transduction`biological_process;GO:0043167`ion binding`molecular_function;GO:0006950`response to stress`biological_process
Unigene105718	A0A151R099_CAJCA`Protein FAR1-RELATED SEQUENCE 5	-	Protein FAR1-RELATED SEQUENCE 5	-	-	-	-
Unigene108479	G7L5K6_MEDTR`U6 snRNA-associated-like-Smprotein	PF01423.19`LSM`LSM domain	Sm-like protein Lsm7/snRNP-G	-	K12626`LSM7	Spliceosome`ko03040;RNA degradation`ko03018	GO:0005622`intracellular`cellular_component;GO:0003723`RNA binding`molecular_function;GO:0006397`mRNA processing`biological_process
Unigene25460	V7CK99_PHAVU`S-acyltransferase;I1JE91_SOYBN`S-acyltransferase	PF01529.17`zf-DHHC`DHHC palmitoyltransferase	PREDICTED: probable protein S-acyltransferase 22	COG5273;KOG1311	-	-	GO:0043167`ion binding`molecular_function;GO:0016746`transferase activity, transferring acyl groups`molecular_function;GO:0005575`cellular_component`cellular_component
Unigene112454	I3ST75_LOTJA`Uncharacterized protein	PF13041.3`PPR_2`PPR repeat family;PF13181.3`TPR_8`Tetratricopeptide repeat;PF01535.17`PPR`PPR repeat;PF17177.1`PPR_long`Pentacotripeptide-repeat region of PROPR;PF13812.3`PPR_3`Pentatricopeptide repeat domain;PF12854.4`PPR_1`PPR repeat;PF00637.17`Clathrin`Region in Clathrin and VPS	pentatricopeptide repeat-containing protein At3g04760, chloroplastic	-	-	-	-
Unigene271124	A0A072UWA4_MEDTR`Transmembrane amino acid transporter family protein	PF01490.15`Aa_trans`Transmembrane amino acid transporter protein	PREDICTED: probable amino acid permease 7	-	-	-	GO:0005575`cellular_component`cellular_component
Unigene21437	A0A067DJP1_CITSI`Uncharacterized protein	-	hypothetical protein TanjilG_27180	-	-	-	-
Unigene84366	A0A151QM53_CAJCA`Retrovirus-related Pol polyprotein from transposon TNT 1-94	-	hypothetical protein TSUD_415900, partial	-	-	-	-
Unigene208768	A0A0L9TKI7_PHAAN`Uncharacterized protein;C6SX07_SOYBN`Uncharacterized protein	PF09805.6`Nop25`Nucleolar protein 12 (25kDa)	ribosomal RNA-processing protein 17	ENOG410XZ3I;ENOG410J5A7	K14851`RRP17, NOL12	-	-
Unigene33041	A0A0B2RG29_GLYSO`Protein FAM214B-like protein	-	Protein FAM214B-like protein	-	-	-	-
Unigene261548	A0A072U5Z4_MEDTR`Malectin/receptor-like kinase family protein	-	PREDICTED: receptor-like protein kinase ANXUR1	-	-	-	GO:0043167`ion binding`molecular_function;GO:0016301`kinase activity`molecular_function
Unigene237785	G7JQJ4_MEDTR`S-acyltransferase;I1LPE3_SOYBN`S-acyltransferase	PF01529.17`zf-DHHC`DHHC palmitoyltransferase	PREDICTED: probable protein S-acyltransferase 19 isoform X1	COG5273;KOG1311	-	-	GO:0043167`ion binding`molecular_function;GO:0016746`transferase activity, transferring acyl groups`molecular_function;GO:0005575`cellular_component`cellular_component
Unigene125608	Q6JA03_MEDSA`Proline dehydrogenase	-	PREDICTED: proline dehydrogenase 2, mitochondrial-like	-	K00318`E1.5.99.8	Arginine and proline metabolism`ko00330	GO:0016491`oxidoreductase activity`molecular_function;GO:0009056`catabolic process`biological_process;GO:0006520`cellular amino acid metabolic process`biological_process
Unigene359371	K7L7Z4_SOYBN`Uncharacterized protein;A0A0B2S019_GLYSO`Uncharacterized protein	-	PREDICTED: mediator of RNA polymerase II transcription subunit 15a-like isoform X1	ENOG410IH6Z;ENOG4111KNE	K14972`PAXIP1, PTIP	-	GO:0034641`cellular nitrogen compound metabolic process`biological_process;GO:0009058`biosynthetic process`biological_process;GO:0000988`transcription factor activity, protein binding`molecular_function
Unigene283640	G7JXI0_MEDTR`MFS transporter	PF17001.2`T3SS_basalb_I`Type III secretion basal body protein I, YscI, HrpB, PscI;PF06813.10`Nodulin-like`Nodulin-like	PREDICTED: protein NUCLEAR FUSION DEFECTIVE 4-like	-	-	-	GO:0005575`cellular_component`cellular_component
Unigene373181	G7JEF5_MEDTR`NDH-dependent cyclic electron flow protein;I1KGT1_SOYBN`Uncharacterized protein	-	PREDICTED: photosynthetic NDH subunit of subcomplex B 1, chloroplastic	ENOG410IGYF;COG0859	-	-	GO:0009579`thylakoid`cellular_component;GO:0009536`plastid`cellular_component;GO:0016757`transferase activity, transferring glycosyl groups`molecular_function;GO:0005622`intracellular`cellular_component;GO:0015979`photosynthesis`biological_process;GO:0006091`generation of precursor metabolites and energy`biological_process;GO:0043234`protein complex`cellular_component
Unigene212235	G7JLM2_MEDTR`F-box and associated interaction domain protein	PF08268.9`FBA_3`F-box associated domain;PF12937.4`F-box-like`F-box-like;PF13964.3`Kelch_6`Kelch motif;PF00646.30`F-box`F-box domain	PREDICTED: F-box protein CPR30-like	-	-	-	-
Unigene177714	A0A072UZX9_MEDTR`UDP-glucosyltransferase family protein;A0A072UZ84_MEDTR`Glycosyltransferase	PF00201.15`UDPGT`UDP-glucoronosyl and UDP-glucosyl transferase	UDP-glucosyltransferase family protein	-	-	-	GO:0016757`transferase activity, transferring glycosyl groups`molecular_function
Unigene297976	-	-	hypothetical protein PHAVU_008G030300g	-	-	-	-
Unigene161166	A0A151RVZ8_CAJCA`DNA ligase 4;V7AYY2_PHAVU`DNA ligase;G7IG89_MEDTR`DNA ligase	PF04675.11`DNA_ligase_A_N`DNA ligase N terminus;PF11411.5`DNA_ligase_IV`DNA ligase IV;PF01068.18`DNA_ligase_A_M`ATP dependent DNA ligase domain;PF16589.2`BRCT_2`BRCT domain, a BRCA1 C-terminus domain;PF02217.13`T_Ag_DNA_bind`Origin of replication binding protein;PF12738.4`PTCB-BRCT`twin BRCT domain;PF00533.23`BRCT`BRCA1 C Terminus (BRCT) domain	PREDICTED: DNA ligase 4 isoform X2	-	K10777`LIG4, DNL4	Non-homologous end-joining`ko03450	GO:0006950`response to stress`biological_process;GO:0006259`DNA metabolic process`biological_process;GO:0003677`DNA binding`molecular_function;GO:0016874`ligase activity`molecular_function;GO:0043167`ion binding`molecular_function;GO:0009058`biosynthetic process`biological_process
Unigene1955	A9TEN1_PHYPA`Predicted protein	-	DEAD-box ATP-dependent RNA helicase 35-like	KOG0341;ENOG410XQQC	K13116`DDX41, ABS	-	GO:0005634`nucleus`cellular_component;GO:0003674`molecular_function`molecular_function;GO:0004386`helicase activity`molecular_function;GO:0043167`ion binding`molecular_function;GO:0034641`cellular nitrogen compound metabolic process`biological_process;GO:0016887`ATPase activity`molecular_function
Unigene270995	V4TG72_9ROSI`Uncharacterized protein;A0A151T0H9_CAJCA`Uncharacterized protein	PF00403.23`HMA`Heavy-metal-associated domain	uncharacterized protein LOC7494725	-	-	-	GO:0043167`ion binding`molecular_function;GO:0006810`transport`biological_process
Unigene150392	I3T2D2_LOTJA`Uncharacterized protein	PF12609.5`DUF3774`Wound-induced protein;PF11570.5`E2R135`Coiled-coil receptor-binding R-domain of colicin E2	PREDICTED: uncharacterized protein LOC101508901	-	-	-	-
Unigene184905	G7IWG5_MEDTR`NBS-LRR type disease resistance protein;G7IW29_MEDTR`Disease resistance protein (CC-NBS-LRR class) family protein	PF00931.19`NB-ARC`NB-ARC domain	hypothetical protein TSUD_119200	-	-	-	GO:0006950`response to stress`biological_process;GO:0043167`ion binding`molecular_function
Unigene214589	G7K2W1_MEDTR`TCP-1/cpn60 chaperonin family protein;A0A151U1K0_CAJCA`T-complex protein 1 subunit eta	PF00118.21`Cpn60_TCP1`TCP-1/cpn60 chaperonin family	T-complex protein 1 subunit eta	-	K09499`CCT7	-	GO:0043167`ion binding`molecular_function;GO:0005829`cytosol`cellular_component;GO:0006457`protein folding`biological_process
Unigene132747	A0A0K9QG28_SPIOL`Uncharacterized protein;A0A0K9QNC1_SPIOL`Uncharacterized protein	PF00004.26`AAA`ATPase family associated with various cellular activities (AAA)	cell division cycle protein 48 homolog	-	K13525`VCP, CDC48	Legionellosis`ko05134;Protein processing in endoplasmic reticulum`ko04141	GO:0043167`ion binding`molecular_function;GO:0003674`molecular_function`molecular_function
Unigene113935	A5B764_VITVI`Putative uncharacterized protein;A5B4D5_VITVI`Putative uncharacterized protein	-	uncharacterized protein LOC109807901 isoform X1	-	-	-	GO:0003674`molecular_function`molecular_function;GO:0006259`DNA metabolic process`biological_process;GO:0005575`cellular_component`cellular_component
Unigene336987	A0A0R0I9Y9_SOYBN`Uncharacterized protein;A0A0S3RHZ4_PHAAN`Uncharacterized protein;A0A072V5M6_MEDTR`2OG-Fe(II) oxygenase family oxidoreductase	PF14226.3`DIOX_N`non-haem dioxygenase in morphine synthesis N-terminal;PF03171.17`2OG-FeII_Oxy`2OG-Fe(II) oxygenase superfamily	hypothetical protein VIGAN_02324100	-	-	-	GO:0016491`oxidoreductase activity`molecular_function;GO:0043167`ion binding`molecular_function
Unigene16262	K7L6E6_SOYBN`Uncharacterized protein;G7J349_MEDTR`E3 ubiquitin-protein ligase RGLG2-like protein	PF07002.13`Copine`Copine	PREDICTED: E3 ubiquitin-protein ligase RGLG2-like isoform X2	ENOG410XPC8;KOG1327	K16280`RGLG	-	GO:0005575`cellular_component`cellular_component;GO:0043167`ion binding`molecular_function;GO:0016874`ligase activity`molecular_function
Unigene344230	A0A151TP55_CAJCA`Retrovirus-related Pol polyprotein from transposon opus	PF00078.24`RVT_1`Reverse transcriptase (RNA-dependent DNA polymerase)	Retrovirus-related Pol polyprotein from transposon opus	-	-	-	-
Unigene330985	G7KDM6_MEDTR`OB-fold nucleic acid-binding domain protein	PF01336.22`tRNA_anti-codon`OB-fold nucleic acid binding domain	cst complex subunit stn1-like protein	-	-	-	GO:0003674`molecular_function`molecular_function
Unigene48920	A0A0C7B6T6_9FUNG`Uncharacterized protein	PF12706.4`Lactamase_B_2`Beta-lactamase superfamily domain;PF00753.24`Lactamase_B`Metallo-beta-lactamase superfamily;PF16661.2`Lactamase_B_6`Metallo-beta-lactamase superfamily domain	uncharacterized protein A4U43_C07F21120	-	K14402`CPSF2, CFT2	mRNA surveillance pathway`ko03015	GO:0043234`protein complex`cellular_component;GO:0006397`mRNA processing`biological_process;GO:0005654`nucleoplasm`cellular_component
Unigene111553	V7C8K0_PHAVU`Uncharacterized protein	-	hypothetical protein PHAVU_003G050500g	-	-	-	-
Unigene55226	A0A151RSB9_CAJCA`Retrovirus-related Pol polyprotein from transposon TNT 1-94	-	retrovirus-related Pol polyprotein from transposon TNT 1-94, partial	-	-	-	-
Unigene61847	A0A151U533_CAJCA`Transposon Ty3-I Gag-Pol polyprotein	PF00665.23`rve`Integrase core domain	hypothetical protein TSUD_417510, partial	-	-	-	-
Unigene53770	A5AYJ3_VITVI`Putative uncharacterized protein	PF07727.11`RVT_2`Reverse transcriptase (RNA-dependent DNA polymerase)	hypothetical protein VITISV_041073	-	-	-	GO:0006259`DNA metabolic process`biological_process;GO:0003674`molecular_function`molecular_function
Unigene184875	A0A0E0BT57_9ORYZ`Uncharacterized protein;Q2QQ48_ORYSJ`Eukaryotic translation initiation factor 5A	PF01287.17`eIF-5a`Eukaryotic elongation factor 5A hypusine, DNA-binding OB fold;PF08207.9`EFP_N`Elongation factor P (EF-P) KOW-like domain	PREDICTED: eukaryotic translation initiation factor 5A-2	COG0231;KOG3271	K03263`EIF5A	-	GO:0008135`translation factor activity, RNA binding`molecular_function;GO:0006412`translation`biological_process;GO:0003674`molecular_function`molecular_function
Unigene93429	A0A0B2RMV5_GLYSO`Putative GATA transcription factor 22	PF00320.24`GATA`GATA zinc finger	PREDICTED: putative GATA transcription factor 22	-	-	-	GO:0043167`ion binding`molecular_function;GO:0001071`nucleic acid binding transcription factor activity`molecular_function;GO:0003677`DNA binding`molecular_function
Unigene222709	A0A151T038_CAJCA`Transposon Ty3-G Gag-Pol polyprotein;A0A151RXD7_CAJCA`Pol polyprotein	-	Transposon Ty3-G Gag-Pol polyprotein, partial	-	-	-	-
Unigene135170	A0A0L9VG88_PHAAN`Uncharacterized protein;I1KUN7_SOYBN`Uncharacterized protein;Q8RXH5_TOBAC`Osmotic stress-activated protein kinase	-	serine/threonine-protein kinase SRK2A	COG0515;KOG0583	-	-	GO:0005634`nucleus`cellular_component;GO:0007165`signal transduction`biological_process;GO:0006464`cellular protein modification process`biological_process;GO:0043167`ion binding`molecular_function;GO:0016301`kinase activity`molecular_function;GO:0005737`cytoplasm`cellular_component
Unigene306891	A0A0E0GH14_ORYNI`Uncharacterized protein	PF04146.12`YTH`YT521-B-like domain	hypothetical protein OsI_10095	-	-	-	GO:0003723`RNA binding`molecular_function
Unigene223442	Q6ZIQ1_ORYSJ`Os07g0587400 protein	PF03465.12`eRF1_3`eRF1 domain 3	PREDICTED: eukaryotic peptide chain release factor subunit 1-3-like	COG1503;KOG0688	K03265`ETF1, ERF1	mRNA surveillance pathway`ko03015	GO:0005737`cytoplasm`cellular_component;GO:0008135`translation factor activity, RNA binding`molecular_function
Unigene166128	Q8MUE5_9BIVA`Ribosomal protein S20	PF00338.19`Ribosomal_S10`Ribosomal protein S10p/S20e	ribosomal S1	-	K02969`RP-S20e, RPS20	Ribosome`ko03010	GO:0006412`translation`biological_process;GO:0005840`ribosome`cellular_component;GO:0003735`structural constituent of ribosome`molecular_function
Unigene240330	G7J463_MEDTR`Auxin response factor	-	auxin response factor 17	-	-	-	GO:0009058`biosynthetic process`biological_process;GO:0003677`DNA binding`molecular_function;GO:0007165`signal transduction`biological_process;GO:0005634`nucleus`cellular_component;GO:0034641`cellular nitrogen compound metabolic process`biological_process
Unigene95308	A0A151SIC2_CAJCA`Copia protein;A0A151SEI7_CAJCA`Retrovirus-related Pol polyprotein from transposon TNT 1-94;A0A151S0L5_CAJCA`Retrovirus-related Pol polyprotein from transposon TNT 1-94	PF13080.3`DUF3926`Protein of unknown function (DUF3926);PF07727.11`RVT_2`Reverse transcriptase (RNA-dependent DNA polymerase);PF07953.9`Toxin_R_bind_N`Clostridium neurotoxin, N-terminal receptor binding	Retrovirus-related Pol polyprotein from transposon TNT 1-94	-	-	-	-
Unigene191533	E2FKJ6_MEDTR`Sieve element occlusion c	-	protein SIEVE ELEMENT OCCLUSION B	-	-	-	-
Unigene206716	A0A151QXT4_CAJCA`Putative cinnamyl alcohol dehydrogenase 6	PF00107.23`ADH_zinc_N`Zinc-binding dehydrogenase;PF02826.16`2-Hacid_dh_C`D-isomer specific 2-hydroxyacid dehydrogenase, NAD binding domain;PF13602.3`ADH_zinc_N_2`Zinc-binding dehydrogenase;PF08240.9`ADH_N`Alcohol dehydrogenase GroES-like domain;PF03807.14`F420_oxidored`NADP oxidoreductase coenzyme F420-dependent	PREDICTED: probable cinnamyl alcohol dehydrogenase 6	-	K00083`E1.1.1.195	Phenylpropanoid biosynthesis`ko00940	-
Unigene368906	G7JQX2_MEDTR`ABC transporter A family protein;A0A072UQ40_MEDTR`ABC transporter A family protein;I1MTS0_SOYBN`Uncharacterized protein	PF13304.3`AAA_21`AAA domain, putative AbiEii toxin, Type IV TA system;PF00005.24`ABC_tran`ABC transporter;PF12698.4`ABC2_membrane_3`ABC-2 family transporter protein	ABC transporter A family protein	-	-	-	GO:0005575`cellular_component`cellular_component;GO:0022857`transmembrane transporter activity`molecular_function;GO:0006810`transport`biological_process;GO:0055085`transmembrane transport`biological_process;GO:0043226`organelle`cellular_component;GO:0016887`ATPase activity`molecular_function;GO:0043167`ion binding`molecular_function;GO:0005622`intracellular`cellular_component;GO:0003674`molecula…
Unigene72521	A0A0B2PG06_GLYSO`Polyadenylate-binding protein 2;A0A151S365_CAJCA`Polyadenylate-binding protein 2	PF14662.3`KASH_CCD`Coiled-coil region of CCDC155 or KASH;PF15619.3`Lebercilin`Ciliary protein causing Leber congenital amaurosis disease;PF00076.19`RRM_1`RNA recognition motif. (a.k.a. RRM, RBD, or RNP domain);PF05266.11`DUF724`Protein of unknown function (DUF724);PF13893.3`RRM_5`RNA recognition motif. (a.k.a. RRM, RBD, or RNP domain)	Polyadenylate-binding protein 2	-	K14396`PABPN1, PABP2	Influenza A`ko05164;mRNA surveillance pathway`ko03015	GO:0003674`molecular_function`molecular_function
Unigene92575	A0A072TJ28_MEDTR`Receptor-like Serine/Threonine-kinase plant	PF00069.22`Pkinase`Protein kinase domain;PF07714.14`Pkinase_Tyr`Protein tyrosine kinase	PREDICTED: receptor-like serine/threonine-protein kinase At4g25390	-	-	-	GO:0005575`cellular_component`cellular_component;GO:0043167`ion binding`molecular_function;GO:0016301`kinase activity`molecular_function
Unigene320969	I1MQD5_SOYBN`Uncharacterized protein	PF05623.9`DUF789`Protein of unknown function (DUF789)	PREDICTED: uncharacterized protein LOC100811743 isoform X1	ENOG410YCMM;ENOG410IE0C	-	-	-
Unigene300980	A0DWP8_PARTE`Uncharacterized protein	PF07714.14`Pkinase_Tyr`Protein tyrosine kinase;PF00069.22`Pkinase`Protein kinase domain	PREDICTED: mitogen-activated protein kinase homolog NTF3	ENOG410XPIR;KOG0600	-	-	GO:0043167`ion binding`molecular_function;GO:0016301`kinase activity`molecular_function
Unigene319401	-	-	PREDICTED: prosaposin	-	-	-	-
Unigene276616	G7KBD0_MEDTR`Uncharacterized protein;G7IJI0_MEDTR`Uncharacterized protein	PF01107.15`MP`Viral movement protein (MP)	viral movement protein	-	-	-	-
Unigene276756	ASPG_LUPAL`Isoaspartyl peptidase/L-asparaginase;;A0A151RZJ6_CAJCA`Isoaspartyl peptidase/L-asparaginase	PF01112.15`Asparaginase_2`Asparaginase	PREDICTED: isoaspartyl peptidase/L-asparaginase	-	K13051`iaaA, ASRGL1	-	GO:0008233`peptidase activity`molecular_function
Unigene59573	U4LRK6_PYROM`Similar to H/ACA ribonucleoprotein complex subunit 1 acc. no. Q1E6M1	PF04410.11`Gar1`Gar1/Naf1 RNA binding region	hypothetical protein BVRB_021360, partial	-	K11128`GAR1, NOLA1	Ribosome biogenesis in eukaryotes`ko03008	GO:0005730`nucleolus`cellular_component;GO:0042254`ribosome biogenesis`biological_process;GO:0034641`cellular nitrogen compound metabolic process`biological_process;GO:0005575`cellular_component`cellular_component
Unigene133101	X6N1T2_RETFI`Uncharacterized protein	PF00450.19`Peptidase_S10`Serine carboxypeptidase	hypothetical protein CEUSTIGMA_g10077.t1	-	K09645`CPVL	-	GO:0008233`peptidase activity`molecular_function
Unigene167944	A0A072V4E7_MEDTR`LRR and NB-ARC domain disease resistance protein	-	hypothetical protein TSUD_119200	-	-	-	GO:0006950`response to stress`biological_process;GO:0043167`ion binding`molecular_function
Unigene28339	A0A0L9TDV4_PHAAN`Uncharacterized protein	PF12171.5`zf-C2H2_jaz`Zinc-finger double-stranded RNA-binding;PF13912.3`zf-C2H2_6`C2H2-type zinc finger;PF13894.3`zf-C2H2_4`C2H2-type zinc finger	Zinc finger protein ZAT5	-	-	-	GO:0043167`ion binding`molecular_function
Unigene400090	I1K9U4_SOYBN`Uncharacterized protein;I1JVA4_SOYBN`Uncharacterized protein	-	PREDICTED: transcription factor bHLH94-like	ENOG410YF8H;ENOG410IWF3	-	-	GO:0043167`ion binding`molecular_function;GO:0008150`biological_process`biological_process
Unigene242903	A0A124SHZ1_CYNCS`Nucleotide-binding, alpha-beta plait	PF16131.2`Torus`Torus domain;PF00642.21`zf-CCCH`Zinc finger C-x8-C-x5-C-x3-H type (and similar)	PREDICTED: zinc finger CCCH domain-containing protein 40-like	-	-	-	GO:0043167`ion binding`molecular_function;GO:0003723`RNA binding`molecular_function;GO:0003674`molecular_function`molecular_function
Unigene319430	I3S898_MEDTR`Uncharacterized protein	-	PREDICTED: NAD(P)H-quinone oxidoreductase subunit L, chloroplastic isoform X2	-	-	-	GO:0005575`cellular_component`cellular_component;GO:0016491`oxidoreductase activity`molecular_function
Unigene384950	A0A151RTA2_CAJCA`Retrotransposable element Tf2	-	Retrotransposable element Tf2	-	-	-	-
Unigene217428	V7CM70_PHAVU`Uncharacterized protein;A0A0S3T2I5_PHAAN`Uncharacterized protein	PF00847.17`AP2`AP2 domain	AP2-like ethylene-responsive transcription factor AIL6	-	-	-	GO:0008150`biological_process`biological_process;GO:0034641`cellular nitrogen compound metabolic process`biological_process;GO:0001071`nucleic acid binding transcription factor activity`molecular_function;GO:0009058`biosynthetic process`biological_process;GO:0005634`nucleus`cellular_component;GO:0003677`DNA binding`molecular_function
Unigene139298	I1N9W1_SOYBN`Uncharacterized protein	PF01061.21`ABC2_membrane`ABC-2 type transporter;PF08370.8`PDR_assoc`Plant PDR ABC transporter associated	PREDICTED: pleiotropic drug resistance protein 1-like	KOG0065;COG0842	-	-	GO:0022857`transmembrane transporter activity`molecular_function;GO:0005575`cellular_component`cellular_component;GO:0055085`transmembrane transport`biological_process;GO:0016887`ATPase activity`molecular_function;GO:0005886`plasma membrane`cellular_component;GO:0043167`ion binding`molecular_function
Unigene158677	V4U5N7_9ROSI`Uncharacterized protein;A0F0B0_9FABA`Cold-induced thioredoxin domain-containing protein;E9NZU5_PHAVU`Putative uncharacterized protein;I1NB27_SOYBN`Uncharacterized protein	PF03190.12`Thioredox_DsbH`Protein of unknown function, DUF255	hypothetical protein	-	-	-	GO:0003674`molecular_function`molecular_function
Unigene219571	A0A072UKD3_MEDTR`Histone H2A;A0A150H1H1_GONPE`Uncharacterized protein	PF16211.2`Histone_H2A_C`C-terminus of histone H2A;PF00125.21`Histone`Core histone H2A/H2B/H3/H4;PF00808.20`CBFD_NFYB_HMF`Histone-like transcription factor (CBF/NF-Y) and archaeal histone	hypothetical protein GPECTOR_2g1492	-	K11251`H2A	Alcoholism`ko05034;Systemic lupus erythematosus`ko05322	GO:0005634`nucleus`cellular_component;GO:0005694`chromosome`cellular_component;GO:0003677`DNA binding`molecular_function;GO:0043234`protein complex`cellular_component
Unigene211890	I1MFB8_SOYBN`Uncharacterized protein	PF12937.4`F-box-like`F-box-like;PF07734.10`FBA_1`F-box associated;PF00646.30`F-box`F-box domain	PREDICTED: F-box/kelch-repeat protein At3g23880-like	ENOG410Z2HM;ENOG410J06Y	-	-	GO:0005622`intracellular`cellular_component;GO:0009056`catabolic process`biological_process;GO:0043234`protein complex`cellular_component;GO:0003674`molecular_function`molecular_function;GO:0006464`cellular protein modification process`biological_process
Unigene170355	K7L2K4_SOYBN`Kinesin-like protein	PF04156.11`IncA`IncA protein;PF01920.17`Prefoldin_2`Prefoldin subunit;PF09304.7`Cortex-I_coil`Cortexillin I, coiled coil;PF14662.3`KASH_CCD`Coiled-coil region of CCDC155 or KASH	PREDICTED: kinesin-1-like	KOG0239;COG5059	K10405`KIFC1	-	GO:0005856`cytoskeleton`cellular_component;GO:0003674`molecular_function`molecular_function;GO:0043167`ion binding`molecular_function;GO:0008150`biological_process`biological_process;GO:0043234`protein complex`cellular_component
Unigene90198	C6TIM6_SOYBN`Uncharacterized protein	PF00702.23`Hydrolase`haloacid dehalogenase-like hydrolase;PF13419.3`HAD_2`Haloacid dehalogenase-like hydrolase;PF13242.3`Hydrolase_like`HAD-hyrolase-like;PF12689.4`Acid_PPase`Acid Phosphatase	uncharacterized protein LOC100787007	COG1011;KOG3109	K07025`K07025	-	GO:0003674`molecular_function`molecular_function
Unigene308452	K7MCG5_SOYBN`Uncharacterized protein	-	Cation-chloride cotransporter 1	-	K14427`SLC12A4_5_6, KCC	-	GO:0055085`transmembrane transport`biological_process;GO:0005575`cellular_component`cellular_component;GO:0006810`transport`biological_process;GO:0003674`molecular_function`molecular_function
Unigene79815	A0A151QYF6_CAJCA`Uncharacterized protein	-	hypothetical protein TSUD_180420	-	-	-	-
Unigene70182	Q2HUN6_MEDTR`RNA-directed DNA polymerase (Reverse transcriptase); Ribonuclease H	-	uncharacterized protein LOC112420308	-	-	-	GO:0004518`nuclease activity`molecular_function;GO:0016779`nucleotidyltransferase activity`molecular_function;GO:0003674`molecular_function`molecular_function
Unigene326917	K7KKX7_SOYBN`Uncharacterized protein	PF14214.3`Helitron_like_N`Helitron helicase-like domain at N-terminus	hypothetical protein GLYMA_04G183200, partial	COG0507;KOG0987	-	-	GO:0006259`DNA metabolic process`biological_process;GO:0042592`homeostatic process`biological_process;GO:0006950`response to stress`biological_process;GO:0051276`chromosome organization`biological_process;GO:0004386`helicase activity`molecular_function
Unigene275118	D8UEQ3_VOLCA`Component of cytosolic 80S ribosome and 40S small subunit	PF00411.16`Ribosomal_S11`Ribosomal protein S11	40S ribosomal protein S14	-	K02955`RP-S14e, RPS14	Ribosome`ko03010	GO:0003735`structural constituent of ribosome`molecular_function;GO:0005840`ribosome`cellular_component;GO:0006412`translation`biological_process
Unigene102895	A0A072UKZ9_MEDTR`Cysteine-rich receptor-kinase-like protein	PF11883.5`DUF3403`Domain of unknown function (DUF3403)	cysteine-rich receptor-kinase-like protein	-	-	-	GO:0005575`cellular_component`cellular_component;GO:0016301`kinase activity`molecular_function;GO:0043167`ion binding`molecular_function
Unigene218469	A0A072UB88_MEDTR`Ulp1 protease family, carboxy-terminal domain protein	-	hypothetical protein TSUD_187990	-	-	-	GO:0008233`peptidase activity`molecular_function
Unigene302254	-	-	hypothetical protein TSUD_245700	-	-	-	-
Unigene24144	V7AUN5_PHAVU`Uncharacterized protein;V7ARI1_PHAVU`Uncharacterized protein;A0A151TMJ9_CAJCA`Uncharacterized protein	PF05142.9`DUF702`Domain of unknown function (DUF702)	hypothetical protein KK1_021878	-	-	-	-
Unigene263231	V7BDT6_PHAVU`Uncharacterized protein	PF04788.9`DUF620`Protein of unknown function (DUF620)	uncharacterized protein LOC25485360	-	-	-	-
Unigene20757	D3B1M9_POLPA`Uncharacterized protein	PF03931.12`Skp1_POZ`Skp1 family, tetramerisation domain	SKP1-like protein 1A	-	-	-	GO:0009056`catabolic process`biological_process
Unigene343167	Q6YVK1_ORYSJ`Os02g0702600 protein	PF03759.10`PRONE`PRONE (Plant-specific Rop nucleotide exchanger)	hypothetical protein OsI_08604	ENOG410IJXW;ENOG410YFCK	-	-	GO:0003674`molecular_function`molecular_function
Unigene77644	A0A151U6G7_CAJCA`Uncharacterized protein;K7MP11_SOYBN`Uncharacterized protein	PF12776.4`Myb_DNA-bind_3`Myb/SANT-like DNA-binding domain;PF04504.11`DUF573`Protein of unknown function, DUF573;PF11772.5`EpuA`DNA-directed RNA polymerase subunit beta;PF00249.28`Myb_DNA-binding`Myb-like DNA-binding domain	L10-interacting MYB domain-containing protein	ENOG410JN8U;ENOG410ZUMP	-	-	-
Unigene119694	A0A072U257_MEDTR`Senescence-associated protein SAG102	-	protein MARD1	-	-	-	-
Unigene83380	A0A151T999_CAJCA`Receptor protein kinase CLAVATA1	PF00069.22`Pkinase`Protein kinase domain;PF01636.20`APH`Phosphotransferase enzyme family;PF07714.14`Pkinase_Tyr`Protein tyrosine kinase	receptor protein kinase-like protein ZAR1	-	-	-	-
Unigene226244	I1LPZ4_SOYBN`Uncharacterized protein	PF03051.12`Peptidase_C1_2`Peptidase C1-like family;PF00112.20`Peptidase_C1`Papain family cysteine protease;PF08246.9`Inhibitor_I29`Cathepsin propeptide inhibitor domain (I29)	PREDICTED: probable cysteine proteinase A494	KOG1542;COG4870	K01373`CTSF	Lysosome`ko04142	GO:0008233`peptidase activity`molecular_function;GO:0005615`extracellular space`cellular_component;GO:0009056`catabolic process`biological_process;GO:0005764`lysosome`cellular_component
Unigene41666	Q1SN26_MEDTR`Auxin responsive SAUR protein	PF02519.11`Auxin_inducible`Auxin responsive protein	PREDICTED: auxin-induced protein 6B-like	-	K14488`SAUR	Plant hormone signal transduction`ko04075	GO:0008150`biological_process`biological_process
Unigene29635	G7IR60_MEDTR`Light-harvesting complex I chlorophyll A/B-binding protein	PF00504.18`Chloroa_b-bind`Chlorophyll A-B binding protein	chlorophyll a-b binding protein 13, chloroplastic	-	K08914`LHCB3	Photosynthesis - antenna proteins`ko00196	GO:0006091`generation of precursor metabolites and energy`biological_process;GO:0009536`plastid`cellular_component;GO:0003674`molecular_function`molecular_function;GO:0006464`cellular protein modification process`biological_process;GO:0009579`thylakoid`cellular_component;GO:0015979`photosynthesis`biological_process;GO:0043234`protein complex`cellular_component;GO:0005575`cellular_component`cellul…
Unigene328960	I1JQG5_SOYBN`Uncharacterized protein	PF00890.21`FAD_binding_2`FAD binding domain;PF01494.16`FAD_binding_3`FAD binding domain;PF13450.3`NAD_binding_8`NAD(P)-binding Rossmann-like domain;PF13738.3`Pyr_redox_3`Pyridine nucleotide-disulphide oxidoreductase;PF03486.11`HI0933_like`HI0933-like protein;PF00743.16`FMO-like`Flavin-binding monooxygenase-like;PF01946.14`Thi4`Thi4 family	PREDICTED: probable indole-3-pyruvate monooxygenase YUCCA10	KOG1399;COG2072	-	-	GO:0003674`molecular_function`molecular_function;GO:0043167`ion binding`molecular_function;GO:0016491`oxidoreductase activity`molecular_function;GO:0008150`biological_process`biological_process
Unigene63532	-	-	hypothetical protein OsI_31109	-	-	-	-
Unigene385082	I1ME60_SOYBN`Kinesin-like protein;I1KQT2_SOYBN`Kinesin-like protein	PF05010.11`TACC`Transforming acidic coiled-coil-containing protein (TACC)	PREDICTED: kinesin-1-like	KOG0239;COG5059	K10405`KIFC1	-	GO:0008150`biological_process`biological_process;GO:0043234`protein complex`cellular_component;GO:0016887`ATPase activity`molecular_function;GO:0003674`molecular_function`molecular_function;GO:0005856`cytoskeleton`cellular_component;GO:0043167`ion binding`molecular_function
Unigene257828	K7N4Y8_SOYBN`Uncharacterized protein;A0A072VLS6_MEDTR`Eukaryotic aspartyl protease family protein	PF14543.3`TAXi_N`Xylanase inhibitor N-terminal;PF14541.3`TAXi_C`Xylanase inhibitor C-terminal	PREDICTED: aspartic proteinase-like protein 2	ENOG410XNV7;KOG1339	-	-	GO:0005575`cellular_component`cellular_component;GO:0009056`catabolic process`biological_process;GO:0008150`biological_process`biological_process;GO:0008233`peptidase activity`molecular_function
Unigene171173	I1MLN9_SOYBN`Uncharacterized protein	-	uncharacterized protein LOC100792947	ENOG410XQQK;KOG2699	K15627`ASPSCR1, ASPL	Transcriptional misregulation in cancer`ko05202	-
Unigene292468	I1MUU4_SOYBN`Uncharacterized protein;A0A151SNX3_CAJCA`BRASSINOSTEROID INSENSITIVE 1-associated receptor kinase 1;I1K0H5_SOYBN`Uncharacterized protein	PF12799.4`LRR_4`Leucine Rich repeats (2 copies);PF00560.30`LRR_1`Leucine Rich Repeat;PF08263.9`LRRNT_2`Leucine rich repeat N-terminal domain;PF13855.3`LRR_8`Leucine rich repeat;PF07714.14`Pkinase_Tyr`Protein tyrosine kinase;PF00069.22`Pkinase`Protein kinase domain	hypothetical protein TanjilG_32248	ENOG410IUZX;COG0515	-	-	GO:0005575`cellular_component`cellular_component;GO:0016301`kinase activity`molecular_function;GO:0005886`plasma membrane`cellular_component;GO:0043167`ion binding`molecular_function
Unigene157219	A0A0L9UJ49_PHAAN`Uncharacterized protein;G7IT34_MEDTR`Acid phosphatase/vanadium-dependent haloperoxidase	PF01569.18`PAP2`PAP2 superfamily;PF02681.11`DUF212`Divergent PAP2 family	acid phosphatase vanadium-dependent haloperoxidase-related protein	-	-	-	GO:0016491`oxidoreductase activity`molecular_function
Unigene163120	I3SZP5_LOTJA`Uncharacterized protein	PF00366.17`Ribosomal_S17`Ribosomal protein S17	uncharacterized protein LOC109802455	-	K02961`RP-S17, MRPS17, rpsQ	Ribosome`ko03010	GO:0006412`translation`biological_process;GO:0003735`structural constituent of ribosome`molecular_function;GO:0005840`ribosome`cellular_component
Unigene324129	I1JL30_SOYBN`Uncharacterized protein;V7ALZ3_PHAVU`Uncharacterized protein	PF13855.3`LRR_8`Leucine rich repeat;PF12799.4`LRR_4`Leucine Rich repeats (2 copies);PF13516.3`LRR_6`Leucine Rich repeat	hypothetical protein TSUD_262090	ENOG410XQ54;KOG1947	K10268`FBXL2_20	-	-
Unigene387904	V7CHC9_PHAVU`Uncharacterized protein;I1J9J2_SOYBN`Uncharacterized protein	-	uncharacterized protein LOC106778101	ENOG410IJ3Q;ENOG4110127	-	-	GO:0005575`cellular_component`cellular_component
Unigene388019	A0A072VEH4_MEDTR`Receptor-like kinase	PF13947.3`GUB_WAK_bind`Wall-associated receptor kinase galacturonan-binding	rust resistance kinase Lr10	-	-	-	GO:0043167`ion binding`molecular_function;GO:0003674`molecular_function`molecular_function;GO:0016301`kinase activity`molecular_function;GO:0005575`cellular_component`cellular_component
Unigene221574	M5XUH2_PRUPE`Uncharacterized protein	PF00448.19`SRP54`SRP54-type protein, GTPase domain;PF13401.3`AAA_22`AAA domain;PF13604.3`AAA_30`AAA domain;PF00270.26`DEAD`DEAD/DEAH box helicase;PF00005.24`ABC_tran`ABC transporter	PREDICTED: probable pre-mRNA-splicing factor ATP-dependent RNA helicase	-	K12820`DHX15, PRP43	Spliceosome`ko03040	GO:0016887`ATPase activity`molecular_function;GO:0043167`ion binding`molecular_function;GO:0003674`molecular_function`molecular_function;GO:0004386`helicase activity`molecular_function
Unigene8386	A0A151SAT0_CAJCA`Uncharacterized protein	-	hypothetical protein KK1_026216	-	-	-	-
Unigene348258	I1KXX1_SOYBN`Uncharacterized protein	PF13041.3`PPR_2`PPR repeat family;PF01535.17`PPR`PPR repeat;PF14559.3`TPR_19`Tetratricopeptide repeat;PF17177.1`PPR_long`Pentacotripeptide-repeat region of PROPR;PF13812.3`PPR_3`Pentatricopeptide repeat domain;PF10602.6`RPN7`26S proteasome subunit RPN7;PF12854.4`PPR_1`PPR repeat	PREDICTED: pentatricopeptide repeat-containing protein At5g27110	KOG4197;ENOG410Z7Z7	-	-	-
Unigene95163	G7LCF9_MEDTR`Oxidoreductase, putative	-	putative PKHD-type hydroxylase	-	-	-	GO:0016491`oxidoreductase activity`molecular_function;GO:0043167`ion binding`molecular_function
Unigene274660	A0A151UDZ2_CAJCA`Retrovirus-related Pol polyprotein LINE-1	-	Retrovirus-related Pol polyprotein LINE-1, partial	-	-	-	-
Unigene272933	A0A151RB85_CAJCA`Leishmanolysin-like peptidase	PF01457.13`Peptidase_M8`Leishmanolysin;PF07974.10`EGF_2`EGF-like domain	leishmanolysin isoform X1	-	K01404`GP63	Leishmaniasis`ko05140;African trypanosomiasis`ko05143	-
Unigene353516	I1KWF2_SOYBN`Uncharacterized protein	PF13516.3`LRR_6`Leucine Rich repeat;PF00560.30`LRR_1`Leucine Rich Repeat;PF12799.4`LRR_4`Leucine Rich repeats (2 copies);PF13855.3`LRR_8`Leucine rich repeat	PREDICTED: LRR receptor-like serine/threonine-protein kinase RPK2	ENOG410IHEJ;COG4886;COG0515	-	-	GO:0016301`kinase activity`molecular_function;GO:0043167`ion binding`molecular_function;GO:0005575`cellular_component`cellular_component
Unigene34259	V7ASM5_PHAVU`Uncharacterized protein;A0A0S3SZT5_PHAAN`Uncharacterized protein	PF01627.20`Hpt`Hpt domain	hypothetical protein PHAVU_010G145400g	-	K14490`AHP	Plant hormone signal transduction`ko04075	GO:0005622`intracellular`cellular_component;GO:0007165`signal transduction`biological_process;GO:0004871`signal transducer activity`molecular_function
Unigene159911	A0A072U6R9_MEDTR`Disease resistance protein (TIR-NBS-LRR class)	PF13676.3`TIR_2`TIR domain;PF01582.17`TIR`TIR domain	disease resistance protein (TIR-NBS-LRR class)	-	-	-	GO:0006950`response to stress`biological_process;GO:0043167`ion binding`molecular_function;GO:0007165`signal transduction`biological_process
Unigene334851	Q5NAV0_ORYSJ`Os01g0258000 protein	-	unknown protein	-	-	-	-
Unigene197329	A0A151R5K6_CAJCA`Putative beta-1,3-galactosyltransferase 19	PF00337.19`Gal-bind_lectin`Galactoside-binding lectin;PF01762.18`Galactosyl_T`Galactosyltransferase	putative beta-1,3-galactosyltransferase 19	-	-	-	-
Unigene153109	A0A151QWU8_CAJCA`Retrovirus-related Pol polyprotein from transposon TNT 1-94	PF07727.11`RVT_2`Reverse transcriptase (RNA-dependent DNA polymerase)	retrovirus-related Pol polyprotein from transposon TNT 1-94	-	-	-	-
Unigene173442	A0A151SQ16_CAJCA`Retrovirus-related Pol polyprotein LINE-1	PF00078.24`RVT_1`Reverse transcriptase (RNA-dependent DNA polymerase)	Retrovirus-related Pol polyprotein LINE-1	-	-	-	-
Unigene47289	A0A151TYJ1_CAJCA`Uncharacterized protein	-	negative regulator of systemic acquired resistance SNI1	-	-	-	-
Unigene242698	A0A151SZ39_CAJCA`Retrovirus-related Pol polyprotein from transposon TNT 1-94;A5B7U3_VITVI`Putative uncharacterized protein;A0A151TEW8_CAJCA`Retrovirus-related Pol polyprotein from transposon TNT 1-94	PF00665.23`rve`Integrase core domain;PF00098.20`zf-CCHC`Zinc knuckle	retrovirus-related Pol polyprotein from transposon TNT 1-94, partial	-	-	-	GO:0006259`DNA metabolic process`biological_process;GO:0043167`ion binding`molecular_function;GO:0003674`molecular_function`molecular_function
Unigene380454	I1QDA0_ORYGL`Uncharacterized protein	-	PREDICTED: zinc finger CCCH domain-containing protein 53	ENOG410YCDX;ENOG410INQB	-	-	GO:0003723`RNA binding`molecular_function;GO:0003674`molecular_function`molecular_function;GO:0043167`ion binding`molecular_function
Unigene63733	A0A0D2K2R5_9CHLO`40S ribosomal protein S2-4;I0Z8T1_9CHLO`Ribosomal protein S2 component of cytosolic 80S ribosome and 40S small subunit	PF03719.12`Ribosomal_S5_C`Ribosomal protein S5, C-terminal domain;PF00333.17`Ribosomal_S5`Ribosomal protein S5, N-terminal domain	ribosomal protein S2 component of cytosolic 80S ribosome and 40S small subunit	-	K02981`RP-S2e, RPS2	Ribosome`ko03010	GO:0005840`ribosome`cellular_component;GO:0003735`structural constituent of ribosome`molecular_function;GO:0006412`translation`biological_process;GO:0003723`RNA binding`molecular_function
Unigene75544	F2DLP5_HORVD`Predicted protein	PF00428.16`Ribosomal_60s`60s Acidic ribosomal protein	predicted protein	-	K02942`RP-LP1, RPLP1	Ribosome`ko03010	GO:0003735`structural constituent of ribosome`molecular_function;GO:0005840`ribosome`cellular_component;GO:0006412`translation`biological_process
Unigene90822	V7BZ82_PHAVU`Uncharacterized protein;A0A0L9VP13_PHAAN`Uncharacterized protein	PF01145.22`Band_7`SPFH domain / Band 7 family	hypothetical protein PHAVU_004G026100g	-	-	-	GO:0005575`cellular_component`cellular_component
Unigene382760	A0A072VEK1_MEDTR`PPR containing plant-like protein	PF13812.3`PPR_3`Pentatricopeptide repeat domain;PF03161.10`LAGLIDADG_2`LAGLIDADG DNA endonuclease family;PF12854.4`PPR_1`PPR repeat;PF01535.17`PPR`PPR repeat;PF13041.3`PPR_2`PPR repeat family;PF17177.1`PPR_long`Pentacotripeptide-repeat region of PROPR	PREDICTED: pentatricopeptide repeat-containing protein At2g15820	-	-	-	GO:0004518`nuclease activity`molecular_function
Unigene308699	F2DR86_HORVD`Predicted protein;ACTA_PHYPO`Actin, plasmodial isoform;	PF00022.16`Actin`Actin	predicted protein	-	K05692`ACTB_G1	Platelet activation`ko04611;Focal adhesion`ko04510;Vibrio cholerae infection`ko05110;Oxytocin signaling pathway`ko04921;Viral myocarditis`ko05416;Arrhythmogenic right ventricular cardiomyopathy (ARVC)`ko05412;Regulation of actin cytoskeleton`ko04810;Hippo signaling pathway`ko04390;Influenza A`ko05164;Shigellosis`ko05131;Dilated cardiomyopathy`ko05414;Rap1 signaling pathway`ko04015;Adherens juncti…	GO:0005737`cytoplasm`cellular_component;GO:0005856`cytoskeleton`cellular_component;GO:0043167`ion binding`molecular_function
Unigene163932	A0A151U578_CAJCA`Retrovirus-related Pol polyprotein from transposon TNT 1-94;A0A151SBC4_CAJCA`Uncharacterized protein	-	retrovirus-related Pol polyprotein from transposon TNT 1-94, partial	-	-	-	-
Unigene382143	A0A072UDM3_MEDTR`Autophagy 9 (APG9) protein	PF04109.13`APG9`Autophagy protein Apg9	autophagy-related protein 9-like	-	-	-	GO:0005575`cellular_component`cellular_component
Unigene120488	I1K3M7_SOYBN`Uncharacterized protein	PF00512.22`HisKA`His Kinase A (phospho-acceptor) domain;PF03924.10`CHASE`CHASE domain	hypothetical protein TanjilG_10999	KOG0519;COG0642	K14489`AHK2_3_4	Plant hormone signal transduction`ko04075	GO:0005622`intracellular`cellular_component;GO:0005575`cellular_component`cellular_component;GO:0016301`kinase activity`molecular_function;GO:0004871`signal transducer activity`molecular_function
Unigene182104	A0A072VS35_MEDTR`Transcription termination factor family protein	PF02536.11`mTERF`mTERF	hypothetical protein TSUD_02510	-	K15032`MTERFD	-	GO:0034641`cellular nitrogen compound metabolic process`biological_process;GO:0009058`biosynthetic process`biological_process;GO:0005739`mitochondrion`cellular_component;GO:0003677`DNA binding`molecular_function
Unigene28329	I3SA02_LOTJA`Uncharacterized protein;G7K421_MEDTR`Long-chain-alcohol oxidase FAO1-like protein	PF06749.9`DUF1218`Protein of unknown function (DUF1218);PF05199.10`GMC_oxred_C`GMC oxidoreductase	hypothetical protein TSUD_235470	-	-	-	GO:0005575`cellular_component`cellular_component;GO:0016491`oxidoreductase activity`molecular_function;GO:0043167`ion binding`molecular_function
Unigene111618	V7B287_PHAVU`Uncharacterized protein	PF08263.9`LRRNT_2`Leucine rich repeat N-terminal domain;PF00560.30`LRR_1`Leucine Rich Repeat;PF12799.4`LRR_4`Leucine Rich repeats (2 copies);PF13855.3`LRR_8`Leucine rich repeat	hypothetical protein TSUD_180170	-	-	-	GO:0005575`cellular_component`cellular_component;GO:0016301`kinase activity`molecular_function;GO:0043167`ion binding`molecular_function
Unigene367816	A0A151QNT0_CAJCA`Transposon Ty3-I Gag-Pol polyprotein;A0A151U057_CAJCA`Retrotransposable element Tf2	-	hypothetical protein TSUD_408270	-	-	-	-
Unigene338224	A0A0B2QN98_GLYSO`Apoptosis-inducing factor like A	PF07992.11`Pyr_redox_2`Pyridine nucleotide-disulphide oxidoreductase;PF13738.3`Pyr_redox_3`Pyridine nucleotide-disulphide oxidoreductase;PF13434.3`K_oxygenase`L-lysine 6-monooxygenase (NADPH-requiring);PF00070.24`Pyr_redox`Pyridine nucleotide-disulphide oxidoreductase	PREDICTED: apoptosis-inducing factor homolog A-like	-	-	-	GO:0016491`oxidoreductase activity`molecular_function
Unigene64708	A0A072UME7_MEDTR`Uncharacterized protein	-	hypothetical protein MTR_6g084540	-	-	-	-
Unigene310962	A0A072TSG5_MEDTR`Ubiquitin-protein ligase	-	PREDICTED: U-box domain-containing protein 5	-	-	-	GO:0003674`molecular_function`molecular_function;GO:0016874`ligase activity`molecular_function
Unigene212501	A0A0R0KPZ7_SOYBN`Hexosyltransferase	-	PREDICTED: probable galacturonosyltransferase-like 7	-	-	-	GO:0016757`transferase activity, transferring glycosyl groups`molecular_function
Unigene255590	A0A151RLN6_CAJCA`Uncharacterized protein	-	PREDICTED: uncharacterized protein LOC101497535	-	-	-	-
Unigene40560	I3S797_LOTJA`Uncharacterized protein	PF13460.3`NAD_binding_10`NAD(P)H-binding;PF01370.18`Epimerase`NAD dependent epimerase/dehydratase family;PF02719.12`Polysacc_synt_2`Polysaccharide biosynthesis protein;PF07993.9`NAD_binding_4`Male sterility protein;PF01073.16`3Beta_HSD`3-beta hydroxysteroid dehydrogenase/isomerase family;PF05368.10`NmrA`NmrA-like family;PF00106.22`adh_short`short chain dehydrogenase;PF16363.2`GDP_Man_Dehyd`GDP-ma…	unknown	-	-	-	GO:0003674`molecular_function`molecular_function
Unigene251277	A2Q185_MEDTR`Non-LTR retroelement reverse transcriptase-like, related	PF00078.24`RVT_1`Reverse transcriptase (RNA-dependent DNA polymerase)	cysteine-rich receptor-like protein kinase, partial	-	-	-	GO:0016779`nucleotidyltransferase activity`molecular_function
Unigene219650	A0A072VCC7_MEDTR`Calcium-transporting ATPase	PF00702.23`Hydrolase`haloacid dehalogenase-like hydrolase	PREDICTED: calcium-transporting ATPase 9, plasma membrane-type	-	K01537`E3.6.3.8	-	GO:0043167`ion binding`molecular_function;GO:0005575`cellular_component`cellular_component;GO:0022857`transmembrane transporter activity`molecular_function;GO:0016887`ATPase activity`molecular_function
Unigene355695	I3T1S4_MEDTR`Uncharacterized protein	PF05347.12`Complex1_LYR`Complex 1 protein (LYR family)	uncharacterized protein LOC25492903	-	-	-	-
Unigene308491	J3MCW7_ORYBR`Uncharacterized protein	-	dynamin-2a, partial	COG0699;KOG0446	-	-	GO:0003924`GTPase activity`molecular_function;GO:0043167`ion binding`molecular_function
Unigene97695	A0A0L0HRU0_SPIPN`ATP-dependent RNA helicase dbp2;A0A151T665_CAJCA`DEAD-box ATP-dependent RNA helicase 40	PF00271.28`Helicase_C`Helicase conserved C-terminal domain	PREDICTED: DEAD-box ATP-dependent RNA helicase 46-like isoform X1	-	K12823`DDX5, DBP2	Proteoglycans in cancer`ko05205;Spliceosome`ko03040;Transcriptional misregulation in cancer`ko05202	GO:0043167`ion binding`molecular_function;GO:0034655`nucleobase-containing compound catabolic process`biological_process;GO:0005730`nucleolus`cellular_component;GO:0005829`cytosol`cellular_component;GO:0016887`ATPase activity`molecular_function;GO:0034641`cellular nitrogen compound metabolic process`biological_process;GO:0022618`ribonucleoprotein complex assembly`biological_process;GO:0005739`mit…
Unigene157901	I1K6W0_SOYBN`Probable alanine--tRNA ligase, chloroplastic	PF02272.16`DHHA1`DHHA1 domain	PREDICTED: probable alanine--tRNA ligase, chloroplastic	COG0013;KOG0188	K01872`AARS, alaS	Aminoacyl-tRNA biosynthesis`ko00970	GO:0006520`cellular amino acid metabolic process`biological_process;GO:0006399`tRNA metabolic process`biological_process;GO:0043167`ion binding`molecular_function;GO:0003723`RNA binding`molecular_function;GO:0016874`ligase activity`molecular_function;GO:0005739`mitochondrion`cellular_component;GO:0006412`translation`biological_process;GO:0009536`plastid`cellular_component
Unigene78905	A0A151RZX6_CAJCA`Retrovirus-related Pol polyprotein from transposon TNT 1-94	-	retrovirus-related Pol polyprotein from transposon TNT 1-94, partial	-	-	-	-
Unigene144634	I1MZI8_SOYBN`Uncharacterized protein	-	PREDICTED: uncharacterized protein LOC109329114	ENOG410J9WJ;ENOG41118HP	-	-	-
Unigene289195	I1LKU2_SOYBN`Uncharacterized protein	-	PREDICTED: cytochrome P450 94C1	COG2124;KOG0157	-	-	GO:0016491`oxidoreductase activity`molecular_function;GO:0005575`cellular_component`cellular_component;GO:0003674`molecular_function`molecular_function;GO:0043167`ion binding`molecular_function
Unigene373517	M5XHA3_PRUPE`Uncharacterized protein	-	uncharacterized protein LOC111894574	-	-	-	-
Unigene122810	A0A151RIN5_CAJCA`Putative RNA-binding protein yqeI	PF01985.18`CRS1_YhbY`CRS1 / YhbY (CRM) domain;PF01765.16`RRF`Ribosome recycling factor	uncharacterized protein LOC109818385	-	-	-	-
Unigene391150	A0A0B2PMF1_GLYSO`Transcription activator GLK1;V7AKX5_PHAVU`Uncharacterized protein;A0A151SET7_CAJCA`Two-component response regulator-like APRR2	PF00249.28`Myb_DNA-binding`Myb-like DNA-binding domain	PREDICTED: transcription activator GLK1-like isoform X1	-	-	-	GO:0034641`cellular nitrogen compound metabolic process`biological_process;GO:0005634`nucleus`cellular_component;GO:0003677`DNA binding`molecular_function;GO:0009058`biosynthetic process`biological_process
Unigene390865	V7C4N8_PHAVU`Uncharacterized protein	-	hypothetical protein PHAVU_005G123000g, partial	-	-	-	GO:0003677`DNA binding`molecular_function
Unigene96134	I1L142_SOYBN`Uncharacterized protein;A0A072VGT5_MEDTR`Uncharacterized protein	PF02225.19`PA`PA domain	PREDICTED: vacuolar-sorting receptor 6	ENOG410IHDN;ENOG41105IF	-	-	GO:0043167`ion binding`molecular_function;GO:0005575`cellular_component`cellular_component
Unigene33062	A0A072U6Q4_MEDTR`Cinnamoyl-CoA reductase;I1N5P4_SOYBN`Uncharacterized protein;A0A072U4Z4_MEDTR`Cinnamoyl-CoA reductase	PF01073.16`3Beta_HSD`3-beta hydroxysteroid dehydrogenase/isomerase family;PF01370.18`Epimerase`NAD dependent epimerase/dehydratase family;PF05368.10`NmrA`NmrA-like family;PF02719.12`Polysacc_synt_2`Polysaccharide biosynthesis protein;PF00291.22`PALP`Pyridoxal-phosphate dependent enzyme;PF13460.3`NAD_binding_10`NAD(P)H-binding	PREDICTED: anthocyanidin reductase-like	KOG1502;COG0451	-	-	GO:0009058`biosynthetic process`biological_process;GO:0016491`oxidoreductase activity`molecular_function;GO:0006629`lipid metabolic process`biological_process
Unigene255976	I1NE73_SOYBN`Uncharacterized protein	PF00860.17`Xan_ur_permease`Permease family	PREDICTED: nucleobase-ascorbate transporter 1	COG2233;KOG1292	K14611`SLC23A1_2, SVCT1_2	-	GO:0003674`molecular_function`molecular_function;GO:0055085`transmembrane transport`biological_process;GO:0005575`cellular_component`cellular_component
Unigene280975	A0A151R8Z4_CAJCA`Transposon Ty3-G Gag-Pol polyprotein	-	Transposon Ty3-G Gag-Pol polyprotein	-	-	-	-
Unigene178173	G7IBR0_MEDTR`ABC transporter B family protein	PF13558.3`SbcCD_C`Putative exonuclease SbcCD, C subunit;PF00664.20`ABC_membrane`ABC transporter transmembrane region;PF00005.24`ABC_tran`ABC transporter;PF09818.6`ABC_ATPase`Predicted ATPase of the ABC class;PF02463.16`SMC_N`RecF/RecN/SMC N terminal domain	ABC transporter B family member 21	-	K05658`ABCB1	MicroRNAs in cancer`ko05206;ABC transporters`ko02010;Bile secretion`ko04976	GO:0005575`cellular_component`cellular_component;GO:0022857`transmembrane transporter activity`molecular_function;GO:0016887`ATPase activity`molecular_function;GO:0043167`ion binding`molecular_function
Unigene281833	E5GCA8_CUCME`Endosomal protein	PF02990.13`EMP70`Endomembrane protein 70	transmembrane 9 superfamily member 7-like	-	K17086`TM9SF2_4	-	GO:0005575`cellular_component`cellular_component
Unigene267456	A0A0L9V800_PHAAN`Uncharacterized protein;A0A072UNB0_MEDTR`Plant-specific eukaryotic initiation factor 4B	PF06273.8`eIF-4B`Plant specific eukaryotic initiation factor 4B	PREDICTED: uncharacterized protein LOC101488662	-	-	-	GO:0005575`cellular_component`cellular_component;GO:0008135`translation factor activity, RNA binding`molecular_function
Unigene136001	A0A0D9WX65_9ORYZ`Uncharacterized protein	PF00262.15`Calreticulin`Calreticulin family	Calreticulin, partial	-	K08057`CALR	Phagosome`ko04145;Protein processing in endoplasmic reticulum`ko04141;Chagas disease (American trypanosomiasis)`ko05142;HTLV-I infection`ko05166;Antigen processing and presentation`ko04612	GO:0006457`protein folding`biological_process;GO:0043167`ion binding`molecular_function;GO:0005783`endoplasmic reticulum`cellular_component
Unigene9405	W9R726_9ROSA`30S ribosomal protein 2;A0A0R4J5H0_SOYBN`Uncharacterized protein	PF00076.19`RRM_1`RNA recognition motif. (a.k.a. RRM, RBD, or RNP domain)	hypothetical protein TSUD_121890	-	-	-	GO:0003723`RNA binding`molecular_function;GO:0003674`molecular_function`molecular_function;GO:0005840`ribosome`cellular_component
Unigene240200	A0A072U614_MEDTR`Disease resistance protein (TIR-NBS-LRR class);K7KDG9_SOYBN`Uncharacterized protein	PF00560.30`LRR_1`Leucine Rich Repeat;PF12799.4`LRR_4`Leucine Rich repeats (2 copies);PF13855.3`LRR_8`Leucine rich repeat	PREDICTED: TMV resistance protein N-like	ENOG410IKCM;ENOG4112BMQ	-	-	GO:0006950`response to stress`biological_process;GO:0043167`ion binding`molecular_function;GO:0007165`signal transduction`biological_process
Unigene362245	I1JIZ2_SOYBN`Uncharacterized protein;A0A151U1V7_CAJCA`N-acetyl-D-glucosamine kinase;G7KCY8_MEDTR`N-acetyl-D-glucosamine kinase-like protein	PF01869.17`BcrAD_BadFG`BadF/BadG/BcrA/BcrD ATPase family	PREDICTED: N-acetyl-D-glucosamine kinase	KOG1794;COG2971	-	-	GO:0016301`kinase activity`molecular_function
Unigene74262	K7K3C5_SOYBN`Uncharacterized protein	PF01582.17`TIR`TIR domain	TMV resistance protein N, partial	-	-	-	GO:0007165`signal transduction`biological_process
Unigene388949	M2MLE4_BAUCO`Uncharacterized protein	-	uncharacterized protein LOC112019493, partial	-	-	-	GO:0005575`cellular_component`cellular_component
Unigene323830	Q84PE0_MEDTR`AKIN betagamma;I1JRB8_SOYBN`Uncharacterized protein	PF16561.2`AMPK1_CBM`Glycogen recognition site of AMP-activated protein kinase;PF00571.25`CBS`CBS domain	PREDICTED: sucrose nonfermenting 4-like protein	-	-	-	-
Unigene281759	A0A151TUM2_CAJCA`Endoribonuclease Dicer isogeny 2a	PF14622.3`Ribonucleas_3_3`Ribonuclease-III-like;PF00636.23`Ribonuclease_3`Ribonuclease III domain;PF02170.19`PAZ`PAZ domain	Endoribonuclease Dicer isogeny 2a, partial	-	-	-	-
Unigene276608	K7KBN3_SOYBN`Uncharacterized protein	PF03169.12`OPT`OPT oligopeptide transporter protein	PREDICTED: oligopeptide transporter 1-like	ENOG410XNZC;KOG2262	-	-	GO:0005575`cellular_component`cellular_component;GO:0055085`transmembrane transport`biological_process
Unigene197082	Q9SE27_DENCR`V-type proton ATPase proteolipid subunit;V7CKW8_PHAVU`V-type proton ATPase proteolipid subunit	PF00137.18`ATP-synt_C`ATP synthase subunit C	PREDICTED: V-type proton ATPase subunit c1-like	-	K02155`ATPeVPL, ATP6L	Vibrio cholerae infection`ko05110;Tuberculosis`ko05152;Rheumatoid arthritis`ko05323;Epithelial cell signaling in Helicobacter pylori infection`ko05120;Oxidative phosphorylation`ko00190;Collecting duct acid secretion`ko04966;Phagosome`ko04145;Synaptic vesicle cycle`ko04721;Lysosome`ko04142	GO:0005575`cellular_component`cellular_component;GO:0043234`protein complex`cellular_component;GO:0022857`transmembrane transporter activity`molecular_function;GO:0055085`transmembrane transport`biological_process;GO:0005773`vacuole`cellular_component
Unigene334692	V7AHL4_PHAVU`Serine/threonine-protein kinase;V7AIM3_PHAVU`Serine/threonine-protein kinase	PF01453.21`B_lectin`D-mannose binding lectin	hypothetical protein PHAVU_011G152300g	-	-	-	GO:0005575`cellular_component`cellular_component;GO:0008150`biological_process`biological_process;GO:0043167`ion binding`molecular_function;GO:0016301`kinase activity`molecular_function
Unigene208604	A0A151TVI5_CAJCA`Uncharacterized protein	PF13837.3`Myb_DNA-bind_4`Myb/SANT-like DNA-binding domain;PF00249.28`Myb_DNA-binding`Myb-like DNA-binding domain;PF03474.11`DMA`DMRTA motif;PF10545.6`MADF_DNA_bdg`Alcohol dehydrogenase transcription factor Myb/SANT-like	PREDICTED: trihelix transcription factor PTL-like	-	-	-	-
Unigene301795	I3SLY2_LOTJA`Uncharacterized protein	-	peamaclein-like	-	-	-	-
Unigene90549	A0A072VDD1_MEDTR`Inositol-pentakisphosphate 2-kinase-like protein	PF06090.9`Ins_P5_2-kin`Inositol-pentakisphosphate 2-kinase	inositol-pentakisphosphate 2-kinase-like protein	-	K10572`IPPK	Inositol phosphate metabolism`ko00562;Phosphatidylinositol signaling system`ko04070	GO:0043167`ion binding`molecular_function;GO:0016301`kinase activity`molecular_function
Unigene319253	I3S6F7_LOTJA`Uncharacterized protein	PF03018.11`Dirigent`Dirigent-like protein	dirigent protein 23-like	-	-	-	GO:0005575`cellular_component`cellular_component
Unigene52710	A0A0B2NX30_GLYSO`Uncharacterized protein	PF13600.3`DUF4140`N-terminal domain of unknown function (DUF4140);PF06008.11`Laminin_I`Laminin Domain I	PREDICTED: TMV resistance protein N-like	-	-	-	GO:0003677`DNA binding`molecular_function
Unigene334945	V7CEU1_PHAVU`Uncharacterized protein;A0A151QSV4_CAJCA`Uncharacterized protein;A0A0B2QMR2_GLYSO`Uncharacterized protein	PF00335.17`Tetraspannin`Tetraspanin family	hypothetical protein TanjilG_05490	-	-	-	GO:0005575`cellular_component`cellular_component
Unigene134315	A0A151RNS6_CAJCA`Uncharacterized protein;A0A151TSD4_CAJCA`Uncharacterized protein	-	hypothetical protein TSUD_404350	-	-	-	-
Unigene320493	A0A151U9X6_CAJCA`Valyl-tRNA synthetase	PF13603.3`tRNA-synt_1_2`Leucyl-tRNA synthetase, Domain 2;PF10458.6`Val_tRNA-synt_C`Valyl tRNA synthetase tRNA binding arm;PF01406.16`tRNA-synt_1e`tRNA synthetases class I (C) catalytic domain;PF00133.19`tRNA-synt_1`tRNA synthetases class I (I, L, M and V);PF09334.8`tRNA-synt_1g`tRNA synthetases class I (M);PF08264.10`Anticodon_1`Anticodon-binding domain of tRNA	valine--tRNA ligase, mitochondrial 1 isoform X1	-	K01873`VARS, valS	Aminoacyl-tRNA biosynthesis`ko00970	-
Unigene115112	A0A151T356_CAJCA`Copia protein	-	retrovirus-related Pol polyprotein from transposon TNT 1-94, partial	-	-	-	-
Unigene144848	A0A0C9SAY1_9SPER`TSA: Wollemia nobilis Ref_Wollemi_Transcript_1491_1037 transcribed RNA sequence	-	syntaxin-52	-	-	-	GO:0006810`transport`biological_process;GO:0061024`membrane organization`biological_process;GO:0005622`intracellular`cellular_component;GO:0005575`cellular_component`cellular_component
Unigene354919	G7L1G2_MEDTR`ARM repeat protein	-	PREDICTED: ataxin-10	-	-	-	GO:0009790`embryo development`biological_process
Unigene55540	Q75LR5_ORYSJ`40S ribosomal protein S6;A0A0D3BLY7_BRAOL`40S ribosomal protein S6	PF01092.16`Ribosomal_S6e`Ribosomal protein S6e	40S ribosomal protein S6-like	COG2125;KOG1646	K02991`RP-S6e, RPS6	HIF-1 signaling pathway`ko04066;Insulin signaling pathway`ko04910;mTOR signaling pathway`ko04150;PI3K-Akt signaling pathway`ko04151;Ribosome`ko03010;Proteoglycans in cancer`ko05205	GO:0006412`translation`biological_process;GO:0005829`cytosol`cellular_component;GO:0042254`ribosome biogenesis`biological_process;GO:0005840`ribosome`cellular_component;GO:0003735`structural constituent of ribosome`molecular_function;GO:0034641`cellular nitrogen compound metabolic process`biological_process
Unigene97334	K7KW92_SOYBN`Uncharacterized protein;A0A072VIX7_MEDTR`DEAD-box ATP-dependent RNA helicase, putative;A0A151RZG9_CAJCA`Putative ATP-dependent helicase HRQ1	PF00240.20`ubiquitin`Ubiquitin family;PF00270.26`DEAD`DEAD/DEAH box helicase;PF04851.12`ResIII`Type III restriction enzyme, res subunit;PF11976.5`Rad60-SLD`Ubiquitin-2 like Rad60 SUMO-like;PF09369.7`DUF1998`Domain of unknown function (DUF1998)	PREDICTED: putative ATP-dependent helicase hrq1, partial	-	-	-	GO:0016887`ATPase activity`molecular_function;GO:0034641`cellular nitrogen compound metabolic process`biological_process;GO:0004386`helicase activity`molecular_function;GO:0003674`molecular_function`molecular_function;GO:0043167`ion binding`molecular_function
Unigene122449	V7BB88_PHAVU`Uncharacterized protein;C6SZB6_SOYBN`Uncharacterized protein	PF08263.9`LRRNT_2`Leucine rich repeat N-terminal domain	leucine-rich repeat protein 1	COG4886;KOG0619	-	-	GO:0004871`signal transducer activity`molecular_function;GO:0016301`kinase activity`molecular_function
Unigene333824	G7K2L3_MEDTR`CW-type zinc finger protein	PF13589.3`HATPase_c_3`Histidine kinase-, DNA gyrase B-, and HSP90-like ATPase;PF02518.23`HATPase_c`Histidine kinase-, DNA gyrase B-, and HSP90-like ATPase;PF07496.12`zf-CW`CW-type Zinc Finger	MORC family CW-type zinc finger protein 4 isoform X1	-	-	-	GO:0043167`ion binding`molecular_function
Unigene211076	A0A0B2SI61_GLYSO`Uncharacterized protein;G7LFF8_MEDTR`Uncharacterized protein	PF14009.3`DUF4228`Domain of unknown function (DUF4228)	PREDICTED: uncharacterized protein LOC101502402	-	-	-	-
Unigene236990	K7LW31_SOYBN`Uncharacterized protein	-	PREDICTED: uncharacterized protein LOC101492687	ENOG410YTTI;ENOG410J0U5	-	-	-
Unigene17279	A0A059CPX5_EUCGR`Cellulose synthase	PF03552.11`Cellulose_synt`Cellulose synthase;PF13632.3`Glyco_trans_2_3`Glycosyl transferase family group 2	PREDICTED: cellulose synthase A catalytic subunit 1	-	K10999`CESA	-	GO:0005975`carbohydrate metabolic process`biological_process;GO:0005575`cellular_component`cellular_component;GO:0009058`biosynthetic process`biological_process;GO:0005886`plasma membrane`cellular_component;GO:0043167`ion binding`molecular_function;GO:0016757`transferase activity, transferring glycosyl groups`molecular_function;GO:0071554`cell wall organization or biogenesis`biological_process
Unigene109881	A0A0R0H8D5_SOYBN`Kinesin-like protein	PF00225.20`Kinesin`Kinesin motor domain	hypothetical protein GLYMA_12G215200	-	-	-	GO:0008150`biological_process`biological_process;GO:0043234`protein complex`cellular_component;GO:0043167`ion binding`molecular_function;GO:0003674`molecular_function`molecular_function;GO:0005856`cytoskeleton`cellular_component
Unigene354253	A0A0B2SSV1_GLYSO`PAX-interacting protein 1	PF16770.2`RTT107_BRCT_5`Regulator of Ty1 transposition protein 107 BRCT domain	PREDICTED: uncharacterized protein LOC101501524	-	-	-	-
Unigene118758	A0A0L9UGV2_PHAAN`Uncharacterized protein	-	PREDICTED: uncharacterized protein LOC109343713 isoform X1	-	-	-	-
Unigene79796	A0A076FFM2_9MAXI`Cathepsin K	PF08246.9`Inhibitor_I29`Cathepsin propeptide inhibitor domain (I29)	uncharacterized protein LOC110424164	-	-	-	GO:0008233`peptidase activity`molecular_function
Unigene44600	G7K0N6_MEDTR`Transmembrane protein, putative	-	uncharacterized protein LOC11429349	-	-	-	GO:0005575`cellular_component`cellular_component
Unigene395945	A0A072UYY3_MEDTR`Ubiquitin-conjugating enzyme E2	PF11623.5`DUF3252`Protein of unknown function (DUF3252)	probable ubiquitin-conjugating enzyme E2 24	-	K10581`UBE2O	Ubiquitin mediated proteolysis`ko04120	-
Unigene144898	I3T380_LOTJA`Uncharacterized protein	-	cyclin-B1-2	-	K11599`POMP, UMP1	Proteasome`ko03050	-
Unigene255337	V7ANB3_PHAVU`Uncharacterized protein;I1JLD7_SOYBN`Uncharacterized protein	PF14383.3`VARLMGL`DUF761-associated sequence motif	uncharacterized protein LOC109813630	ENOG410ZCW9;ENOG410J2TR	-	-	-
Unigene400275	A0A0D2JL03_9CHLO`Uncharacterized protein	-	hypothetical protein MNEG_8026	-	-	-	GO:0003674`molecular_function`molecular_function
Unigene207900	I1LPI0_SOYBN`Uncharacterized protein	-	protein ELC-like	ENOG410XT2Q;KOG2391	-	-	GO:0006810`transport`biological_process;GO:0006464`cellular protein modification process`biological_process
Unigene275683	I1JZD6_SOYBN`Uncharacterized protein;A0A151SZL6_CAJCA`Splicing factor U2af large subunit B	PF00076.19`RRM_1`RNA recognition motif. (a.k.a. RRM, RBD, or RNP domain)	hypothetical protein GLYMA_04G255700	KOG0120;ENOG410XP92	K12837`U2AF2	Spliceosome`ko03040	GO:0003674`molecular_function`molecular_function;GO:0003723`RNA binding`molecular_function;GO:0006397`mRNA processing`biological_process;GO:0005634`nucleus`cellular_component
Unigene398878	G7ZVY8_MEDTR`PPR containing plant-like protein	PF12854.4`PPR_1`PPR repeat;PF13812.3`PPR_3`Pentatricopeptide repeat domain;PF13041.3`PPR_2`PPR repeat family;PF01535.17`PPR`PPR repeat	PREDICTED: pentatricopeptide repeat-containing protein At1g74630-like	-	-	-	-
Unigene33677	A0A0A0KAI5_CUCSA`Uncharacterized protein	-	PREDICTED: riboflavin synthase	-	-	-	GO:0044281`small molecule metabolic process`biological_process;GO:0009058`biosynthetic process`biological_process;GO:0034641`cellular nitrogen compound metabolic process`biological_process;GO:0016765`transferase activity, transferring alkyl or aryl (other than methyl) groups`molecular_function;GO:0016491`oxidoreductase activity`molecular_function
Unigene345215	J3LIJ4_ORYBR`Uncharacterized protein	PF04258.10`Peptidase_A22B`Signal peptide peptidase	PREDICTED: signal peptide peptidase-like 4	KOG2442;ENOG410ZP52	-	-	GO:0008233`peptidase activity`molecular_function;GO:0005575`cellular_component`cellular_component
Unigene248925	G8A174_MEDTR`Ripening related protein family	-	kiwellin	-	-	-	-
Unigene66979	A0A0L9TD35_PHAAN`Uncharacterized protein	-	PREDICTED: thaumatin-like protein 1b	-	-	-	-
Unigene309467	I1NBZ5_SOYBN`Kinesin-like protein;G7KYP0_MEDTR`Kinesin-like protein	PF16796.2`Microtub_bd`Microtubule binding;PF00225.20`Kinesin`Kinesin motor domain	kinesin-like protein KIN-14S	COG5059;KOG0239	K10406`KIFC2_3	-	GO:0043234`protein complex`cellular_component;GO:0008150`biological_process`biological_process;GO:0043167`ion binding`molecular_function;GO:0005856`cytoskeleton`cellular_component;GO:0003674`molecular_function`molecular_function
Unigene25577	G7JVL6_MEDTR`Uncharacterized protein	-	hypothetical protein MTR_4g006070	-	-	-	-
Unigene51789	I3SGG5_LOTJA`Uncharacterized protein;V7C354_PHAVU`Uncharacterized protein	-	unknown	-	-	-	-
Unigene33381	A0A151RCB2_CAJCA`DEAD-box ATP-dependent RNA helicase 38	PF00271.28`Helicase_C`Helicase conserved C-terminal domain;PF04851.12`ResIII`Type III restriction enzyme, res subunit;PF00270.26`DEAD`DEAD/DEAH box helicase	DEAD-box ATP-dependent RNA helicase 38	-	-	-	-
Unigene370754	G7IN89_MEDTR`Non-specific serine/threonine protein kinase	PF13516.3`LRR_6`Leucine Rich repeat;PF00069.22`Pkinase`Protein kinase domain;PF13855.3`LRR_8`Leucine rich repeat;PF07714.14`Pkinase_Tyr`Protein tyrosine kinase;PF12799.4`LRR_4`Leucine Rich repeats (2 copies);PF00560.30`LRR_1`Leucine Rich Repeat;PF08263.9`LRRNT_2`Leucine rich repeat N-terminal domain	leucine-rich repeat receptor-like serine/threonine-protein kinase BAM3	-	-	-	GO:0005575`cellular_component`cellular_component;GO:0043167`ion binding`molecular_function;GO:0016301`kinase activity`molecular_function
Unigene344522	A0A151SVB7_CAJCA`Serine/threonine-protein phosphatase BSL2;A0A072UMB3_MEDTR`Phosphatidylinositol-4-phosphate 5-kinase family protein;A0A151RJ86_CAJCA`1-phosphatidylinositol-3-phosphate 5-kinase FAB1;I1KM34_SOYBN`Uncharacterized protein	PF13415.3`Kelch_3`Galactose oxidase, central domain;PF01504.15`PIP5K`Phosphatidylinositol-4-phosphate 5-Kinase;PF00118.21`Cpn60_TCP1`TCP-1/cpn60 chaperonin family	PREDICTED: putative 1-phosphatidylinositol-3-phosphate 5-kinase FAB1C	KOG0230;COG5253;COG0459	-	-	GO:0043167`ion binding`molecular_function;GO:0016301`kinase activity`molecular_function
Unigene94018	A0A072TX35_MEDTR`Disease resistance protein (TIR-NBS-LRR class)	PF02310.16`B12-binding`B12 binding domain;PF13676.3`TIR_2`TIR domain;PF01582.17`TIR`TIR domain	disease resistance protein (TIR-NBS-LRR class)	-	-	-	GO:0043167`ion binding`molecular_function;GO:0007165`signal transduction`biological_process;GO:0006950`response to stress`biological_process
Unigene129146	A0A0P0W374_ORYSJ`Os03g0757950 protein;UGDH3_ORYSJ`UDP-glucose 6-dehydrogenase 3;;A0A0E0RGU4_ORYRU`Uncharacterized protein	PF03721.11`UDPG_MGDP_dh_N`UDP-glucose/GDP-mannose dehydrogenase family, NAD binding domain;PF01488.17`Shikimate_DH`Shikimate / quinate 5-dehydrogenase;PF02558.13`ApbA`Ketopantoate reductase PanE/ApbA	PREDICTED: UDP-glucose 6-dehydrogenase 3	-	K00012`UGDH, ugd	Starch and sucrose metabolism`ko00500;Ascorbate and aldarate metabolism`ko00053;Amino sugar and nucleotide sugar metabolism`ko00520;Pentose and glucuronate interconversions`ko00040	GO:0005975`carbohydrate metabolic process`biological_process;GO:0005634`nucleus`cellular_component;GO:0003674`molecular_function`molecular_function;GO:0034641`cellular nitrogen compound metabolic process`biological_process;GO:0016491`oxidoreductase activity`molecular_function;GO:0005829`cytosol`cellular_component;GO:0009058`biosynthetic process`biological_process;GO:0044281`small molecule metabol…
Unigene347070	A0A0B2PWN2_GLYSO`Receptor-like protein kinase ANXUR2	PF00069.22`Pkinase`Protein kinase domain;PF07714.14`Pkinase_Tyr`Protein tyrosine kinase	Receptor-like protein kinase ANXUR2	-	-	-	GO:0016301`kinase activity`molecular_function;GO:0043167`ion binding`molecular_function
Unigene315350	A0A0B2SRV2_GLYSO`Uncharacterized protein	-	hypothetical protein glysoja_018354	-	-	-	-
Unigene220311	A0A151T6Z6_CAJCA`Farnesyl pyrophosphate synthetase 1;A0A075EAM3_ASTME`Farnesyl diphosphate synthase	PF00348.14`polyprenyl_synt`Polyprenyl synthetase	farnesyl pyrophosphate synthase 1-like protein, partial	-	K00787`FDPS	HTLV-I infection`ko05166;Influenza A`ko05164;Terpenoid backbone biosynthesis`ko00900	GO:0003674`molecular_function`molecular_function;GO:0009058`biosynthetic process`biological_process;GO:0006629`lipid metabolic process`biological_process
Unigene230992	A4RUK8_OSTLU`Cytosolic 80S ribosomal protein L39 Cytosolic 60S large ribosomal protein L39	-	60S ribosomal protein L39	KOG0002;COG2167	K02924`RP-L39e, RPL39	Ribosome`ko03010	GO:0005840`ribosome`cellular_component;GO:0003735`structural constituent of ribosome`molecular_function;GO:0006412`translation`biological_process
Unigene357120	A0A072VM44_MEDTR`ROP-interactive CRIB motif protein, putative	PF13855.3`LRR_8`Leucine rich repeat;PF12799.4`LRR_4`Leucine Rich repeats (2 copies);PF00560.30`LRR_1`Leucine Rich Repeat;PF13516.3`LRR_6`Leucine Rich repeat	PREDICTED: LRR receptor-like serine/threonine-protein kinase ERL1	-	-	-	GO:0030154`cell differentiation`biological_process;GO:0000902`cell morphogenesis`biological_process;GO:0005886`plasma membrane`cellular_component;GO:0040007`growth`biological_process
Unigene181552	A5C7R1_VITVI`Putative uncharacterized protein	-	hypothetical protein VITISV_024166	-	-	-	GO:0006259`DNA metabolic process`biological_process;GO:0003674`molecular_function`molecular_function
Unigene135294	K7LY40_SOYBN`Uncharacterized protein	PF00642.21`zf-CCCH`Zinc finger C-x8-C-x5-C-x3-H type (and similar);PF16131.2`Torus`Torus domain	PREDICTED: uncharacterized protein At1g21580	COG5084;KOG1492	-	-	GO:0043167`ion binding`molecular_function
Unigene36934	A0A061E7M0_THECC`Tetratricopeptide repeat-like superfamily protein	-	uncharacterized protein LOC107481365 isoform X2	-	-	-	GO:0005575`cellular_component`cellular_component;GO:0009536`plastid`cellular_component;GO:0009579`thylakoid`cellular_component
Unigene351674	G7JJK2_MEDTR`Regulator of chromosome condensation (RCC1) family protein, putative	PF09081.7`DUF1921`Domain of unknown function (DUF1921);PF00415.15`RCC1`Regulator of chromosome condensation (RCC1) repeat;PF08381.8`BRX`Transcription factor regulating root and shoot growth via Pin3;PF13540.3`RCC1_2`Regulator of chromosome condensation (RCC1) repeat;PF01363.18`FYVE`FYVE zinc finger	PREDICTED: uncharacterized protein LOC101504045 isoform X1	-	-	-	GO:0043167`ion binding`molecular_function
Unigene190428	A0A151RJP1_CAJCA`TMV resistance protein N;G7JF29_MEDTR`Disease resistance protein (TIR-NBS-LRR class), putative	-	disease resistance protein (TIR-NBS-LRR class), putative	-	-	-	GO:0043167`ion binding`molecular_function;GO:0007165`signal transduction`biological_process
Unigene308633	-	-	hypothetical protein TanjilG_03159	-	-	-	-
Unigene294531	Q2RBD8_ORYSJ`Expressed protein	-	expressed protein	-	-	-	GO:0005575`cellular_component`cellular_component
Unigene58169	A5BJL2_VITVI`Putative uncharacterized protein	-	Retrovirus-related Pol polyprotein from transposon TNT 1-94	-	-	-	GO:0003674`molecular_function`molecular_function;GO:0006259`DNA metabolic process`biological_process
Unigene380381	I1NH81_SOYBN`Uncharacterized protein;A0A0L9TZ45_PHAAN`Uncharacterized protein	PF01636.20`APH`Phosphotransferase enzyme family;PF12799.4`LRR_4`Leucine Rich repeats (2 copies);PF00560.30`LRR_1`Leucine Rich Repeat;PF08263.9`LRRNT_2`Leucine rich repeat N-terminal domain;PF07714.14`Pkinase_Tyr`Protein tyrosine kinase;PF13855.3`LRR_8`Leucine rich repeat;PF00069.22`Pkinase`Protein kinase domain	PREDICTED: somatic embryogenesis receptor kinase 2	ENOG410ZNK7;ENOG410IGSH	K13418`SERK1	-	GO:0043167`ion binding`molecular_function;GO:0004871`signal transducer activity`molecular_function;GO:0016301`kinase activity`molecular_function;GO:0005575`cellular_component`cellular_component
Unigene273911	K7MLM4_SOYBN`Uncharacterized protein	PF03016.12`Exostosin`Exostosin family	PREDICTED: probable glycosyltransferase At5g03795	KOG1021;ENOG410XTFH	-	-	-
Unigene231062	V7B6S1_PHAVU`Uncharacterized protein	-	hypothetical protein PHAVU_008G122800g	-	-	-	GO:0003674`molecular_function`molecular_function;GO:0043167`ion binding`molecular_function
Unigene349858	G7J514_MEDTR`Aspartyl aminopeptidase-like protein, putative;I3T0P0_LOTJA`Uncharacterized protein	PF02127.12`Peptidase_M18`Aminopeptidase I zinc metalloprotease (M18);PF05343.11`Peptidase_M42`M42 glutamyl aminopeptidase	probable aspartyl aminopeptidase	-	K01267`E3.4.11.21, DNPEP	-	GO:0043167`ion binding`molecular_function;GO:0008233`peptidase activity`molecular_function
Unigene49762	A0A0B2PMW9_GLYSO`Lysine histidine transporter 1;K7KMU6_SOYBN`Uncharacterized protein	PF01490.15`Aa_trans`Transmembrane amino acid transporter protein	lysine/histidine transporter 2-like protein, partial	KOG1303;COG0814	-	-	GO:0005886`plasma membrane`cellular_component;GO:0005575`cellular_component`cellular_component;GO:0022857`transmembrane transporter activity`molecular_function;GO:0055085`transmembrane transport`biological_process
Unigene100794	A0A151T562_CAJCA`Putative AC transposase	-	Putative AC transposase	-	-	-	-
Unigene326322	F2DYD3_HORVD`Predicted protein	PF13175.3`AAA_15`AAA ATPase domain;PF13555.3`AAA_29`P-loop containing region of AAA domain;PF03193.13`DUF258`Protein of unknown function, DUF258;PF13304.3`AAA_21`AAA domain, putative AbiEii toxin, Type IV TA system;PF00005.24`ABC_tran`ABC transporter;PF13476.3`AAA_23`AAA domain	predicted protein	-	K06185`ABCF2	-	GO:0043167`ion binding`molecular_function;GO:0016887`ATPase activity`molecular_function
Unigene128153	I3SGC9_LOTJA`Uncharacterized protein	-	PREDICTED: (R,S)-reticuline 7-O-methyltransferase-like	-	-	-	GO:0008168`methyltransferase activity`molecular_function
Unigene126867	A0A0L9V6H6_PHAAN`Uncharacterized protein;M5WAZ3_PRUPE`Histone deacetylase	-	hypothetical protein TSUD_98340	-	K06067`HDAC1_2	Cell cycle`ko04110;Alcoholism`ko05034;Thyroid hormone signaling pathway`ko04919;Notch signaling pathway`ko04330;Viral carcinogenesis`ko05203;Huntington's disease`ko05016;Epstein-Barr virus infection`ko05169;Chronic myeloid leukemia`ko05220;Pathways in cancer`ko05200;Transcriptional misregulation in cancer`ko05202	GO:0034641`cellular nitrogen compound metabolic process`biological_process;GO:0008150`biological_process`biological_process;GO:0016810`hydrolase activity, acting on carbon-nitrogen (but not peptide) bonds`molecular_function;GO:0005634`nucleus`cellular_component;GO:0009058`biosynthetic process`biological_process
Unigene247802	A0A151SSJ7_CAJCA`Cell division cycle protein;A0A072TEL5_MEDTR`Cell division cycle-like protein	PF07065.11`D123`D123	hypothetical protein TSUD_117320	-	-	-	GO:0051301`cell division`biological_process;GO:0007049`cell cycle`biological_process
Unigene229358	A0A151U4X0_CAJCA`Retrovirus-related Pol polyprotein from transposon TNT 1-94;A0A151SBN8_CAJCA`Retrovirus-related Pol polyprotein from transposon TNT 1-94	PF07727.11`RVT_2`Reverse transcriptase (RNA-dependent DNA polymerase)	retrovirus-related Pol polyprotein from transposon TNT 1-94	-	-	-	-
Unigene87472	A0A0B2QFG0_GLYSO`Formin-like protein	PF02181.20`FH2`Formin Homology 2 Domain	PREDICTED: formin-like protein 11 isoform X1	-	-	-	GO:0005575`cellular_component`cellular_component
Unigene343934	I1NVK0_ORYGL`Uncharacterized protein	-	cell wall invertase 5, partial	KOG0228;COG1621	K01193`E3.2.1.26, sacA	Galactose metabolism`ko00052;Starch and sucrose metabolism`ko00500	GO:0016798`hydrolase activity, acting on glycosyl bonds`molecular_function;GO:0005975`carbohydrate metabolic process`biological_process
Unigene262797	G7JPK5_MEDTR`Uncharacterized protein;A0A151RBA5_CAJCA`Uncharacterized protein	PF10487.6`Nup188`Nucleoporin subcomplex protein binding to Pom34;PF03439.10`Spt5-NGN`Early transcription elongation factor of RNA pol II, NGN section	PREDICTED: uncharacterized protein LOC101494201	-	K14311`NUP188	RNA transport`ko03013	-
Unigene194788	A0A151R8V8_CAJCA`Uncharacterized protein;A0A0B2QIA2_GLYSO`LRR receptor-like serine/threonine-protein kinase FLS2	PF13855.3`LRR_8`Leucine rich repeat;PF00560.30`LRR_1`Leucine Rich Repeat;PF12799.4`LRR_4`Leucine Rich repeats (2 copies);PF08263.9`LRRNT_2`Leucine rich repeat N-terminal domain;PF13516.3`LRR_6`Leucine Rich repeat	LRR receptor-like serine/threonine-protein kinase FLS2	-	-	-	GO:0005575`cellular_component`cellular_component;GO:0016301`kinase activity`molecular_function
Unigene287935	G7KBI8_MEDTR`MADS box interactor-like protein, putative	-	hypothetical protein TSUD_244440	-	-	-	-
Unigene144243	A0A0B2SL17_GLYSO`Subtilisin-like protease;I1M1L8_SOYBN`Uncharacterized protein;A0A151R186_CAJCA`Subtilisin-like protease	PF00082.19`Peptidase_S8`Subtilase family;PF02225.19`PA`PA domain;PF05922.13`Inhibitor_I9`Peptidase inhibitor I9	Subtilisin-like protease	-	-	-	GO:0008233`peptidase activity`molecular_function;GO:0005618`cell wall`cellular_component
Unigene206865	A0A072UIX7_MEDTR`Ribonuclease II;K7MSB1_SOYBN`Uncharacterized protein	PF00773.16`RNB`RNB domain	PREDICTED: ribonuclease II, chloroplastic/mitochondrial	-	-	-	-
Unigene172815	F2EHD2_HORVD`Predicted protein	-	predicted protein	-	-	-	GO:0022857`transmembrane transporter activity`molecular_function;GO:0005575`cellular_component`cellular_component
Unigene189312	A0A0S3RFH4_PHAAN`Uncharacterized protein	PF00892.17`EamA`EamA-like transporter family;PF03151.13`TPT`Triose-phosphate Transporter family	GDP-mannose transporter GONST1	-	K15356`VRG4, GONST1	-	GO:0005575`cellular_component`cellular_component
Unigene381273	A0A072VJE8_MEDTR`5'-AMP-activated kinase-like protein, putative;A0A072VL59_MEDTR`5'-AMP-activated kinase-like protein, putative	-	protein PTST homolog 3, chloroplastic isoform X2	-	-	-	GO:0016301`kinase activity`molecular_function
Unigene89108	K7KND9_SOYBN`Uncharacterized protein	-	hypothetical protein GLYMA_05G074600	ENOG410J4I0;ENOG410XWK2	-	-	GO:0003677`DNA binding`molecular_function
Unigene359969	A0A150GA74_GONPE`Uncharacterized protein	-	hypothetical protein GPECTOR_41g711	-	-	-	-
Unigene222077	A0A151RZR6_CAJCA`Transposon Ty3-G Gag-Pol polyprotein	-	retrotransposon-related protein	-	-	-	-
Unigene107432	A0A072TU50_MEDTR`LRR receptor-like kinase;B5AGY8_MEDTR`LRR receptor-like kinase	PF00069.22`Pkinase`Protein kinase domain;PF07714.14`Pkinase_Tyr`Protein tyrosine kinase	probable LRR receptor-like serine/threonine-protein kinase At5g63710	-	-	-	GO:0005575`cellular_component`cellular_component;GO:0016301`kinase activity`molecular_function;GO:0043167`ion binding`molecular_function
Unigene319425	I1N029_SOYBN`Uncharacterized protein	PF00626.19`Gelsolin`Gelsolin repeat	PREDICTED: villin-1-like	KOG0443;ENOG410XR0A	-	-	GO:0022607`cellular component assembly`biological_process;GO:0007010`cytoskeleton organization`biological_process
Unigene55587	M1DKS7_SOLTU`Uncharacterized protein	-	PREDICTED: uncharacterized protein K02A2.6-like	ENOG410JFH3;ENOG41114AX	-	-	-
Unigene120920	C6SVT8_SOYBN`Uncharacterized protein	PF00071.19`Ras`Ras family;PF04670.9`Gtr1_RagA`Gtr1/RagA G protein conserved region;PF00025.18`Arf`ADP-ribosylation factor family;PF08477.10`Roc`Ras of Complex, Roc, domain of DAPkinase;PF00009.24`GTP_EFTU`Elongation factor Tu GTP binding domain;PF03193.13`DUF258`Protein of unknown function, DUF258;PF01926.20`MMR_HSR1`50S ribosome-binding GTPase;PF13401.3`AAA_22`AAA domain	uncharacterized protein LOC100305599	KOG0087;COG1100	-	-	GO:0006913`nucleocytoplasmic transport`biological_process;GO:0043167`ion binding`molecular_function;GO:0003924`GTPase activity`molecular_function;GO:0007165`signal transduction`biological_process;GO:0005575`cellular_component`cellular_component;GO:0005622`intracellular`cellular_component;GO:0006810`transport`biological_process
Unigene300252	G7IZF8_MEDTR`Poly(ADP-ribose) glycohydrolase	PF05028.11`PARG_cat`Poly (ADP-ribose) glycohydrolase (PARG)	hypothetical protein TSUD_121560	-	K07759`PARG	-	GO:0005975`carbohydrate metabolic process`biological_process;GO:0016798`hydrolase activity, acting on glycosyl bonds`molecular_function
Unigene49300	I3S021_LOTJA`Uncharacterized protein;A0A151U4D2_CAJCA`ABC transporter I family member 19	PF00005.24`ABC_tran`ABC transporter	ABC transporter I family member 19-like protein	-	K12608`CAF16	RNA degradation`ko03018	GO:0043167`ion binding`molecular_function;GO:0016887`ATPase activity`molecular_function
Unigene166897	A0A0S3RCM5_PHAAN`Uncharacterized protein	PF12735.4`Trs65`TRAPP trafficking subunit Trs65;PF00875.15`DNA_photolyase`DNA photolyase	cryptochrome DASH, chloroplastic/mitochondrial	-	-	-	GO:0016829`lyase activity`molecular_function;GO:0006950`response to stress`biological_process;GO:0006259`DNA metabolic process`biological_process
Unigene88380	A0A0L9VHY6_PHAAN`Uncharacterized protein	PF13607.3`Succ_CoA_lig`Succinyl-CoA ligase like flavodoxin domain;PF02629.16`CoA_binding`CoA binding domain;PF00549.16`Ligase_CoA`CoA-ligase;PF13380.3`CoA_binding_2`CoA binding domain	hypothetical protein TSUD_299880	-	K01899`LSC1	Propanoate metabolism`ko00640;Citrate cycle (TCA cycle)`ko00020;Carbon metabolism`ko01200	GO:0016874`ligase activity`molecular_function;GO:0003674`molecular_function`molecular_function
Unigene145207	A0A0A0KPN9_CUCSA`Uncharacterized protein	-	serine/threonine-protein phosphatase 7 long form homolog isoform X1	-	-	-	-
Unigene354282	A0A0D6R591_ARACU`Uncharacterized protein	PF07123.9`PsbW`Photosystem II reaction centre W protein (PsbW)	Eukaryotic translation initiation factor 2 subunit alpha	-	-	-	GO:0009536`plastid`cellular_component;GO:0009579`thylakoid`cellular_component;GO:0015979`photosynthesis`biological_process;GO:0005575`cellular_component`cellular_component;GO:0043234`protein complex`cellular_component
Unigene396012	V7C3E5_PHAVU`Uncharacterized protein	PF05739.16`SNARE`SNARE domain;PF00804.22`Syntaxin`Syntaxin	PREDICTED: syntaxin-related protein KNOLLE	-	K08486`STX1B_2_3	SNARE interactions in vesicular transport`ko04130;Synaptic vesicle cycle`ko04721	GO:0005622`intracellular`cellular_component;GO:0061024`membrane organization`biological_process;GO:0006810`transport`biological_process;GO:0005575`cellular_component`cellular_component;GO:0016192`vesicle-mediated transport`biological_process
Unigene247143	I1LHS4_SOYBN`Uncharacterized protein	PF00780.19`CNH`CNH domain	vam6/Vps39-like protein	KOG2063;ENOG410XNSX	-	-	GO:0043234`protein complex`cellular_component;GO:0008150`biological_process`biological_process;GO:0005622`intracellular`cellular_component;GO:0006810`transport`biological_process;GO:0016192`vesicle-mediated transport`biological_process
Unigene218213	I1LHH5_SOYBN`Reticulon-like protein	PF02453.14`Reticulon`Reticulon	seed maturation protein	ENOG410XPKH;KOG1792	-	-	GO:0005575`cellular_component`cellular_component;GO:0005783`endoplasmic reticulum`cellular_component
Unigene355025	K7N4G1_SOYBN`Uncharacterized protein;A0A0R0HW29_SOYBN`Uncharacterized protein	-	PREDICTED: malate dehydrogenase	COG0039;KOG1496	K00051`E1.1.1.82	Carbon fixation in photosynthetic organisms`ko00710;Pyruvate metabolism`ko00620;Carbon metabolism`ko01200	GO:0005975`carbohydrate metabolic process`biological_process;GO:0016491`oxidoreductase activity`molecular_function;GO:0044281`small molecule metabolic process`biological_process
Unigene326994	A0A072VK36_MEDTR`PfkB family carbohydrate kinase	PF00294.21`PfkB`pfkB family carbohydrate kinase;PF08543.9`Phos_pyr_kin`Phosphomethylpyrimidine kinase	ribokinase-like protein	-	K00852`rbsK, RBKS	Pentose phosphate pathway`ko00030	GO:0005975`carbohydrate metabolic process`biological_process;GO:0016301`kinase activity`molecular_function
Unigene78453	V7CVJ1_PHAVU`Uncharacterized protein	-	hypothetical protein TanjilG_14755	-	-	-	GO:0022607`cellular component assembly`biological_process;GO:0007010`cytoskeleton organization`biological_process
Unigene340059	A0A0S7JMT3_9TELE`POLX	-	hypothetical protein KFL_014650010, partial	-	-	-	-
Unigene207444	G7LHA9_MEDTR`DNA primase large subunit	PF04104.11`DNA_primase_lrg`Eukaryotic and archaeal DNA primase, large subunit	PREDICTED: probable DNA primase large subunit isoform X2	-	K02685`PRI2	Pyrimidine metabolism`ko00240;DNA replication`ko03030;Purine metabolism`ko00230	GO:0043167`ion binding`molecular_function;GO:0003674`molecular_function`molecular_function;GO:0003677`DNA binding`molecular_function;GO:0005694`chromosome`cellular_component;GO:0016779`nucleotidyltransferase activity`molecular_function
Unigene384871	A0A151REJ2_CAJCA`Retrovirus-related Pol polyprotein from transposon TNT 1-94	PF03732.14`Retrotrans_gag`Retrotransposon gag protein;PF14223.3`Retrotran_gag_2`gag-polypeptide of LTR copia-type;PF07727.11`RVT_2`Reverse transcriptase (RNA-dependent DNA polymerase);PF13976.3`gag_pre-integrs`GAG-pre-integrase domain;PF00665.23`rve`Integrase core domain;PF14244.3`Retrotran_gag_3`gag-polypeptide of LTR copia-type	Retrovirus-related Pol polyprotein from transposon TNT 1-94	-	-	-	-
Unigene350240	A0A0B2QFN7_GLYSO`Receptor-like protein 12	PF13516.3`LRR_6`Leucine Rich repeat;PF00560.30`LRR_1`Leucine Rich Repeat;PF12799.4`LRR_4`Leucine Rich repeats (2 copies);PF08263.9`LRRNT_2`Leucine rich repeat N-terminal domain;PF13855.3`LRR_8`Leucine rich repeat	hypothetical protein PHAVU_008G0953000g, partial	-	-	-	GO:0005575`cellular_component`cellular_component;GO:0003674`molecular_function`molecular_function
Unigene293899	A0A151TLN5_CAJCA`Protein EFR3 isogeny B	PF07539.9`DRIM`Down-regulated in metastasis	Protein EFR3 isogeny B	-	-	-	-
Unigene346924	A0A072U7C9_MEDTR`Serine/threonine-protein kinase	PF01453.21`B_lectin`D-mannose binding lectin	Serine/Threonine kinase family protein	-	-	-	GO:0008150`biological_process`biological_process;GO:0005575`cellular_component`cellular_component;GO:0043167`ion binding`molecular_function;GO:0016301`kinase activity`molecular_function
Unigene149543	Q9M448_CICAR`Putative uncharacterized protein	PF12352.5`V-SNARE_C`Snare region anchored in the vesicle membrane C-terminus;PF03908.10`Sec20`Sec20	PREDICTED: Golgi SNAP receptor complex member 1-1	-	K08495`GOSR1, GOS1	SNARE interactions in vesicular transport`ko04130	GO:0005794`Golgi apparatus`cellular_component;GO:0016192`vesicle-mediated transport`biological_process;GO:0043226`organelle`cellular_component;GO:0005575`cellular_component`cellular_component;GO:0005622`intracellular`cellular_component
Unigene205776	A0A151TK73_CAJCA`WUSCHEL-related homeobox 1;K7L532_SOYBN`Uncharacterized protein	-	WUSCHEL-related homeobox 1	-	-	-	GO:0003677`DNA binding`molecular_function;GO:0005634`nucleus`cellular_component
Unigene64607	K7LEI5_SOYBN`Uncharacterized protein	PF17177.1`PPR_long`Pentacotripeptide-repeat region of PROPR;PF10037.6`MRP-S27`Mitochondrial 28S ribosomal protein S27;PF01535.17`PPR`PPR repeat;PF13041.3`PPR_2`PPR repeat family;PF11848.5`DUF3368`Domain of unknown function (DUF3368);PF12854.4`PPR_1`PPR repeat;PF13812.3`PPR_3`Pentatricopeptide repeat domain	hypothetical protein TSUD_292820	KOG4197;ENOG410Z7Z7	-	-	-
Unigene232834	A0A0L9TY34_PHAAN`Uncharacterized protein	-	PREDICTED: F-box/LRR-repeat protein 17-like	-	-	-	-
Unigene172657	A0A151SF13_CAJCA`Tenascin;I1JG73_SOYBN`Uncharacterized protein;A0A072VJ14_MEDTR`Exostosin family protein	PF07974.10`EGF_2`EGF-like domain;PF03016.12`Exostosin`Exostosin family	exostosin family protein	-	-	-	GO:0005575`cellular_component`cellular_component
Unigene163552	K4BL38_SOLLC`Uncharacterized protein;A0A022RWP4_ERYGU`Uncharacterized protein	PF01090.16`Ribosomal_S19e`Ribosomal protein S19e	ribosomal protein S19e, Winged helix-turn-helix DNA-binding domain protein	KOG3411;COG2238	K02966`RP-S19e, RPS19	Ribosome`ko03010	GO:0006412`translation`biological_process;GO:0022618`ribonucleoprotein complex assembly`biological_process;GO:0003735`structural constituent of ribosome`molecular_function;GO:0005840`ribosome`cellular_component;GO:0042254`ribosome biogenesis`biological_process;GO:0005829`cytosol`cellular_component
Unigene125738	I1N0J0_SOYBN`Uncharacterized protein;G7IA88_MEDTR`RNA polymerase sigma factor	PF03492.12`Methyltransf_7`SAM dependent carboxyl methyltransferase	PREDICTED: indole-3-acetate O-methyltransferase 1-like	ENOG410Y96G;ENOG410IIJ3	-	-	GO:0003677`DNA binding`molecular_function;GO:0000988`transcription factor activity, protein binding`molecular_function;GO:0001071`nucleic acid binding transcription factor activity`molecular_function;GO:0009058`biosynthetic process`biological_process;GO:0008168`methyltransferase activity`molecular_function;GO:0034641`cellular nitrogen compound metabolic process`biological_process
Unigene301204	I4Y6M9_WALMC`Glyceraldehyde-3-phosphate dehydrogenase	PF00044.21`Gp_dh_N`Glyceraldehyde 3-phosphate dehydrogenase, NAD binding domain;PF02800.17`Gp_dh_C`Glyceraldehyde 3-phosphate dehydrogenase, C-terminal domain	GADPH	-	K00134`GAPDH, gapA	Alzheimer's disease`ko05010;Carbon fixation in photosynthetic organisms`ko00710;HIF-1 signaling pathway`ko04066;Biosynthesis of amino acids`ko01230;Carbon metabolism`ko01200;Glycolysis / Gluconeogenesis`ko00010	GO:0005975`carbohydrate metabolic process`biological_process;GO:0016491`oxidoreductase activity`molecular_function;GO:0006091`generation of precursor metabolites and energy`biological_process;GO:0009056`catabolic process`biological_process;GO:0044281`small molecule metabolic process`biological_process;GO:0003674`molecular_function`molecular_function
Unigene376841	A0A0L9VD14_PHAAN`Uncharacterized protein	PF13431.3`TPR_17`Tetratricopeptide repeat	PREDICTED: uncharacterized protein LOC101490399	-	-	-	GO:0034641`cellular nitrogen compound metabolic process`biological_process
Unigene341739	G7L1C9_MEDTR`Cytochrome P450 family protein	PF00067.19`p450`Cytochrome P450	geraniol 8-hydroxylase	-	-	-	GO:0016491`oxidoreductase activity`molecular_function;GO:0005575`cellular_component`cellular_component;GO:0003674`molecular_function`molecular_function;GO:0043167`ion binding`molecular_function
Unigene391217	A0A0R0FM21_SOYBN`Uncharacterized protein	PF00847.17`AP2`AP2 domain	ethylene-responsive transcription factor ERF038-like	-	-	-	GO:0034641`cellular nitrogen compound metabolic process`biological_process;GO:0003677`DNA binding`molecular_function;GO:0005634`nucleus`cellular_component;GO:0001071`nucleic acid binding transcription factor activity`molecular_function;GO:0009058`biosynthetic process`biological_process
Unigene143520	A0A151RES7_CAJCA`Beta-glucosidase 6	PF00232.15`Glyco_hydro_1`Glycosyl hydrolase family 1	beta-glucosidase 18-like isoform X1	-	-	-	-
Unigene368947	A0A072UDI9_MEDTR`Uncharacterized protein;A0A151TFI2_CAJCA`F-box only protein 21;A0A0L9UTH4_PHAAN`Uncharacterized protein	PF08755.8`YccV-like`Hemimethylated DNA-binding protein YccV like	UvrB/uvrC domain protein	-	-	-	GO:0003677`DNA binding`molecular_function
Unigene353470	A2Q3I4_MEDTR`General substrate transporter	PF00083.21`Sugar_tr`Sugar (and other) transporter	PREDICTED: sugar transporter ERD6-like 5 isoform X1	-	-	-	GO:0022857`transmembrane transporter activity`molecular_function;GO:0005575`cellular_component`cellular_component
Unigene169369	A0A151QVY4_CAJCA`DELLA protein GAI1;A0A0S3SAG3_PHAAN`Uncharacterized protein	-	hypothetical protein VIGAN_06084900	-	-	-	GO:0009058`biosynthetic process`biological_process;GO:0034641`cellular nitrogen compound metabolic process`biological_process
Unigene23542	A0A072VG58_MEDTR`Pyridine nucleotide-disulfide oxidoreductase domain protein	PF04820.11`Trp_halogenase`Tryptophan halogenase;PF07992.11`Pyr_redox_2`Pyridine nucleotide-disulphide oxidoreductase;PF03486.11`HI0933_like`HI0933-like protein;PF01593.21`Amino_oxidase`Flavin containing amine oxidoreductase;PF01946.14`Thi4`Thi4 family;PF00890.21`FAD_binding_2`FAD binding domain;PF01494.16`FAD_binding_3`FAD binding domain;PF13450.3`NAD_binding_8`NAD(P)-binding Rossmann-like domain…	PREDICTED: pyridine nucleotide-disulfide oxidoreductase domain-containing protein 2-like isoform X1	-	-	-	GO:0016491`oxidoreductase activity`molecular_function
Unigene15129	I1LSG6_SOYBN`Uncharacterized protein;A0A0B2RUK5_GLYSO`Serine/threonine-protein kinase CTR1	PF14381.3`EDR1`Ethylene-responsive protein kinase Le-CTR1;PF07714.14`Pkinase_Tyr`Protein tyrosine kinase;PF00069.22`Pkinase`Protein kinase domain	PREDICTED: serine/threonine-protein kinase EDR1 isoform X1	ENOG410IGE9;ENOG4110R60	-	-	GO:0005622`intracellular`cellular_component;GO:0004871`signal transducer activity`molecular_function;GO:0043167`ion binding`molecular_function;GO:0016301`kinase activity`molecular_function
Unigene386066	G7KQ86_MEDTR`Pentatricopeptide (PPR) repeat protein;A0A0R0I9Q5_SOYBN`Uncharacterized protein	PF13812.3`PPR_3`Pentatricopeptide repeat domain;PF02847.14`MA3`MA3 domain;PF13041.3`PPR_2`PPR repeat family;PF01535.17`PPR`PPR repeat;PF12921.4`ATP13`Mitochondrial ATPase expression;PF10037.6`MRP-S27`Mitochondrial 28S ribosomal protein S27;PF12854.4`PPR_1`PPR repeat;PF17177.1`PPR_long`Pentacotripeptide-repeat region of PROPR;PF06239.8`ECSIT`Evolutionarily conserved signalling intermediate in Toll…	PREDICTED: pentatricopeptide repeat-containing protein At1g12300, mitochondrial-like	-	-	-	-
Unigene377880	K7LN23_SOYBN`Uncharacterized protein	-	PREDICTED: basic leucine zipper 43-like	ENOG4111AY9;ENOG410J0R9	-	-	GO:0003677`DNA binding`molecular_function;GO:0001071`nucleic acid binding transcription factor activity`molecular_function
Unigene198451	G7J119_MEDTR`NB-ARC domain disease resistance protein, putative	PF00931.19`NB-ARC`NB-ARC domain	putative disease resistance RPP13-like protein 1	-	-	-	GO:0043167`ion binding`molecular_function;GO:0006950`response to stress`biological_process
Unigene390596	Q5CSE9_CRYPI`Fructose-bisphosphate aldolase	PF00274.16`Glycolytic`Fructose-bisphosphate aldolase class-I	PREDICTED: fructose-bisphosphate aldolase 4, cytosolic-like	COG3588;KOG1557	K01623`ALDO	Glycolysis / Gluconeogenesis`ko00010;Pentose phosphate pathway`ko00030;Carbon metabolism`ko01200;Methane metabolism`ko00680;Biosynthesis of amino acids`ko01230;Fructose and mannose metabolism`ko00051;Carbon fixation in photosynthetic organisms`ko00710	GO:0005975`carbohydrate metabolic process`biological_process;GO:0016829`lyase activity`molecular_function;GO:0006091`generation of precursor metabolites and energy`biological_process;GO:0009056`catabolic process`biological_process;GO:0044281`small molecule metabolic process`biological_process
Unigene255611	Q2HSY2_MEDTR`Cyclin-like F-box	PF12937.4`F-box-like`F-box-like;PF00646.30`F-box`F-box domain	F-box protein At2g32560	-	-	-	-
Unigene379044	A0A072TZ86_MEDTR`ICE-like protease p20 domain protein	PF02493.17`MORN`MORN repeat	phosphatidylinositol-4-phosphate 5-kinase 5-like protein, partial	-	-	-	GO:0008233`peptidase activity`molecular_function;GO:0005575`cellular_component`cellular_component
Unigene18054	A0A072VBS8_MEDTR`Disease resistance protein (TIR-NBS-LRR class), putative	PF12799.4`LRR_4`Leucine Rich repeats (2 copies);PF13855.3`LRR_8`Leucine rich repeat	TMV resistance protein N isoform X1	-	-	-	GO:0007165`signal transduction`biological_process;GO:0043167`ion binding`molecular_function
Unigene331431	V7CDN3_PHAVU`Uncharacterized protein;B7FHZ1_MEDTR`Uncharacterized protein	PF00069.22`Pkinase`Protein kinase domain;PF07714.14`Pkinase_Tyr`Protein tyrosine kinase	unknown	-	-	-	GO:0043167`ion binding`molecular_function;GO:0016301`kinase activity`molecular_function
Unigene169525	E9M5F1_PUEML`Glycosyltransferase GT10J15;A0A067XU50_CICAR`UDP-glycosyltransferase	-	UDP-glycosyltransferase 79B30-like	-	-	-	GO:0016757`transferase activity, transferring glycosyl groups`molecular_function
Unigene318383	G7J9M7_MEDTR`SPFH domain/band 7 family protein	-	retroelement pol polyprotein-like	-	-	-	-
Unigene275788	V7B6S5_PHAVU`Uncharacterized protein	PF13637.3`Ank_4`Ankyrin repeats (many copies);PF12796.4`Ank_2`Ankyrin repeats (3 copies)	hypothetical protein PHAVU_008G204400g	-	-	-	GO:0005575`cellular_component`cellular_component
Unigene260616	A0A0S3R6E3_PHAAN`Uncharacterized protein;K7KMT5_SOYBN`Uncharacterized protein	PF16158.2`N_BRCA1_IG`Ig-like domain from next to BRCA1 gene;PF00569.14`ZZ`Zinc finger, ZZ type;PF00564.21`PB1`PB1 domain	PREDICTED: uncharacterized protein LOC101503502	KOG4351;ENOG411245W;KOG4582	-	-	GO:0043167`ion binding`molecular_function
Unigene70600	I1L3Z0_SOYBN`Uncharacterized protein	-	PREDICTED: probable cyclic nucleotide-gated ion channel 20, chloroplastic isoform X2	ENOG410XPSE;KOG0498	-	-	GO:0055085`transmembrane transport`biological_process;GO:0022857`transmembrane transporter activity`molecular_function;GO:0008150`biological_process`biological_process;GO:0005886`plasma membrane`cellular_component
Unigene299033	A5BQD6_VITVI`Putative uncharacterized protein	-	retrovirus-related Pol polyprotein from transposon TNT 1-94	-	-	-	GO:0003674`molecular_function`molecular_function
Unigene361391	K7MRD0_SOYBN`Uncharacterized protein	PF00249.28`Myb_DNA-binding`Myb-like DNA-binding domain	probable transcription factor KAN3	ENOG410JH04;ENOG410ZNMQ	-	-	GO:0009058`biosynthetic process`biological_process;GO:0005634`nucleus`cellular_component;GO:0003677`DNA binding`molecular_function;GO:0034641`cellular nitrogen compound metabolic process`biological_process
Unigene48606	I1J4R1_SOYBN`Uncharacterized protein;I1L505_SOYBN`Uncharacterized protein	PF06003.9`SMN`Survival motor neuron protein (SMN)	uncharacterized protein LOC100799132	ENOG410YNTK;ENOG410J21U	-	-	-
Unigene20962	Q6L4X5_ORYSJ`Os05g0508500 protein	PF04756.10`OST3_OST6`OST3 / OST6 family, transporter family;PF13905.3`Thioredoxin_8`Thioredoxin-like;PF14595.3`Thioredoxin_9`Thioredoxin;PF08534.7`Redoxin`Redoxin;PF00085.17`Thioredoxin`Thioredoxin;PF13899.3`Thioredoxin_7`Thioredoxin-like;PF00578.18`AhpC-TSA`AhpC/TSA family;PF13098.3`Thioredoxin_2`Thioredoxin-like domain	PREDICTED: thioredoxin H-type	-	K03671`trxA	-	GO:0044281`small molecule metabolic process`biological_process;GO:0006457`protein folding`biological_process;GO:0005829`cytosol`cellular_component;GO:0042592`homeostatic process`biological_process;GO:0016491`oxidoreductase activity`molecular_function;GO:0005886`plasma membrane`cellular_component;GO:0006790`sulfur compound metabolic process`biological_process;GO:0006950`response to stress`biologic…
Unigene180102	A0A151SSN0_CAJCA`Uncharacterized protein	PF03587.11`EMG1`EMG1/NEP1 methyltransferase	hypothetical protein KK1_004082	-	-	-	-
Unigene170795	K7MFN0_SOYBN`Uncharacterized protein	PF00664.20`ABC_membrane`ABC transporter transmembrane region	PREDICTED: ABC transporter B family member 26, chloroplastic-like isoform X1	COG1132;KOG0058	-	-	GO:0005575`cellular_component`cellular_component;GO:0022857`transmembrane transporter activity`molecular_function;GO:0016887`ATPase activity`molecular_function;GO:0043167`ion binding`molecular_function
Unigene265821	C0JP11_LOTJA`Putative basic helix-loop-helix protein BHLH3	-	putative basic helix-loop-helix protein BHLH3	-	-	-	-
Unigene339483	A0A151RY49_CAJCA`Putative E3 ubiquitin-protein ligase HERC4;I1KBN0_SOYBN`Uncharacterized protein	PF13540.3`RCC1_2`Regulator of chromosome condensation (RCC1) repeat;PF00415.15`RCC1`Regulator of chromosome condensation (RCC1) repeat	ultraviolet-B receptor UVR8	KOG1426;COG5184	-	-	GO:0004871`signal transducer activity`molecular_function;GO:0008150`biological_process`biological_process
Unigene282902	A0A103YBD5_CYNCS`Uncharacterized protein;I1KH54_SOYBN`Uncharacterized protein	PF00005.24`ABC_tran`ABC transporter;PF13304.3`AAA_21`AAA domain, putative AbiEii toxin, Type IV TA system	pleiotropic drug resistance protein 1	KOG0065;COG0842	-	-	GO:0022857`transmembrane transporter activity`molecular_function;GO:0005575`cellular_component`cellular_component;GO:0016887`ATPase activity`molecular_function;GO:0055085`transmembrane transport`biological_process;GO:0005886`plasma membrane`cellular_component;GO:0043167`ion binding`molecular_function
Unigene357644	A0A118JT88_CYNCS`Cysteine peptidase, cysteine active site-containing protein	-	Cysteine peptidase, cysteine active site-containing protein, partial	-	-	-	GO:0008233`peptidase activity`molecular_function
Unigene357690	G7ZYI5_MEDTR`C2H2-like zinc finger protein;I1N022_SOYBN`Uncharacterized protein	-	uncharacterized protein LOC25490836	ENOG410YA8B;ENOG410IK5F	-	-	GO:0016757`transferase activity, transferring glycosyl groups`molecular_function;GO:0043167`ion binding`molecular_function;GO:0005575`cellular_component`cellular_component
Unigene172054	G7IUP2_MEDTR`Auxin-induced protein;V7BXB9_PHAVU`Auxin-induced protein	PF02309.13`AUX_IAA`AUX/IAA family	PREDICTED: auxin-responsive protein IAA27-like	-	K14484`IAA	Plant hormone signal transduction`ko04075	GO:0034641`cellular nitrogen compound metabolic process`biological_process;GO:0005634`nucleus`cellular_component;GO:0007165`signal transduction`biological_process;GO:0009058`biosynthetic process`biological_process
Unigene30890	F2E082_HORVD`Predicted protein	PF08246.9`Inhibitor_I29`Cathepsin propeptide inhibitor domain (I29);PF00112.20`Peptidase_C1`Papain family cysteine protease;PF03051.12`Peptidase_C1_2`Peptidase C1-like family	predicted protein	-	K01373`CTSF	Lysosome`ko04142	GO:0008233`peptidase activity`molecular_function
Unigene329176	A0A072UC51_MEDTR`ABC transporter-like family-protein	-	ABC transporter-like family-protein	-	-	-	GO:0016887`ATPase activity`molecular_function;GO:0022857`transmembrane transporter activity`molecular_function;GO:0005575`cellular_component`cellular_component;GO:0043167`ion binding`molecular_function
Unigene281299	A0A0P0WS61_ORYSJ`Os06g0143750 protein;V7AQX8_PHAVU`Uncharacterized protein	-	PREDICTED: probable sulfate transporter 3.4	-	-	-	GO:0005575`cellular_component`cellular_component;GO:0022857`transmembrane transporter activity`molecular_function
Unigene211915	A0A0R0L6Z7_SOYBN`Uncharacterized protein	-	hypothetical protein GLYMA_02G160200	-	-	-	GO:0005575`cellular_component`cellular_component
Unigene135826	K7LTR9_SOYBN`Uncharacterized protein;A0A151TNL1_CAJCA`Uncharacterized protein	-	hypothetical protein VIGAN_07070800	COG2075;KOG1723	-	-	GO:0022618`ribonucleoprotein complex assembly`biological_process;GO:0005829`cytosol`cellular_component;GO:0042254`ribosome biogenesis`biological_process;GO:0005840`ribosome`cellular_component;GO:0003735`structural constituent of ribosome`molecular_function;GO:0006412`translation`biological_process
Unigene267472	R4XCF8_TAPDE`ATP-dependent RNA helicase eIF4A	PF00271.28`Helicase_C`Helicase conserved C-terminal domain	eukaryotic initiation factor 4A-6	-	K03257`EIF4A	RNA transport`ko03013	GO:0004386`helicase activity`molecular_function;GO:0003674`molecular_function`molecular_function;GO:0043167`ion binding`molecular_function
Unigene65630	A0A151SSA9_CAJCA`Uncharacterized protein	PF01241.15`PSI_PSAK`Photosystem I psaG / psaK	hypothetical protein TanjilG_07039	-	K02698`psaK	Photosynthesis`ko00195	-
Unigene219572	A0A0L9TSH7_PHAAN`Uncharacterized protein	-	retrotransposon-related protein, partial	-	-	-	-
Unigene123391	A0A151RGQ6_CAJCA`Uncharacterized protein	PF04513.9`Baculo_PEP_C`Baculovirus polyhedron envelope protein, PEP, C terminus	PREDICTED: LOW QUALITY PROTEIN: uncharacterized protein LOC101507674	-	-	-	-
Unigene351511	I1KEY3_SOYBN`Uncharacterized protein;V7AGT8_PHAVU`Uncharacterized protein;C6T8E0_SOYBN`Uncharacterized protein	PF00226.28`DnaJ`DnaJ domain;PF13446.3`RPT`A repeated domain in UCH-protein;PF01556.15`DnaJ_C`DnaJ C terminal domain	uncharacterized protein LOC100778672	KOG0714;COG0484	K09510`DNAJB4	-	GO:0006457`protein folding`biological_process
Unigene314480	Q43815_PEA`Glucose-1-phosphate adenylyltransferase;D0EYG8_LENCU`Glucose-1-phosphate adenylyltransferase	PF12804.4`NTP_transf_3`MobA-like NTP transferase domain;PF00483.20`NTP_transferase`Nucleotidyl transferase	glucose-1-phosphate adenylyltransferase small subunit 2, chloroplastic-like	-	K00975`glgC	Amino sugar and nucleotide sugar metabolism`ko00520;Starch and sucrose metabolism`ko00500	GO:0016779`nucleotidyltransferase activity`molecular_function;GO:0043167`ion binding`molecular_function;GO:0009058`biosynthetic process`biological_process;GO:0009536`plastid`cellular_component;GO:0006091`generation of precursor metabolites and energy`biological_process;GO:0005975`carbohydrate metabolic process`biological_process
Unigene192407	A0A151R267_CAJCA`Uncharacterized protein	PF13456.3`RVT_3`Reverse transcriptase-like	hypothetical protein TSUD_96980	-	-	-	-
Unigene264195	A0A072TI06_MEDTR`S-locus lectin kinase family protein	PF07714.14`Pkinase_Tyr`Protein tyrosine kinase;PF11883.5`DUF3403`Domain of unknown function (DUF3403);PF01636.20`APH`Phosphotransferase enzyme family;PF00069.22`Pkinase`Protein kinase domain	S-locus lectin kinase family protein	-	-	-	GO:0008150`biological_process`biological_process;GO:0005575`cellular_component`cellular_component;GO:0003674`molecular_function`molecular_function;GO:0016301`kinase activity`molecular_function;GO:0043167`ion binding`molecular_function
Unigene331963	K7L0Z9_SOYBN`Uncharacterized protein	PF13191.3`AAA_16`AAA ATPase domain;PF00931.19`NB-ARC`NB-ARC domain	PREDICTED: TMV resistance protein N-like	ENOG4112BMQ	-	-	GO:0043167`ion binding`molecular_function;GO:0007165`signal transduction`biological_process
Unigene385976	A0A0B5JL37_CAJCA`Dof protein	PF02701.12`zf-Dof`Dof domain, zinc finger;PF10122.6`Mu-like_Com`Mu-like prophage protein Com	dof zinc finger protein DOF3.1	-	-	-	GO:0003677`DNA binding`molecular_function;GO:0009058`biosynthetic process`biological_process;GO:0034641`cellular nitrogen compound metabolic process`biological_process
Unigene315743	A0A072V0M1_MEDTR`Adenine/guanine permease AZG2-like protein	PF00860.17`Xan_ur_permease`Permease family	adenine guanine permease azg1-like protein	-	K06901`pbuG	-	GO:0022857`transmembrane transporter activity`molecular_function;GO:0005575`cellular_component`cellular_component
Unigene346049	I6ZTT9_PHAVU`Integrase core domain containing protein	-	PREDICTED: LOW QUALITY PROTEIN: ATP-dependent RNA helicase DOB1-like	-	-	-	GO:0003674`molecular_function`molecular_function;GO:0006259`DNA metabolic process`biological_process
Unigene397639	V7AHL4_PHAVU`Serine/threonine-protein kinase	PF08276.8`PAN_2`PAN-like domain	hypothetical protein PHAVU_011G152400g	-	-	-	GO:0005575`cellular_component`cellular_component;GO:0008150`biological_process`biological_process;GO:0043167`ion binding`molecular_function;GO:0016301`kinase activity`molecular_function
Unigene98809	A0A0L9VSQ9_PHAAN`Uncharacterized protein;I1JLE1_SOYBN`Uncharacterized protein	PF16744.2`Zf_RING`KIAA1045 RING finger;PF00628.26`PHD`PHD-finger;PF12165.5`DUF3594`Domain of unknown function (DUF3594)	uncharacterized protein LOC100779170	ENOG410YBB5;ENOG410IUJC	-	-	GO:0043167`ion binding`molecular_function;GO:0009058`biosynthetic process`biological_process;GO:0034641`cellular nitrogen compound metabolic process`biological_process
Unigene326836	K7LQK9_SOYBN`Uncharacterized protein	PF00168.27`C2`C2 domain	PREDICTED: probable ADP-ribosylation factor GTPase-activating protein AGD11 isoform X1	KOG1030;KOG0703;COG5347	K12486`SMAP	Endocytosis`ko04144	GO:0030234`enzyme regulator activity`molecular_function
Unigene8429	A0A151R088_CAJCA`Uncharacterized protein	-	hypothetical protein KK1_042972	-	-	-	-
Unigene255650	V7BLJ4_PHAVU`Uncharacterized protein;I1L7C9_SOYBN`Uncharacterized protein;A0A151UBT3_CAJCA`Uncharacterized protein;A0A0L9TTL1_PHAAN`Uncharacterized protein	-	hypothetical protein KK1_020960	ENOG410IG30;ENOG410XQMN	-	-	-
Unigene214151	K7MYQ2_SOYBN`Uncharacterized protein	PF05817.11`Ribophorin_II`Oligosaccharyltransferase subunit Ribophorin II	PREDICTED: dolichyl-diphosphooligosaccharide--protein glycosyltransferase subunit 2-like	KOG2447;ENOG410XRF2	K12667`SWP1, RPN2	Protein processing in endoplasmic reticulum`ko04141;N-Glycan biosynthesis`ko00510;Various types of N-glycan biosynthesis`ko00513	GO:0009058`biosynthetic process`biological_process;GO:0006464`cellular protein modification process`biological_process;GO:0005783`endoplasmic reticulum`cellular_component;GO:0005975`carbohydrate metabolic process`biological_process;GO:0043234`protein complex`cellular_component;GO:0005575`cellular_component`cellular_component
Unigene137259	A0A151THY9_CAJCA`Putative disease resistance protein At5g66900 family	PF13855.3`LRR_8`Leucine rich repeat;PF00560.30`LRR_1`Leucine Rich Repeat;PF12799.4`LRR_4`Leucine Rich repeats (2 copies)	putative disease resistance protein At5g66900 family	-	-	-	-
Unigene85154	F2DZB3_HORVD`Predicted protein	PF01636.20`APH`Phosphotransferase enzyme family;PF07714.14`Pkinase_Tyr`Protein tyrosine kinase;PF14531.3`Kinase-like`Kinase-like;PF06293.11`Kdo`Lipopolysaccharide kinase (Kdo/WaaP) family;PF00069.22`Pkinase`Protein kinase domain	predicted protein	-	K13303`SGK2	PI3K-Akt signaling pathway`ko04151;FoxO signaling pathway`ko04068	GO:0043167`ion binding`molecular_function;GO:0005856`cytoskeleton`cellular_component;GO:0016301`kinase activity`molecular_function;GO:0003674`molecular_function`molecular_function;GO:0043234`protein complex`cellular_component
Unigene234241	A0A0R0GMI8_SOYBN`Uncharacterized protein	PF00628.26`PHD`PHD-finger	PREDICTED: uncharacterized protein LOC100786712 isoform X1	-	-	-	GO:0043167`ion binding`molecular_function
Unigene219733	A0A151SD52_CAJCA`Uncharacterized protein;I1JAI9_SOYBN`Uncharacterized protein;K7LMH5_SOYBN`Uncharacterized protein	PF13180.3`PDZ_2`PDZ domain;PF09723.7`Zn-ribbon_8`Zinc ribbon domain;PF00595.21`PDZ`PDZ domain (Also known as DHR or GLGF);PF00301.17`Rubredoxin`Rubredoxin	hypothetical protein GLYMA_11G012700	ENOG4110MKE;ENOG410IH59	-	-	GO:0043167`ion binding`molecular_function;GO:0005575`cellular_component`cellular_component
Unigene55461	X6PH59_RETFI`Mechanosensitive ion channel	PF00924.15`MS_channel`Mechanosensitive ion channel	mechanosensitive ion channel protein 10-like	-	-	-	GO:0005575`cellular_component`cellular_component;GO:0055085`transmembrane transport`biological_process
Unigene233239	A0A0B2PC29_GLYSO`Potassium transporter 1;A0A151S706_CAJCA`Potassium transporter 8;G7K729_MEDTR`Potassium transporter;K7KA75_SOYBN`Potassium transporter	PF02705.13`K_trans`K+ potassium transporter	potassium transporter 1-like	ENOG410IEMH;COG3158	K03549`kup	-	GO:0005575`cellular_component`cellular_component;GO:0022857`transmembrane transporter activity`molecular_function
Unigene353966	A0A151RWL0_CAJCA`Expansin-A16	PF03330.15`DPBB_1`Lytic transglycolase;PF01357.18`Pollen_allerg_1`Pollen allergen	expansin-A16	-	-	-	-
Unigene174057	K7LKR0_SOYBN`Uncharacterized protein	PF00498.23`FHA`FHA domain;PF16697.2`Yop-YscD_cpl`Inner membrane component of T3SS, cytoplasmic domain	PREDICTED: FHA domain-containing protein PS1	KOG1881;ENOG410XR6C	-	-	-
Unigene333611	I3S7F3_LOTJA`Uncharacterized protein	PF14681.3`UPRTase`Uracil phosphoribosyltransferase;PF00156.24`Pribosyltran`Phosphoribosyl transferase domain	uracil phosphoribosyltransferase	-	K00761`upp, UPRT	Pyrimidine metabolism`ko00240	GO:0016757`transferase activity, transferring glycosyl groups`molecular_function;GO:0044281`small molecule metabolic process`biological_process;GO:0009058`biosynthetic process`biological_process;GO:0034641`cellular nitrogen compound metabolic process`biological_process
Unigene42428	X6MWM4_RETFI`Uncharacterized protein	PF00264.17`Tyrosinase`Common central domain of tyrosinase;PF00413.21`Peptidase_M10`Matrixin;PF01471.15`PG_binding_1`Putative peptidoglycan binding domain;PF09374.7`PG_binding_3`Predicted Peptidoglycan domain;PF13582.3`Reprolysin_3`Metallo-peptidase family M12B Reprolysin-like	hypothetical protein GPECTOR_11g263	-	-	-	GO:0005575`cellular_component`cellular_component;GO:0043167`ion binding`molecular_function;GO:0008233`peptidase activity`molecular_function
Unigene341433	K7KUM6_SOYBN`Uncharacterized protein	-	PREDICTED: transcription factor MYB36-like	COG5147;KOG0048	K09422`MYBP	-	GO:0003677`DNA binding`molecular_function
Unigene134351	I1L017_SOYBN`Uncharacterized protein	-	PREDICTED: probable stress-associated endoplasmic reticulum protein	KOG3491;ENOG411221U	-	-	GO:0005783`endoplasmic reticulum`cellular_component;GO:0006464`cellular protein modification process`biological_process;GO:0009058`biosynthetic process`biological_process;GO:0007165`signal transduction`biological_process;GO:0005575`cellular_component`cellular_component;GO:0006950`response to stress`biological_process;GO:0005975`carbohydrate metabolic process`biological_process
Unigene203319	A0A151RYH0_CAJCA`DEAD-box ATP-dependent RNA helicase 24	PF00176.20`SNF2_N`SNF2 family N-terminal domain;PF04851.12`ResIII`Type III restriction enzyme, res subunit;PF00270.26`DEAD`DEAD/DEAH box helicase;PF00271.28`Helicase_C`Helicase conserved C-terminal domain	DEAD-box ATP-dependent RNA helicase 24	-	K12835`DDX42, SF3B125	Spliceosome`ko03040	-
Unigene147945	I1MME7_SOYBN`Uncharacterized protein	PF14447.3`Prok-RING_4`Prokaryotic RING finger family 4;PF13923.3`zf-C3HC4_2`Zinc finger, C3HC4 type (RING finger);PF00097.22`zf-C3HC4`Zinc finger, C3HC4 type (RING finger);PF13639.3`zf-RING_2`Ring finger domain;PF13920.3`zf-C3HC4_3`Zinc finger, C3HC4 type (RING finger);PF14634.3`zf-RING_5`zinc-RING finger domain	PREDICTED: E3 ubiquitin-protein ligase complex SLX5-SLX8 subunit SLX8-like	ENOG410J0YX;ENOG410YQF9	-	-	GO:0043167`ion binding`molecular_function
Unigene321255	A0A0E0HMD9_ORYNI`Uncharacterized protein	-	hypothetical protein OsI_22078	-	-	-	GO:0005575`cellular_component`cellular_component;GO:0016301`kinase activity`molecular_function;GO:0043167`ion binding`molecular_function
Unigene127786	A7UQU8_MEDTR`Aspartate/glutamate/uridylate kinase family protein, putative;A0A151U397_CAJCA`Uridylate kinase	PF13837.3`Myb_DNA-bind_4`Myb/SANT-like DNA-binding domain;PF12776.4`Myb_DNA-bind_3`Myb/SANT-like DNA-binding domain;PF10545.6`MADF_DNA_bdg`Alcohol dehydrogenase transcription factor Myb/SANT-like;PF04504.11`DUF573`Protein of unknown function, DUF573;PF06548.8`Kinesin-related`Kinesin-related	uridylate kinase	-	-	-	GO:0005737`cytoplasm`cellular_component;GO:0034641`cellular nitrogen compound metabolic process`biological_process;GO:0016301`kinase activity`molecular_function;GO:0044281`small molecule metabolic process`biological_process;GO:0009058`biosynthetic process`biological_process;GO:0003677`DNA binding`molecular_function
Unigene54128	A0A0L9UMH3_PHAAN`Uncharacterized protein	PF13401.3`AAA_22`AAA domain;PF00910.19`RNA_helicase`RNA helicase;PF05673.10`DUF815`Protein of unknown function (DUF815);PF05496.9`RuvB_N`Holliday junction DNA helicase ruvB N-terminus;PF01637.15`ATPase_2`ATPase domain predominantly from Archaea;PF13245.3`AAA_19`Part of AAA domain;PF07728.11`AAA_5`AAA domain (dynein-related subfamily);PF13191.3`AAA_16`AAA ATPase domain;PF06068.10`TIP49`TIP49 C-ter…	PREDICTED: protein SUPPRESSOR OF K(+) TRANSPORT GROWTH DEFECT 1	-	-	-	GO:0043167`ion binding`molecular_function
Unigene123323	A0A151SS30_CAJCA`Eukaryotic translation initiation factor 3 subunit M	-	eukaryotic translation initiation factor 3 subunit M-like	-	K15030`EIF3M	-	-
Unigene295711	I3SLF3_LOTJA`Uncharacterized protein	PF02469.19`Fasciclin`Fasciclin domain	fasciclin-like arabinogalactan protein 8-like	-	-	-	-
Unigene117254	K7MY26_SOYBN`Uncharacterized protein;G7L4T3_MEDTR`Calmodulin (CAM)-binding protein of 25 kDa protein	PF05678.11`VQ`VQ motif	hypothetical protein TSUD_329210	ENOG410YN0G;ENOG410J4JS	-	-	-
Unigene88119	A0A151RG72_CAJCA`Retrovirus-related Pol polyprotein from transposon TNT 1-94	-	Retrovirus-related Pol polyprotein from transposon TNT 1-94	-	-	-	-
Unigene25097	A0A0B2REC4_GLYSO`Uncharacterized protein;V7C057_PHAVU`Uncharacterized protein;V7BW89_PHAVU`Uncharacterized protein	-	nodulin homeobox isoform X2	-	-	-	GO:0003677`DNA binding`molecular_function
Unigene214897	C1DYK2_MICSR`Uncharacterized protein	PF00069.22`Pkinase`Protein kinase domain;PF07714.14`Pkinase_Tyr`Protein tyrosine kinase;PF14531.3`Kinase-like`Kinase-like	hypothetical protein MICPUCDRAFT_70866	-	K08850`AURKX	-	GO:0016301`kinase activity`molecular_function;GO:0007049`cell cycle`biological_process;GO:0043167`ion binding`molecular_function
Unigene255971	A0A151STI0_CAJCA`5'-AMP-activated protein kinase subunit gamma-2 prkag	PF00571.25`CBS`CBS domain;PF16561.2`AMPK1_CBM`Glycogen recognition site of AMP-activated protein kinase	5'-AMP-activated protein kinase subunit gamma-2 prkag	-	-	-	-
Unigene249373	Q2QN35_ORYSJ`Expressed protein;A0A0E0JBJ3_ORYNI`Uncharacterized protein	-	Os12g0580950, partial	-	-	-	-
Unigene95512	-	-	uncharacterized protein LOC106778986	-	-	-	-
Unigene87432	A0A0J8C5B9_BETVU`Uncharacterized protein;M0SEW3_MUSAM`Uncharacterized protein	-	uncharacterized protein At4g28440-like	-	K07466`RFA1, RPA1, rpa	DNA replication`ko03030;Homologous recombination`ko03440;Fanconi anemia pathway`ko03460;Mismatch repair`ko03430;Nucleotide excision repair`ko03420	-
Unigene91892	A0A151TVU6_CAJCA`Putative exonuclease mut-7 isogeny;A0A0D2T1D3_GOSRA`Uncharacterized protein;A0A067K3P6_JATCU`Uncharacterized protein	PF01927.13`Mut7-C`Mut7-C RNAse domain	PREDICTED: exonuclease mut-7 homolog	-	-	-	GO:0003674`molecular_function`molecular_function;GO:0004518`nuclease activity`molecular_function
Unigene36489	A0A151REU2_CAJCA`Putative ribonuclease H protein At1g65750 family	-	Putative ribonuclease H protein At1g65750 family, partial	-	-	-	-
Unigene294838	A0A151S6J1_CAJCA`Putative pentatricopeptide repeat-containing protein At1g16830 family	PF12854.4`PPR_1`PPR repeat;PF13812.3`PPR_3`Pentatricopeptide repeat domain;PF17177.1`PPR_long`Pentacotripeptide-repeat region of PROPR;PF13041.3`PPR_2`PPR repeat family;PF01535.17`PPR`PPR repeat	putative pentatricopeptide repeat-containing protein At1g16830 isoform X1	-	-	-	-
Unigene60216	A0A072UW05_MEDTR`Multidrug resistance protein ABC transporter family protein	PF00350.20`Dynamin_N`Dynamin family;PF00005.24`ABC_tran`ABC transporter	ABC transporter C family member 3 isoform X3	-	-	-	GO:0043167`ion binding`molecular_function;GO:0016887`ATPase activity`molecular_function;GO:0005575`cellular_component`cellular_component;GO:0022857`transmembrane transporter activity`molecular_function
Unigene394371	I1JFU5_SOYBN`Uncharacterized protein	-	PREDICTED: dirigent protein 22-like	ENOG410YIMF;ENOG410JD2Z	-	-	GO:0008150`biological_process`biological_process;GO:0030234`enzyme regulator activity`molecular_function;GO:0019748`secondary metabolic process`biological_process;GO:0009058`biosynthetic process`biological_process
Unigene153089	I1NJC6_SOYBN`Uncharacterized protein;I1NJC5_SOYBN`Uncharacterized protein;A0A151U872_CAJCA`Uncharacterized protein;V7BDS4_PHAVU`Uncharacterized protein;A0A151U888_CAJCA`Uncharacterized protein RP471 family	PF02129.15`Peptidase_S15`X-Pro dipeptidyl-peptidase (S15 family);PF12695.4`Abhydrolase_5`Alpha/beta hydrolase family;PF03735.11`ENT`ENT domain;PF12697.4`Abhydrolase_6`Alpha/beta hydrolase family;PF14772.3`NYD-SP28`Sperm tail;PF00561.17`Abhydrolase_1`alpha/beta hydrolase fold;PF12146.5`Hydrolase_4`Serine aminopeptidase, S33	protein EMSY-LIKE 3 isoform X3	KOG4675;ENOG410YF3T	-	-	GO:0003674`molecular_function`molecular_function
Unigene140810	A0A0D3BQH0_BRAOL`Uncharacterized protein	-	BnaC04g05740D	-	K03061`PSMC2, RPT1	Proteasome`ko03050;Epstein-Barr virus infection`ko05169	GO:0005737`cytoplasm`cellular_component;GO:0009056`catabolic process`biological_process;GO:0003674`molecular_function`molecular_function;GO:0043167`ion binding`molecular_function
Unigene223602	A0A0L9UQB7_PHAAN`Uncharacterized protein	-	uncharacterized protein LOC109801442	-	-	-	-
Unigene226557	V7CCM6_PHAVU`Uncharacterized protein	PF04937.12`DUF659`Protein of unknown function (DUF 659)	hypothetical protein PHAVU_003G135300g	-	-	-	GO:0003677`DNA binding`molecular_function
Unigene100198	I1N098_SOYBN`Uncharacterized protein;V7BPZ4_PHAVU`Uncharacterized protein;A0A072UXC4_MEDTR`NAD-dependent protein deacetylase SRT2	PF03366.13`YEATS`YEATS family;PF02146.14`SIR2`Sir2 family	PREDICTED: NAD-dependent protein deacetylase SRT1	KOG1905;COG0846	K11416`SIRT6, SIR2L6	Central carbon metabolism in cancer`ko05230	GO:0043167`ion binding`molecular_function
Unigene172090	B9S0D2_RICCO`Splicing factor 3A subunit, putative	PF09732.6`CactinC_cactus`Cactus-binding C-terminus of cactin protein;PF16835.2`SF3A2`Pre-mRNA-splicing factor SF3a complex subunit 2 (Prp11)	PREDICTED: splicing factor 3A subunit 2	-	K12826`SF3A2, SAP62	Spliceosome`ko03040	GO:0043167`ion binding`molecular_function;GO:0003674`molecular_function`molecular_function;GO:0005634`nucleus`cellular_component
Unigene172025	A0A151SYC7_CAJCA`Copia protein;A0A151RIN2_CAJCA`Copia protein	-	Copia protein, partial	-	-	-	-
Unigene100563	A0A139I9X0_9PEZI`Uncharacterized protein	-	monoacylglycerol lipase ABHD12-like	-	-	-	-
Unigene358598	K7K6E4_SOYBN`Uncharacterized protein	-	PREDICTED: protein STRICTOSIDINE SYNTHASE-LIKE 6-like	KOG1520;COG3386	-	-	GO:0005783`endoplasmic reticulum`cellular_component;GO:0009058`biosynthetic process`biological_process;GO:0003674`molecular_function`molecular_function;GO:0005575`cellular_component`cellular_component;GO:0016829`lyase activity`molecular_function
Unigene144581	A0A072UU36_MEDTR`Low psii accumulation protein, putative	-	protein LOW PSII ACCUMULATION 2, chloroplastic	-	-	-	GO:0006091`generation of precursor metabolites and energy`biological_process;GO:0005575`cellular_component`cellular_component;GO:0015979`photosynthesis`biological_process;GO:0009536`plastid`cellular_component;GO:0006461`protein complex assembly`biological_process;GO:0009579`thylakoid`cellular_component
Unigene373824	V5TH08_CICAR`NBS-LRR protein	-	NBS-LRR resistance protein	-	-	-	GO:0043167`ion binding`molecular_function;GO:0006950`response to stress`biological_process
Unigene7233	A0A0R0LCV3_SOYBN`Uncharacterized protein	PF02519.11`Auxin_inducible`Auxin responsive protein	PREDICTED: auxin-responsive protein SAUR36	-	K14488`SAUR	Plant hormone signal transduction`ko04075	GO:0008150`biological_process`biological_process
Unigene194098	A0A0R0L4Q8_SOYBN`Uncharacterized protein	PF03015.16`Sterile`Male sterility protein	PREDICTED: fatty acyl-CoA reductase 2-like	-	K13356`FAR	Cutin, suberine and wax biosynthesis`ko00073;Peroxisome`ko04146	GO:0016491`oxidoreductase activity`molecular_function
Unigene102170	K7MJQ3_SOYBN`Uncharacterized protein	-	uncharacterized protein LOC112421058 isoform X2	-	-	-	GO:0009058`biosynthetic process`biological_process;GO:0043234`protein complex`cellular_component;GO:0051276`chromosome organization`biological_process;GO:0034641`cellular nitrogen compound metabolic process`biological_process;GO:0000228`nuclear chromosome`cellular_component
Unigene195163	ACOC_ORYSJ`Putative aconitate hydratase, cytoplasmic;	PF00694.16`Aconitase_C`Aconitase C-terminal domain	hypothetical protein OsI_28098	KOG0452;COG1048	K01681`ACO, acnA	Citrate cycle (TCA cycle)`ko00020;Glyoxylate and dicarboxylate metabolism`ko00630;2-Oxocarboxylic acid metabolism`ko01210;Carbon metabolism`ko01200;Biosynthesis of amino acids`ko01230;Carbon fixation pathways in prokaryotes`ko00720	GO:0044281`small molecule metabolic process`biological_process;GO:0003674`molecular_function`molecular_function;GO:0043167`ion binding`molecular_function;GO:0005737`cytoplasm`cellular_component;GO:0016829`lyase activity`molecular_function;GO:0005975`carbohydrate metabolic process`biological_process
Unigene247436	I1M527_SOYBN`Uncharacterized protein	PF03101.12`FAR1`FAR1 DNA-binding domain;PF10551.6`MULE`MULE transposase domain;PF04434.14`SWIM`SWIM zinc finger	PREDICTED: protein FAR1-RELATED SEQUENCE 4-like isoform X1	ENOG4111EGR;ENOG410IJKF	-	-	GO:0009058`biosynthetic process`biological_process;GO:0043167`ion binding`molecular_function;GO:0034641`cellular nitrogen compound metabolic process`biological_process
Unigene377897	A0A061DMP2_THECC`Kinase superfamily protein isoform 2	-	hypothetical protein CCACVL1_06930	-	-	-	GO:0016301`kinase activity`molecular_function;GO:0043167`ion binding`molecular_function
Unigene288802	A0A0B2SDJ7_GLYSO`Violaxanthin de-epoxidase, chloroplastic;G0Z355_SOYBN`Uncharacterized protein;G0Z354_SOYBN`Uncharacterized protein	PF07137.8`VDE`VDE lipocalin domain	violaxanthin de-epoxidase, chloroplastic isoform X1	ENOG410IG0U;ENOG410XRAI	K09839`VDE, NPQ1	Carotenoid biosynthesis`ko00906	GO:0009536`plastid`cellular_component;GO:0016491`oxidoreductase activity`molecular_function
Unigene80463	Q7EY18_ORYSJ`Putative tetratricopeptide repeat(TPR)-containing protein	-	PREDICTED: protein TSS-like isoform X1	ENOG410XQUQ;KOG1839	K03255`TIF31, CLU1	-	-
Unigene18745	I3S2A1_LOTJA`Uncharacterized protein;A0A072U6W9_MEDTR`DUF2039 family protein	-	protein IFH1-like, partial	-	-	-	-
Unigene336163	V7CQG9_PHAVU`Uncharacterized protein	PF00067.19`p450`Cytochrome P450	PREDICTED: cytochrome P450 CYP736A12-like	-	-	-	GO:0016491`oxidoreductase activity`molecular_function;GO:0005575`cellular_component`cellular_component;GO:0003674`molecular_function`molecular_function;GO:0043167`ion binding`molecular_function
Unigene325271	A0A0E0QA66_ORYRU`Uncharacterized protein;CSTR2_ORYSI`CMP-sialic acid transporter 2	PF08449.8`UAA`UAA transporter family;PF04142.12`Nuc_sug_transp`Nucleotide-sugar transporter	RecName: Full=CMP-sialic acid transporter 2; Short=CMP-SA-Tr 2; Short=CMP-Sia-Tr 2; AltName: Full=CMP-sialic acid transporter-like protein 2 EEC82308.1 hypothetical protein OsI_26569	COG0697;KOG2234	K15272`SLC35A1_2_3	-	GO:0006950`response to stress`biological_process;GO:0005794`Golgi apparatus`cellular_component;GO:0005768`endosome`cellular_component;GO:0005634`nucleus`cellular_component;GO:0006259`DNA metabolic process`biological_process;GO:0022857`transmembrane transporter activity`molecular_function;GO:0005575`cellular_component`cellular_component;GO:0043234`protein complex`cellular_component;GO:0034641`cell…
Unigene82680	I1JPQ5_SOYBN`Uncharacterized protein;A0A103YFX2_CYNCS`Amidohydrolase;A0A061F1I6_THECC`Iaa-amino acid hydrolase 4	PF17177.1`PPR_long`Pentacotripeptide-repeat region of PROPR;PF01546.25`Peptidase_M20`Peptidase family M20/M25/M40;PF14559.3`TPR_19`Tetratricopeptide repeat;PF12854.4`PPR_1`PPR repeat;PF01535.17`PPR`PPR repeat;PF13428.3`TPR_14`Tetratricopeptide repeat;PF13041.3`PPR_2`PPR repeat family;PF13812.3`PPR_3`Pentatricopeptide repeat domain;PF07687.11`M20_dimer`Peptidase dimerisation domain	PREDICTED: putative pentatricopeptide repeat-containing protein At5g37570	KOG4197;ENOG410Z7Z7	-	-	GO:0003674`molecular_function`molecular_function
Unigene353360	I1MJM1_SOYBN`Clustered mitochondria protein homolog	PF13236.3`CLU`Clustered mitochondria;PF15044.3`CLU_N`Mitochondrial function, CLU-N-term;PF12807.4`eIF3_p135`Translation initiation factor eIF3 subunit 135;PF05303.9`DUF727`Protein of unknown function (DUF727)	PREDICTED: clustered mitochondria protein	KOG1839;ENOG410XQUQ	K03255`TIF31, CLU1	-	GO:0005737`cytoplasm`cellular_component;GO:0007005`mitochondrion organization`biological_process;GO:0003723`RNA binding`molecular_function
Unigene258039	C3ZMC6_BRAFL`Putative uncharacterized protein	PF00076.19`RRM_1`RNA recognition motif. (a.k.a. RRM, RBD, or RNP domain);PF16367.2`RRM_7`RNA recognition motif	hypothetical protein MARPO_0070s0034	KOG0108;ENOG410XQBV	K14407`CSTF2, RNA15	mRNA surveillance pathway`ko03015	GO:0005654`nucleoplasm`cellular_component;GO:0006397`mRNA processing`biological_process;GO:0003674`molecular_function`molecular_function;GO:0003729`mRNA binding`molecular_function;GO:0043234`protein complex`cellular_component
Unigene390819	G7JIE1_MEDTR`F-box/LRR plant protein	PF13855.3`LRR_8`Leucine rich repeat;PF07723.10`LRR_2`Leucine Rich Repeat;PF12799.4`LRR_4`Leucine Rich repeats (2 copies);PF12937.4`F-box-like`F-box-like;PF00646.30`F-box`F-box domain	PREDICTED: F-box/LRR-repeat protein At1g67190-like	-	-	-	-
Unigene4386	A0A118JZ75_CYNCS`Cystathionine beta-synthase, core;A0A0L9VQB0_PHAAN`Uncharacterized protein	-	hypothetical protein LSAT_5X11720	-	-	-	GO:0005575`cellular_component`cellular_component
Unigene81337	A0A072VR84_MEDTR`Trehalose-6-phosphate synthase domain protein;A0A0B2Q6M0_GLYSO`Alpha,alpha-trehalose-phosphate synthase [UDP-forming] 6;A0A151S5E4_CAJCA`Alpha,alpha-trehalose-phosphate synthase [UDP-forming] 6	PF08282.9`Hydrolase_3`haloacid dehalogenase-like hydrolase;PF00982.18`Glyco_transf_20`Glycosyltransferase family 20;PF02358.13`Trehalose_PPase`Trehalose-phosphatase	PREDICTED: alpha,alpha-trehalose-phosphate synthase	-	K16055`TPS	Starch and sucrose metabolism`ko00500	GO:0016757`transferase activity, transferring glycosyl groups`molecular_function;GO:0009058`biosynthetic process`biological_process;GO:0003674`molecular_function`molecular_function;GO:0016791`phosphatase activity`molecular_function;GO:0005975`carbohydrate metabolic process`biological_process
Unigene240300	A0A151RVU1_CAJCA`Receptor-like protein kinase FERONIA	-	receptor-like protein kinase FERONIA	-	-	-	-
Unigene102037	M3AUW3_PSEFD`Uncharacterized protein	PF00248.18`Aldo_ket_red`Aldo/keto reductase family	putative aryl-alcohol dehydrogenase AAD14	-	K00100`E1.1.1.-	Fructose and mannose metabolism`ko00051;Linoleic acid metabolism`ko00591;Butanoate metabolism`ko00650;Bisphenol degradation`ko00363;Chloroalkane and chloroalkene degradation`ko00625	-
Unigene334304	V7BXK1_PHAVU`Uncharacterized protein;I1KTZ9_SOYBN`Uncharacterized protein	-	PREDICTED: nucleolar protein 58	ENOG410J0DI;ENOG4111Z86	-	-	-
Unigene282561	K7K7E2_SOYBN`Uncharacterized protein	-	PREDICTED: aluminum-activated malate transporter 4-like	ENOG410XR8V;KOG4711	-	-	GO:0055085`transmembrane transport`biological_process;GO:0022857`transmembrane transporter activity`molecular_function;GO:0005575`cellular_component`cellular_component;GO:0005773`vacuole`cellular_component
Unigene238389	A0A151QPU7_CAJCA`Thioredoxin-related transmembrane protein 2	-	PREDICTED: thioredoxin-related transmembrane protein 2	-	-	-	-
Unigene370499	-	-	PREDICTED: putative disease resistance RPP13-like protein 1	-	-	-	-
Unigene44755	G7JA72_MEDTR`Magnesium transporter NIPA2-like protein	PF05653.11`Mg_trans_NIPA`Magnesium transporter NIPA;PF00892.17`EamA`EamA-like transporter family	probable magnesium transporter NIPA2	-	-	-	GO:0005575`cellular_component`cellular_component;GO:0022857`transmembrane transporter activity`molecular_function;GO:0006810`transport`biological_process
Unigene23268	A0A0L9TWL6_PHAAN`Uncharacterized protein	PF00153.24`Mito_carr`Mitochondrial carrier protein	mitochondrial substrate carrier family protein ucpB	-	-	-	GO:0006810`transport`biological_process;GO:0005575`cellular_component`cellular_component
Unigene221678	K7MTK1_SOYBN`Uncharacterized protein	-	PREDICTED: uncharacterized protein LOC101513772 isoform X1	ENOG410XS6Z;KOG1983	K08518`STXBP5	-	GO:0005575`cellular_component`cellular_component;GO:0005737`cytoplasm`cellular_component;GO:0016192`vesicle-mediated transport`biological_process;GO:0030234`enzyme regulator activity`molecular_function;GO:0008150`biological_process`biological_process;GO:0003674`molecular_function`molecular_function;GO:0019899`enzyme binding`molecular_function;GO:0005886`plasma membrane`cellular_component
Unigene46925	G8A123_MEDTR`Protein transport protein SEC23;A0A0L9T912_PHAAN`Uncharacterized protein	PF00626.19`Gelsolin`Gelsolin repeat;PF04811.12`Sec23_trunk`Sec23/Sec24 trunk domain;PF04815.12`Sec23_helical`Sec23/Sec24 helical domain;PF08033.9`Sec23_BS`Sec23/Sec24 beta-sandwich domain	protein transport protein SEC23	-	K14006`SEC23	Protein processing in endoplasmic reticulum`ko04141	GO:0042254`ribosome biogenesis`biological_process;GO:0016023`cytoplasmic, membrane-bounded vesicle`cellular_component;GO:0006810`transport`biological_process;GO:0043234`protein complex`cellular_component;GO:0043167`ion binding`molecular_function;GO:0016192`vesicle-mediated transport`biological_process;GO:0005634`nucleus`cellular_component
Unigene122111	A0A151QWB0_CAJCA`Uncharacterized protein	-	hypothetical protein VIGAN_09054000	-	-	-	-
Unigene69334	G7J2M4_MEDTR`Cyclin-dependent kinase;K7KLD7_SOYBN`Uncharacterized protein	-	PREDICTED: cyclin-dependent kinase E-1-like isoform X2	ENOG410XPPA;KOG0666	K02208`CDK8_11	-	GO:0016301`kinase activity`molecular_function;GO:0043167`ion binding`molecular_function
Unigene185128	A0A072VAE7_MEDTR`Transducin/WD-like repeat-protein	-	PREDICTED: WD repeat-containing protein 44 isoform X1	-	-	-	-
Unigene41263	A0A0B2SEJ7_GLYSO`Uncharacterized protein	-	hypothetical protein glysoja_018942	-	-	-	GO:0005575`cellular_component`cellular_component
Unigene143053	A0A0L9V5H7_PHAAN`Uncharacterized protein	-	hypothetical protein LR48_Vigan08g111800	-	-	-	-
Unigene102991	L1J5D4_GUITH`Uncharacterized protein	PF00071.19`Ras`Ras family;PF08477.10`Roc`Ras of Complex, Roc, domain of DAPkinase;PF00025.18`Arf`ADP-ribosylation factor family;PF00009.24`GTP_EFTU`Elongation factor Tu GTP binding domain	hypothetical protein	-	K07904`RAB11A	Endocytosis`ko04144;Pancreatic secretion`ko04972;Endocrine and other factor-regulated calcium reabsorption`ko04961;Vasopressin-regulated water reabsorption`ko04962	GO:0006810`transport`biological_process;GO:0005622`intracellular`cellular_component;GO:0005575`cellular_component`cellular_component;GO:0043167`ion binding`molecular_function;GO:0006913`nucleocytoplasmic transport`biological_process;GO:0007165`signal transduction`biological_process;GO:0003924`GTPase activity`molecular_function
Unigene280524	A1DR79_CATRO`AT-hook DNA-binding protein;A0A072VPC0_MEDTR`Small GTPase family RAB protein	-	small GTPase family RAB protein	-	-	-	GO:0006810`transport`biological_process;GO:0005622`intracellular`cellular_component;GO:0005575`cellular_component`cellular_component;GO:0003677`DNA binding`molecular_function;GO:0007165`signal transduction`biological_process;GO:0043167`ion binding`molecular_function
Unigene7871	A0A072VS24_MEDTR`PPR containing plant protein	PF01535.17`PPR`PPR repeat;PF13041.3`PPR_2`PPR repeat family;PF17177.1`PPR_long`Pentacotripeptide-repeat region of PROPR;PF14559.3`TPR_19`Tetratricopeptide repeat;PF13812.3`PPR_3`Pentatricopeptide repeat domain;PF12854.4`PPR_1`PPR repeat	PREDICTED: pentatricopeptide repeat-containing protein At1g66345, mitochondrial-like	-	-	-	-
Unigene117493	B5SUT6_9BILA`Actin;S8DD77_9LAMI`Actin	PF00022.16`Actin`Actin	actin, partial	-	K05692`ACTB_G1	Hippo signaling pathway - fly`ko04391;Hypertrophic cardiomyopathy (HCM)`ko05410;Thyroid hormone signaling pathway`ko04919;Adherens junction`ko04520;Rap1 signaling pathway`ko04015;Pathogenic Escherichia coli infection`ko05130;Salmonella infection`ko05132;Leukocyte transendothelial migration`ko04670;Phototransduction - fly`ko04745;Tight junction`ko04530;Bacterial invasion of epithelial cells`ko0510…	-
Unigene325804	F2DQT3_HORVD`Predicted protein;A0A078AIZ0_STYLE`Alpha tubulin	PF00091.22`Tubulin`Tubulin/FtsZ family, GTPase domain	predicted protein	-	K07374`TUBA	Phagosome`ko04145;Pathogenic Escherichia coli infection`ko05130;Gap junction`ko04540	GO:0003924`GTPase activity`molecular_function;GO:0005198`structural molecule activity`molecular_function;GO:0043167`ion binding`molecular_function;GO:0005856`cytoskeleton`cellular_component;GO:0043234`protein complex`cellular_component;GO:0008150`biological_process`biological_process;GO:0005737`cytoplasm`cellular_component
Unigene80147	G7JV45_MEDTR`Costars family protein abracl protein	PF14705.3`Costars`Costars	costars family protein	-	-	-	-
Unigene312627	V7C102_PHAVU`Uncharacterized protein	-	hypothetical protein PHAVU_004G076800g	-	-	-	GO:0055085`transmembrane transport`biological_process;GO:0005575`cellular_component`cellular_component
Unigene188353	A0A151S5L1_CAJCA`Protein FAR-RED ELONGATED HYPOCOTYL 3;A0A151S5G6_CAJCA`Protein FAR-RED IMPAIRED RESPONSE 1	PF04434.14`SWIM`SWIM zinc finger;PF10551.6`MULE`MULE transposase domain	protein FAR1-RELATED SEQUENCE 1 isoform X2	-	-	-	-
Unigene23550	A0A151S0W5_CAJCA`Transcription factor DYSFUNCTIONAL TAPETUM 1	-	Transcription factor DYSFUNCTIONAL TAPETUM 1	-	-	-	-
Unigene368078	A0A151TQD4_CAJCA`Putative LRR receptor-like serine/threonine-protein kinase At1g14390 family	-	PREDICTED: probable inactive leucine-rich repeat receptor-like protein kinase At3g03770	-	-	-	-
Unigene227964	-	-	PREDICTED: amidase 1-like isoform X2	-	-	-	-
Unigene372426	Q651M0_ORYSJ`Rhomboid-like protein;A0A0A9JZ18_ARUDO`Uncharacterized protein	-	PREDICTED: RHOMBOID-like protein 2	KOG2289;COG0705	-	-	GO:0008233`peptidase activity`molecular_function;GO:0005575`cellular_component`cellular_component;GO:0008150`biological_process`biological_process
Unigene46514	A0A0D2NP89_GOSRA`Uncharacterized protein	-	hypothetical protein B456_002G171700	-	-	-	GO:0003924`GTPase activity`molecular_function;GO:0043167`ion binding`molecular_function
Unigene335033	M8AXM0_TRIUA`Polyubiquitin;M0ZXL4_SOLTU`Uncharacterized protein	PF00240.20`ubiquitin`Ubiquitin family;PF11069.5`DUF2870`Protein of unknown function (DUF2870);PF06234.9`TmoB`Toluene-4-monooxygenase system protein B (TmoB);PF14560.3`Ubiquitin_2`Ubiquitin-like domain;PF13881.3`Rad60-SLD_2`Ubiquitin-2 like Rad60 SUMO-like;PF11976.5`Rad60-SLD`Ubiquitin-2 like Rad60 SUMO-like;PF10302.6`DUF2407`DUF2407 ubiquitin-like domain	polyubiquitin isoform X1	COG5272;KOG0001	-	-	GO:0005737`cytoplasm`cellular_component
Unigene127100	K7KSX4_SOYBN`Uncharacterized protein	PF02602.12`HEM4`Uroporphyrinogen-III synthase HemD	PREDICTED: uroporphyrinogen-III synthase, chloroplastic	ENOG410IFS1;ENOG4111P6K	K01719`hemD, UROS	Porphyrin and chlorophyll metabolism`ko00860	GO:0034641`cellular nitrogen compound metabolic process`biological_process;GO:0016829`lyase activity`molecular_function;GO:0009058`biosynthetic process`biological_process
Unigene317236	A0A151TRJ2_CAJCA`Random slug protein 5	PF03765.12`CRAL_TRIO_N`CRAL/TRIO, N-terminal domain;PF13716.3`CRAL_TRIO_2`Divergent CRAL/TRIO domain;PF00650.17`CRAL_TRIO`CRAL/TRIO domain	PREDICTED: CRAL-TRIO domain-containing protein C23B6.04c-like	-	-	-	-
Unigene334506	A0A151S529_CAJCA`Uncharacterized protein	-	hypothetical protein KK1_028398	-	-	-	-
Unigene117446	K7LBB9_SOYBN`Uncharacterized protein	PF11264.5`ThylakoidFormat`Thylakoid formation protein	PREDICTED: uncharacterized protein LOC102659431	ENOG410YXFJ;ENOG410J3QH	-	-	-
Unigene79655	A0A0Y0UME8_MELOF`ATPase subunit 8	PF06449.8`DUF1082`Mitochondrial domain of unknown function (DUF1082);PF02326.12`YMF19`Plant ATP synthase F0	Atp8 (mitochondrion)	-	K02109`ATPF0B, atpF	Oxidative phosphorylation`ko00190;Photosynthesis`ko00195	GO:0005739`mitochondrion`cellular_component;GO:0005575`cellular_component`cellular_component;GO:0022857`transmembrane transporter activity`molecular_function
Unigene15791	G7J6Y1_MEDTR`Polyadenylate-binding protein	PF00658.15`PABP`Poly-adenylate binding protein, unique domain;PF11608.5`Limkain-b1`Limkain b1;PF11767.5`SET_assoc`Histone lysine methyltransferase SET associated;PF13893.3`RRM_5`RNA recognition motif. (a.k.a. RRM, RBD, or RNP domain);PF16367.2`RRM_7`RNA recognition motif;PF00076.19`RRM_1`RNA recognition motif. (a.k.a. RRM, RBD, or RNP domain);PF16842.2`RRM_occluded`Occluded RNA-recognition motif;…	polyadenylate-binding protein 2	-	K13126`PABPC	RNA degradation`ko03018;mRNA surveillance pathway`ko03015;RNA transport`ko03013	GO:0005737`cytoplasm`cellular_component;GO:0003674`molecular_function`molecular_function;GO:0003723`RNA binding`molecular_function
Unigene245732	W1P9P3_AMBTC`Uncharacterized protein;A0A022RQ14_ERYGU`Uncharacterized protein;A0A072URA3_MEDTR`Serine/Threonine-kinase HT1-like protein	PF00069.22`Pkinase`Protein kinase domain;PF07714.14`Pkinase_Tyr`Protein tyrosine kinase	Serine/Threonine-kinase HT1-like protein	-	-	-	GO:0016301`kinase activity`molecular_function;GO:0043167`ion binding`molecular_function
Unigene205065	I1LLA5_SOYBN`Uncharacterized protein	-	uncharacterized protein LOC100527605 precursor	ENOG41115A7;ENOG410JMTC	-	-	-
Unigene35533	D8TXF3_VOLCA`Alpha tubulin	PF03953.14`Tubulin_C`Tubulin C-terminal domain;PF00091.22`Tubulin`Tubulin/FtsZ family, GTPase domain	alpha tubulin	-	K07374`TUBA	Gap junction`ko04540;Phagosome`ko04145;Pathogenic Escherichia coli infection`ko05130	GO:0008150`biological_process`biological_process;GO:0043234`protein complex`cellular_component;GO:0005737`cytoplasm`cellular_component;GO:0003924`GTPase activity`molecular_function;GO:0005198`structural molecule activity`molecular_function;GO:0043167`ion binding`molecular_function;GO:0005856`cytoskeleton`cellular_component
Unigene305591	C6SYV1_SOYBN`Uncharacterized protein	-	uncharacterized protein LOC100306306	ENOG410Z0PJ;ENOG410J0MV	-	-	-
Unigene280563	A0A151T207_CAJCA`ABC transporter G family member 14	PF01061.21`ABC2_membrane`ABC-2 type transporter	ABC transporter G family member 14	-	-	-	-
Unigene359310	I1JFV6_SOYBN`Uncharacterized protein;I1NAY7_SOYBN`Uncharacterized protein	-	PREDICTED: uncharacterized protein LOC100799182	ENOG4111I33;ENOG410IJNZ	K12501`HST	Ubiquinone and other terpenoid-quinone biosynthesis`ko00130	GO:0043167`ion binding`molecular_function
Unigene334946	T1KZB5_TETUR`Uncharacterized protein;A0A151U6V2_CAJCA`Uncharacterized protein;A0A072VPF4_MEDTR`Heat shock 22 kDa protein	-	PREDICTED: uncharacterized protein LOC101514677	-	-	-	-
Unigene374147	V7B5J5_PHAVU`Trehalose 6-phosphate phosphatase	PF02358.13`Trehalose_PPase`Trehalose-phosphatase	hypothetical protein PHAVU_008G172400g	-	K01087`otsB	Starch and sucrose metabolism`ko00500	GO:0009058`biosynthetic process`biological_process;GO:0005575`cellular_component`cellular_component;GO:0005975`carbohydrate metabolic process`biological_process;GO:0016791`phosphatase activity`molecular_function
Unigene58219	A0A151UA19_CAJCA`Uncharacterized protein	-	uncharacterized protein LOC109803745	-	-	-	-
Unigene369110	A0A0L9ULD6_PHAAN`Uncharacterized protein;I1KQK5_SOYBN`Uncharacterized protein;I1K5C1_SOYBN`Uncharacterized protein	PF00153.24`Mito_carr`Mitochondrial carrier protein	PREDICTED: ADP,ATP carrier protein ER-ANT1-like	ENOG410XNW0;KOG0749	K05863`SLC25A4S, ANT	Calcium signaling pathway`ko04020;Huntington's disease`ko05016;cGMP-PKG signaling pathway`ko04022;Parkinson's disease`ko05012;HTLV-I infection`ko05166	GO:0006412`translation`biological_process;GO:0003674`molecular_function`molecular_function;GO:0005739`mitochondrion`cellular_component;GO:0003735`structural constituent of ribosome`molecular_function;GO:0055085`transmembrane transport`biological_process;GO:0005575`cellular_component`cellular_component
Unigene344396	Q2MGS0_MEDTR`Mannosyltransferase PIG-V	-	hypothetical protein TSUD_94480	-	K07542`PIGV	Glycosylphosphatidylinositol(GPI)-anchor biosynthesis`ko00563	GO:0006464`cellular protein modification process`biological_process;GO:0016757`transferase activity, transferring glycosyl groups`molecular_function;GO:0009058`biosynthetic process`biological_process;GO:0006629`lipid metabolic process`biological_process;GO:0005575`cellular_component`cellular_component
Unigene84911	G7L8J6_MEDTR`Cytochrome P450 family protein	PF00067.19`p450`Cytochrome P450	geraniol 8-hydroxylase	-	-	-	GO:0043167`ion binding`molecular_function;GO:0003674`molecular_function`molecular_function;GO:0005575`cellular_component`cellular_component;GO:0016491`oxidoreductase activity`molecular_function
Unigene358842	A0A0L9VFC2_PHAAN`Uncharacterized protein;I1MEZ1_SOYBN`Uncharacterized protein	PF01652.15`IF4E`Eukaryotic initiation factor 4E	hypothetical protein LR48_Vigan09g226600	COG5053;KOG1670	K03259`EIF4E	mTOR signaling pathway`ko04150;HIF-1 signaling pathway`ko04066;Insulin signaling pathway`ko04910;RNA transport`ko03013;PI3K-Akt signaling pathway`ko04151	GO:0005737`cytoplasm`cellular_component;GO:0005575`cellular_component`cellular_component;GO:0008135`translation factor activity, RNA binding`molecular_function
Unigene105629	G7JDK7_MEDTR`Major intrinsic protein (MIP) family transporter	PF00230.17`MIP`Major intrinsic protein	aquaporin SIP1-2	-	-	-	GO:0003674`molecular_function`molecular_function;GO:0005575`cellular_component`cellular_component
Unigene357030	A0A139IJR7_9PEZI`Uncharacterized protein	PF04140.11`ICMT`Isoprenylcysteine carboxyl methyltransferase (ICMT) family;PF06966.9`DUF1295`Protein of unknown function (DUF1295);PF02544.13`Steroid_dh`3-oxo-5-alpha-steroid 4-dehydrogenase	uncharacterized protein C594.04c-like	-	-	-	-
Unigene303406	G7JT63_MEDTR`Inter-alpha-trypsin inhibitor heavy chain-like protein	-	hypothetical protein TanjilG_07102	-	-	-	-
Unigene392242	I3SBF7_LOTJA`Uncharacterized protein	PF00234.19`Tryp_alpha_amyl`Protease inhibitor/seed storage/LTP family;PF14368.3`LTP_2`Probable lipid transfer	unknown	-	-	-	-
Unigene282147	A0A0R0EDA0_SOYBN`Uncharacterized protein	-	hypothetical protein GLYMA_20G191500	-	-	-	-
Unigene75809	A0A151QT99_CAJCA`ABC transporter B family member 13;I1MC27_SOYBN`Uncharacterized protein	PF13401.3`AAA_22`AAA domain;PF03193.13`DUF258`Protein of unknown function, DUF258;PF13555.3`AAA_29`P-loop containing region of AAA domain;PF02463.16`SMC_N`RecF/RecN/SMC N terminal domain;PF00664.20`ABC_membrane`ABC transporter transmembrane region;PF13304.3`AAA_21`AAA domain, putative AbiEii toxin, Type IV TA system;PF00005.24`ABC_tran`ABC transporter;PF13604.3`AAA_30`AAA domain;PF13175.3`AAA_15`…	ABC transporter B family member 13-like	KOG0055;COG1132	K05658`ABCB1	ABC transporters`ko02010;MicroRNAs in cancer`ko05206;Bile secretion`ko04976	GO:0043167`ion binding`molecular_function;GO:0016887`ATPase activity`molecular_function;GO:0055085`transmembrane transport`biological_process;GO:0022857`transmembrane transporter activity`molecular_function;GO:0005575`cellular_component`cellular_component
Unigene363936	A0A0E0N710_ORYRU`S-acyltransferase	-	hypothetical protein OsI_05001	-	-	-	GO:0005575`cellular_component`cellular_component;GO:0016746`transferase activity, transferring acyl groups`molecular_function;GO:0043167`ion binding`molecular_function
Unigene328299	A0A151QVZ4_CAJCA`Cysteine-rich receptor-like protein kinase 25;G7LIF2_MEDTR`Cysteine-rich receptor-like kinase	PF07714.14`Pkinase_Tyr`Protein tyrosine kinase;PF00069.22`Pkinase`Protein kinase domain	cysteine-rich receptor-like protein kinase 10-like protein	-	-	-	GO:0005575`cellular_component`cellular_component;GO:0016301`kinase activity`molecular_function;GO:0043167`ion binding`molecular_function
Unigene232582	A0A072TNN2_MEDTR`Lipoxygenase	PF01477.20`PLAT`PLAT/LH2 domain	PREDICTED: seed linoleate 9S-lipoxygenase	-	-	-	GO:0043167`ion binding`molecular_function;GO:0044281`small molecule metabolic process`biological_process;GO:0009058`biosynthetic process`biological_process;GO:0006629`lipid metabolic process`biological_process;GO:0016491`oxidoreductase activity`molecular_function
Unigene303115	A0A0R7K407_9FABA`Disease resistance protein	PF05729.9`NACHT`NACHT domain;PF13191.3`AAA_16`AAA ATPase domain;PF00931.19`NB-ARC`NB-ARC domain;PF00004.26`AAA`ATPase family associated with various cellular activities (AAA)	disease resistance protein	-	-	-	GO:0006950`response to stress`biological_process;GO:0043167`ion binding`molecular_function;GO:0007165`signal transduction`biological_process
Unigene202701	A0A0E0NS34_ORYRU`Uncharacterized protein;A0A0E9N955_9ASCO`Uncharacterized protein	-	PREDICTED: ubiquitin-60S ribosomal protein L40-2	-	K02927`RP-L40e, RPL40	Ribosome`ko03010	GO:0006412`translation`biological_process;GO:0005575`cellular_component`cellular_component;GO:0055085`transmembrane transport`biological_process;GO:0003735`structural constituent of ribosome`molecular_function;GO:0005840`ribosome`cellular_component
Unigene120279	A0A072VFJ6_MEDTR`Phosphotransferase;G7I766_MEDTR`Phosphotransferase;A0A0B2RY87_GLYSO`Phosphotransferase	PF03727.13`Hexokinase_2`Hexokinase;PF00349.18`Hexokinase_1`Hexokinase	hexokinase chloroplastic-like	-	-	-	GO:0009536`plastid`cellular_component;GO:0016301`kinase activity`molecular_function;GO:0003674`molecular_function`molecular_function;GO:0005975`carbohydrate metabolic process`biological_process;GO:0009056`catabolic process`biological_process;GO:0006091`generation of precursor metabolites and energy`biological_process;GO:0044281`small molecule metabolic process`biological_process;GO:0043167`ion bi…
Unigene208586	A0A151RRG3_CAJCA`HVA22-like protein d	PF03134.16`TB2_DP1_HVA22`TB2/DP1, HVA22 family	HVA22-like protein e isoform X1	-	K17279`REEP5_6	-	-
Unigene23879	A0A151U9T1_CAJCA`Retrovirus-related Pol polyprotein from transposon TNT 1-94	-	Retrovirus-related Pol polyprotein from transposon TNT 1-94, partial	-	-	-	-
Unigene207664	I1KHA2_SOYBN`Uncharacterized protein	PF13401.3`AAA_22`AAA domain;PF00350.20`Dynamin_N`Dynamin family;PF01926.20`MMR_HSR1`50S ribosome-binding GTPase;PF02421.15`FeoB_N`Ferrous iron transport protein B;PF16897.2`MMR_HSR1_Xtn`C-terminal region of MMR_HSR1 domain	PREDICTED: developmentally-regulated G-protein 2	COG1163;KOG1486	K06944`K06944	-	GO:0043167`ion binding`molecular_function
Unigene102491	A0A072UBS0_MEDTR`Disease resistance protein (TIR-NBS-LRR class)	-	resistance protein	-	-	-	GO:0043167`ion binding`molecular_function;GO:0007165`signal transduction`biological_process;GO:0006950`response to stress`biological_process
Unigene7264	A0A151RVF7_CAJCA`Uncharacterized protein	-	transcription repressor OFP5	-	-	-	-
Unigene317168	A0A072UXZ8_MEDTR`F-box protein interaction domain protein	PF07734.10`FBA_1`F-box associated	F-box protein interaction domain protein	-	-	-	-
Unigene202589	K7LEM9_SOYBN`Uncharacterized protein	-	PREDICTED: probable receptor-like protein kinase At1g67000 isoform X3	-	-	-	-
Unigene115683	I1NES2_SOYBN`Uncharacterized protein	PF08152.9`GUCT`GUCT (NUC152) domain	DEAD-box ATP-dependent RNA helicase	KOG0331;COG0513	-	-	GO:0004386`helicase activity`molecular_function;GO:0003723`RNA binding`molecular_function;GO:0043167`ion binding`molecular_function;GO:0005634`nucleus`cellular_component;GO:0016887`ATPase activity`molecular_function;GO:0034641`cellular nitrogen compound metabolic process`biological_process
Unigene125405	K7K4X0_SOYBN`Uncharacterized protein	PF00856.25`SET`SET domain;PF02182.14`SAD_SRA`SAD/SRA domain;PF05033.13`Pre-SET`Pre-SET motif	PREDICTED: histone-lysine N-methyltransferase, H3 lysine-9 specific SUVH6	COG2940;COG3440;KOG1082	K11420`EHMT	Lysine degradation`ko00310	GO:0008168`methyltransferase activity`molecular_function;GO:0005634`nucleus`cellular_component;GO:0005694`chromosome`cellular_component;GO:0043167`ion binding`molecular_function
Unigene27166	D8TNE7_VOLCA`Putative uncharacterized protein	PF00164.22`Ribosom_S12_S23`Ribosomal protein S12/S23	ribosomal protein S23	-	K02973`RP-S23e, RPS23	Ribosome`ko03010	GO:0005840`ribosome`cellular_component;GO:0003735`structural constituent of ribosome`molecular_function;GO:0006412`translation`biological_process
Unigene394747	K7MKB3_SOYBN`Uncharacterized protein	-	autophagy-related protein 18b isoform X1	KOG2110;ENOG410XP6Y	-	-	-
Unigene353225	G7J0J4_MEDTR`LRR and NB-ARC domain disease resistance protein	-	LRR and NB-ARC domain disease resistance protein	-	-	-	GO:0043167`ion binding`molecular_function;GO:0006950`response to stress`biological_process
Unigene188945	I1M191_SOYBN`Uncharacterized protein	PF07714.14`Pkinase_Tyr`Protein tyrosine kinase;PF00069.22`Pkinase`Protein kinase domain	PREDICTED: receptor-like cytosolic serine/threonine-protein kinase RBK2	KOG1187;COG0515	-	-	GO:0016301`kinase activity`molecular_function;GO:0043167`ion binding`molecular_function
Unigene192743	Q2HV28_MEDTR`C2;I3SJV0_LOTJA`Uncharacterized protein	PF00168.27`C2`C2 domain	protein C2-DOMAIN ABA-RELATED 11	-	-	-	-
Unigene176149	A5BJC0_VITVI`Putative uncharacterized protein;A5AKF9_VITVI`Putative uncharacterized protein;A5C7R1_VITVI`Putative uncharacterized protein	PF00665.23`rve`Integrase core domain	hypothetical protein VITISV_029448	-	-	-	GO:0003674`molecular_function`molecular_function;GO:0006259`DNA metabolic process`biological_process
Unigene118424	A0A0B2PIJ2_GLYSO`Glutamine synthetase	PF03951.16`Gln-synt_N`Glutamine synthetase, beta-Grasp domain	PREDICTED: glutamine synthetase	-	K01915`glnA	Nitrogen metabolism`ko00910;Biosynthesis of amino acids`ko01230;Glutamatergic synapse`ko04724;Glyoxylate and dicarboxylate metabolism`ko00630;Alanine, aspartate and glutamate metabolism`ko00250;Arginine biosynthesis`ko00220;GABAergic synapse`ko04727;Two-component system`ko02020	GO:0006520`cellular amino acid metabolic process`biological_process;GO:0016874`ligase activity`molecular_function;GO:0043167`ion binding`molecular_function;GO:0009058`biosynthetic process`biological_process
Unigene216116	K7LRG6_SOYBN`Uncharacterized protein	PF04442.11`CtaG_Cox11`Cytochrome c oxidase assembly protein CtaG/Cox11	hypothetical protein GLYMA_11G213600	KOG2540;COG3175	-	-	GO:0005575`cellular_component`cellular_component;GO:0043167`ion binding`molecular_function
Unigene116603	PDC2_ORYSI`Pyruvate decarboxylase 2;	-	RecName: Full=Pyruvate decarboxylase 2; Short=PDC EEC75031.1 hypothetical protein OsI_11123	COG3961;KOG1184	K01568`E4.1.1.1, pdc	Glycolysis / Gluconeogenesis`ko00010	GO:0043167`ion binding`molecular_function;GO:0016829`lyase activity`molecular_function
Unigene390003	K7MN23_SOYBN`Uncharacterized protein	PF13259.3`DUF4050`Protein of unknown function (DUF4050)	PREDICTED: uncharacterized protein LOC100818696 isoform X2	ENOG410IY0D;ENOG4111Z4C	-	-	-
Unigene123791	A0A151SBM2_CAJCA`Copia protein	-	Copia protein	-	-	-	-
Unigene345217	Q9AVH2_PEA`Putative senescence-associated protein	-	senescence-associated protein, putative	-	-	-	-
Unigene104035	F2DLB9_HORVD`Predicted protein	-	predicted protein	-	-	-	-
Unigene250000	K7KZF3_SOYBN`Uncharacterized protein	PF14226.3`DIOX_N`non-haem dioxygenase in morphine synthesis N-terminal;PF03171.17`2OG-FeII_Oxy`2OG-Fe(II) oxygenase superfamily	probable 2-oxoglutarate-dependent dioxygenase AOP1	COG3491;KOG0143	-	-	GO:0016491`oxidoreductase activity`molecular_function;GO:0043167`ion binding`molecular_function
Unigene171403	-	PF03188.13`Cytochrom_B561`Eukaryotic cytochrome b561	PREDICTED: probable ascorbate-specific transmembrane electron transporter 1	-	-	-	-
Unigene39191	A0A0L9V6J7_PHAAN`Auxin response factor	PF06507.10`Auxin_resp`Auxin response factor;PF02362.18`B3`B3 DNA binding domain	auxin response factor 18-like protein	-	-	-	GO:0034641`cellular nitrogen compound metabolic process`biological_process;GO:0009058`biosynthetic process`biological_process;GO:0003677`DNA binding`molecular_function;GO:0007165`signal transduction`biological_process;GO:0005634`nucleus`cellular_component
Unigene103858	A0A151SDI1_CAJCA`Transposon Ty3-I Gag-Pol polyprotein;A0A0L9T3D4_PHAAN`Uncharacterized protein	-	PREDICTED: LOW QUALITY PROTEIN: uncharacterized protein LOC101504735, partial	-	-	-	-
Unigene244499	A0A151SQU7_CAJCA`Mitogen-activated protein kinase 19	-	Mitogen-activated protein kinase 19, partial	-	-	-	-
Unigene315212	I0YIV1_9CHLO`Plastocyanin	PF13473.3`Cupredoxin_1`Cupredoxin-like domain;PF00127.17`Copper-bind`Copper binding proteins, plastocyanin/azurin family	Plastocyanin, chloroplastic	-	K02638`petE	Photosynthesis`ko00195	GO:0043167`ion binding`molecular_function;GO:0003674`molecular_function`molecular_function;GO:0009536`plastid`cellular_component;GO:0009579`thylakoid`cellular_component;GO:0008150`biological_process`biological_process
Unigene379799	A0A151S2Q6_CAJCA`Uncharacterized protein;A0A151QM58_CAJCA`Retrovirus-related Pol polyprotein from transposon TNT 1-94;A0A151SHZ3_CAJCA`Uncharacterized protein;A2Q3Y3_MEDTR`Dihydroflavonol 4-reductase-like protein	PF14223.3`Retrotran_gag_2`gag-polypeptide of LTR copia-type;PF14244.3`Retrotran_gag_3`gag-polypeptide of LTR copia-type;PF13976.3`gag_pre-integrs`GAG-pre-integrase domain;PF00098.20`zf-CCHC`Zinc knuckle;PF13961.3`DUF4219`Domain of unknown function (DUF4219)	retroelement pol polyprotein-like	-	-	-	GO:0003674`molecular_function`molecular_function
Unigene334505	I3SH23_LOTJA`Acetyltransferase component of pyruvate dehydrogenase complex	-	LOW QUALITY PROTEIN: dihydrolipoyllysine-residue acetyltransferase component 1 of pyruvate dehydrogenase complex, mitochondrial, partial	-	-	-	GO:0043234`protein complex`cellular_component;GO:0005737`cytoplasm`cellular_component;GO:0044281`small molecule metabolic process`biological_process;GO:0016746`transferase activity, transferring acyl groups`molecular_function;GO:0005739`mitochondrion`cellular_component
Unigene279580	V7BD61_PHAVU`Uncharacterized protein	-	hypothetical protein PHAVU_008G279300g	-	-	-	GO:0043167`ion binding`molecular_function;GO:0003674`molecular_function`molecular_function;GO:0016301`kinase activity`molecular_function;GO:0005575`cellular_component`cellular_component
Unigene244669	I1NGS2_SOYBN`Uncharacterized protein;A0A072TJX8_MEDTR`F-box/LRR plant protein	PF13516.3`LRR_6`Leucine Rich repeat;PF12799.4`LRR_4`Leucine Rich repeats (2 copies);PF12937.4`F-box-like`F-box-like	F-box/LRR-repeat protein At3g48880	ENOG410YAVM;ENOG410IT0Z	-	-	-
Unigene329296	I3T6L3_LOTJA`Uncharacterized protein;A0A151U0L2_CAJCA`Endo-1,3,1,4-beta-D-glucanase	PF01738.15`DLH`Dienelactone hydrolase family	endo-1,3;1,4-beta-D-glucanase-like	-	-	-	GO:0003674`molecular_function`molecular_function
Unigene357260	A0A072U8J2_MEDTR`Shikimate kinase;V4U816_9ROSI`Uncharacterized protein	PF01202.19`SKI`Shikimate kinase	shikimate kinase	-	-	-	GO:0016301`kinase activity`molecular_function
Unigene200883	F2DG08_HORVD`ATP synthase subunit beta	PF00006.22`ATP-synt_ab`ATP synthase alpha/beta family, nucleotide-binding domain	predicted protein	-	K02133`ATPeF1B, ATP5B	Huntington's disease`ko05016;Alzheimer's disease`ko05010;Oxidative phosphorylation`ko00190;Parkinson's disease`ko05012	GO:0016887`ATPase activity`molecular_function;GO:0055085`transmembrane transport`biological_process;GO:0034641`cellular nitrogen compound metabolic process`biological_process;GO:0043234`protein complex`cellular_component;GO:0022857`transmembrane transporter activity`molecular_function;GO:0043167`ion binding`molecular_function;GO:0044281`small molecule metabolic process`biological_process;GO:00090…
Unigene392665	G7K7I8_MEDTR`Subtilisin-like serine protease	-	subtilisin-like protease-like protein, partial	-	-	-	GO:0008233`peptidase activity`molecular_function
Unigene164439	I6Y9L2_LINUS`Peptidyl-prolyl cis-trans isomerase	PF00160.18`Pro_isomerase`Cyclophilin type peptidyl-prolyl cis-trans isomerase/CLD	peptidyl-prolyl cis-trans isomerase	-	-	-	GO:0016853`isomerase activity`molecular_function;GO:0006457`protein folding`biological_process
Unigene199407	-	-	uncharacterized protein LOC112419942	-	-	-	-
Unigene163916	A0A0B2SSC3_GLYSO`7-hydroxymethyl chlorophyll a reductase, chloroplastic	-	7-hydroxymethyl chlorophyll a reductase, chloroplastic	-	-	-	GO:0016491`oxidoreductase activity`molecular_function
Unigene3416	A0A061HD49_BLUGR`Translational elongation factor EF-3;A0A150V7D4_9PEZI`Uncharacterized protein	PF00005.24`ABC_tran`ABC transporter;PF02463.16`SMC_N`RecF/RecN/SMC N terminal domain	elongation factor 3-like	-	K03235`EF3, TEF3	-	GO:0016887`ATPase activity`molecular_function;GO:0008135`translation factor activity, RNA binding`molecular_function;GO:0043167`ion binding`molecular_function
Unigene100183	A0A072VQ79_MEDTR`Uncharacterized protein	-	dentin sialophosphoprotein	-	-	-	-
Unigene273046	A0A0H3WB91_PEA`Class II knotted-1-like 3 homeobox transcription factor	PF03791.10`KNOX2`KNOX2 domain;PF03790.10`KNOX1`KNOX1 domain	PREDICTED: homeobox protein knotted-1-like 3 isoform X1	-	-	-	GO:0034641`cellular nitrogen compound metabolic process`biological_process;GO:0009058`biosynthetic process`biological_process;GO:0005634`nucleus`cellular_component;GO:0003677`DNA binding`molecular_function
Unigene258475	G7J0A1_MEDTR`NB-ARC domain disease resistance protein	PF12799.4`LRR_4`Leucine Rich repeats (2 copies)	CC-NBS-LRR resistance protein	-	-	-	GO:0043167`ion binding`molecular_function;GO:0006950`response to stress`biological_process
Unigene370443	G7IXN1_MEDTR`DUF4228 domain protein;A0A151SBK1_CAJCA`Uncharacterized protein	PF14009.3`DUF4228`Domain of unknown function (DUF4228)	uncharacterized protein LOC100527564	-	-	-	-
Unigene226463	A0A068UYJ0_COFCA`Uncharacterized protein;A0A0J8DY24_BETVU`Uncharacterized protein	PF00076.19`RRM_1`RNA recognition motif. (a.k.a. RRM, RBD, or RNP domain)	PREDICTED: serine/arginine-rich splicing factor SR45	-	K14325`RNPS1	RNA transport`ko03013;mRNA surveillance pathway`ko03015	GO:0003674`molecular_function`molecular_function
Unigene353771	A0A151R080_CAJCA`Aspartic proteinase nepenthesin-1	PF14543.3`TAXi_N`Xylanase inhibitor N-terminal;PF00026.20`Asp`Eukaryotic aspartyl protease;PF14541.3`TAXi_C`Xylanase inhibitor C-terminal	aspartyl protease AED3-like	-	-	-	-
Unigene273609	I1JHA5_SOYBN`Uncharacterized protein;I1JHA4_SOYBN`Uncharacterized protein	PF03061.19`4HBT`Thioesterase superfamily	hypothetical protein TSUD_216540	COG2050;KOG3328	-	-	-
Unigene349255	A0A151QRJ7_CAJCA`Uncharacterized protein	PF08284.8`RVP_2`Retroviral aspartyl protease	retrotransposon-related protein, partial	-	-	-	-
Unigene218013	A0A072VFG1_MEDTR`DUF3326 family protein	PF11805.5`DUF3326`Protein of unknown function (DUF3326)	uncharacterized protein LOC25482482	-	-	-	-
Unigene255954	I1LEY6_SOYBN`Uncharacterized protein	-	unknown	KOG2881;COG2119	-	-	GO:0005575`cellular_component`cellular_component
Unigene156980	M1CBJ6_SOLTU`Uncharacterized protein;I1MZJ5_SOYBN`Uncharacterized protein	PF08583.7`Cmc1`Cytochrome c oxidase biogenesis protein Cmc1 like;PF16860.2`CX9C`CHCH-CHCH-like Cx9C, IMS import disulfide relay-system,;PF05254.9`UPF0203`Uncharacterised protein family (UPF0203)	COX assembly mitochondrial protein 2 homolog	ENOG410J137;ENOG410XUUZ	-	-	GO:0005739`mitochondrion`cellular_component
Unigene229827	A0A151TGJ8_CAJCA`AP-1 complex subunit gamma-1	PF02883.17`Alpha_adaptinC2`Adaptin C-terminal domain	AP-1 complex subunit gamma-1	-	K12391`AP1G1	Lysosome`ko04142	-
Unigene76438	A0A151RM61_CAJCA`Uncharacterized protein	-	hypothetical protein GLYMA_14G149100	-	-	-	-
Unigene170497	A0A151QXE5_CAJCA`Short-chain dehydrogenase/reductase 2	-	(+)-neomenthol dehydrogenase-like	-	-	-	-
Unigene213005	A0A151T0H8_CAJCA`LIN1-like protein;G7INV7_MEDTR`CD2 antigen cytoplasmic tail-binding-like protein	-	CD2 antigen cytoplasmic tail-binding protein 2 isoform X1	-	K13099`CD2BP2	-	-
Unigene179419	A0A0L9V811_PHAAN`Uncharacterized protein;I1LIJ8_SOYBN`Uncharacterized protein	-	phospholipase A1-Igamma3, chloroplastic	ENOG410IQ39;ENOG4111RPC	-	-	GO:0006629`lipid metabolic process`biological_process;GO:0003674`molecular_function`molecular_function;GO:0009536`plastid`cellular_component
Unigene18380	Q0KIN0_SOLDE`Integrase core domain containing protein	-	Integrase core domain containing protein	-	-	-	GO:0006259`DNA metabolic process`biological_process;GO:0003674`molecular_function`molecular_function
Unigene25253	I1KC12_SOYBN`Uncharacterized protein;I1KP63_SOYBN`Uncharacterized protein	PF00403.23`HMA`Heavy-metal-associated domain	unknown	KOG1603;COG2608	-	-	GO:0005737`cytoplasm`cellular_component;GO:0042592`homeostatic process`biological_process;GO:0006810`transport`biological_process;GO:0043167`ion binding`molecular_function
Unigene370542	A0A151TGL3_CAJCA`TMV resistance protein N	-	hypothetical protein GLYMA_02G033000, partial	-	-	-	-
Unigene143786	V7CJP0_PHAVU`Uncharacterized protein	PF00107.23`ADH_zinc_N`Zinc-binding dehydrogenase;PF02826.16`2-Hacid_dh_C`D-isomer specific 2-hydroxyacid dehydrogenase, NAD binding domain;PF01262.18`AlaDh_PNT_C`Alanine dehydrogenase/PNT, C-terminal domain;PF13602.3`ADH_zinc_N_2`Zinc-binding dehydrogenase;PF02737.15`3HCDH_N`3-hydroxyacyl-CoA dehydrogenase, NAD binding domain;PF08240.9`ADH_N`Alcohol dehydrogenase GroES-like domain	probable mannitol dehydrogenase	-	K00083`E1.1.1.195	Phenylpropanoid biosynthesis`ko00940	GO:0016491`oxidoreductase activity`molecular_function;GO:0043167`ion binding`molecular_function
Unigene96835	K7K8X6_SOYBN`Uncharacterized protein	-	hypothetical protein GLYMA_02G168200	-	-	-	GO:0005575`cellular_component`cellular_component
Unigene333403	A0A059LMA5_9CHLO`Uncharacterized protein	-	hypothetical protein H632_c749p1, partial	-	K12816`CDC40, PRP17	Spliceosome`ko03040	GO:0005634`nucleus`cellular_component;GO:0006397`mRNA processing`biological_process
Unigene208260	A0A151SSV2_CAJCA`Uncharacterized protein	PF07011.8`DUF1313`Protein of unknown function (DUF1313)	protein ELF4-LIKE 3-like isoform X1	-	-	-	-
Unigene145432	K7LRF3_SOYBN`Uncharacterized protein	PF03126.15`Plus-3`Plus-3 domain	PREDICTED: uncharacterized protein At5g08430-like isoform X2	-	-	-	GO:0003677`DNA binding`molecular_function;GO:0005634`nucleus`cellular_component;GO:0009058`biosynthetic process`biological_process;GO:0043167`ion binding`molecular_function;GO:0006464`cellular protein modification process`biological_process;GO:0051276`chromosome organization`biological_process;GO:0034641`cellular nitrogen compound metabolic process`biological_process
Unigene13315	F2E0T8_HORVD`Predicted protein	PF00022.16`Actin`Actin	predicted protein	-	K05692`ACTB_G1	Bacterial invasion of epithelial cells`ko05100;Tight junction`ko04530;Proteoglycans in cancer`ko05205;Phagosome`ko04145;Leukocyte transendothelial migration`ko04670;Phototransduction - fly`ko04745;Adherens junction`ko04520;Rap1 signaling pathway`ko04015;Pathogenic Escherichia coli infection`ko05130;Salmonella infection`ko05132;Hippo signaling pathway - fly`ko04391;Hypertrophic cardiomyopathy (HCM…	GO:0043167`ion binding`molecular_function
Unigene249040	A0A151TKE5_CAJCA`Transmembrane and coiled-coil domain-containing protein 3;I1KPS4_SOYBN`Uncharacterized protein	PF00999.18`Na_H_Exchanger`Sodium/hydrogen exchanger family	K(+) efflux antiporter 4 isoform X1	COG0475;KOG1650	-	-	GO:0022857`transmembrane transporter activity`molecular_function;GO:0005575`cellular_component`cellular_component
Unigene263837	A0A0B2SQA4_GLYSO`Uncharacterized protein	-	PREDICTED: uncharacterized protein LOC101507308	-	-	-	GO:0005575`cellular_component`cellular_component
Unigene125601	A0A061QVH6_9CHLO`Bud site selection protein 31	PF01125.14`G10`G10 protein	hypothetical protein CHLRE_10g442400v5	-	K12873`BUD31, G10	Spliceosome`ko03040	GO:0005634`nucleus`cellular_component
Unigene17659	A0A151U578_CAJCA`Retrovirus-related Pol polyprotein from transposon TNT 1-94	-	hypothetical protein TSUD_188740	-	-	-	-
Unigene62443	V7B7M2_PHAVU`Uncharacterized protein	PF11841.5`DUF3361`Domain of unknown function (DUF3361);PF12717.4`Cnd1`non-SMC mitotic condensation complex subunit 1;PF13646.3`HEAT_2`HEAT repeats;PF04826.10`Arm_2`Armadillo-like;PF03224.11`V-ATPase_H_N`V-ATPase subunit H;PF00514.20`Arm`Armadillo/beta-catenin-like repeat	PREDICTED: U-box domain-containing protein 4-like	-	-	-	-
Unigene109144	A0A151TRU1_CAJCA`Auxin response factor 18	PF02309.13`AUX_IAA`AUX/IAA family;PF06507.10`Auxin_resp`Auxin response factor	auxin response factor 18	-	-	-	-
Unigene397425	A0A068UL27_COFCA`Uncharacterized protein	PF00076.19`RRM_1`RNA recognition motif. (a.k.a. RRM, RBD, or RNP domain)	THO complex subunit 4A-like	-	K12881`THOC4, ALY	Herpes simplex infection`ko05168;RNA transport`ko03013;mRNA surveillance pathway`ko03015;Spliceosome`ko03040	GO:0003674`molecular_function`molecular_function
Unigene93164	A0A0R4J4Q2_SOYBN`Uncharacterized protein	PF02519.11`Auxin_inducible`Auxin responsive protein	PREDICTED: auxin-induced protein X10A-like	-	K14488`SAUR	Plant hormone signal transduction`ko04075	GO:0008150`biological_process`biological_process
Unigene390881	I1NAT7_SOYBN`Uncharacterized protein	PF03168.10`LEA_2`Late embryogenesis abundant protein	hypothetical protein L195_g036104	ENOG410IXCV;ENOG410YGQV	-	-	GO:0006950`response to stress`biological_process;GO:0005575`cellular_component`cellular_component;GO:0007165`signal transduction`biological_process;GO:0005886`plasma membrane`cellular_component;GO:0004871`signal transducer activity`molecular_function
Unigene21032	A0A0R0JHE8_SOYBN`Uncharacterized protein	-	PREDICTED: uncharacterized protein LOC100797445 isoform X1	-	-	-	-
Unigene180857	A0A0L9TMX8_PHAAN`Uncharacterized protein	PF00201.15`UDPGT`UDP-glucoronosyl and UDP-glucosyl transferase;PF04101.13`Glyco_tran_28_C`Glycosyltransferase family 28 C-terminal domain	hypothetical protein TSUD_407830	-	-	-	GO:0016757`transferase activity, transferring glycosyl groups`molecular_function
Unigene243064	A0A0F4G685_9PEZI`ATP-dependent RNA helicase dbp7 like protein	PF13959.3`DUF4217`Domain of unknown function (DUF4217)	ATP-dependent RNA helicase DBP7-like	-	K14806`DDX31, DBP7	-	GO:0043167`ion binding`molecular_function;GO:0003723`RNA binding`molecular_function;GO:0004386`helicase activity`molecular_function
Unigene154169	A0A0B2QWA7_GLYSO`Nuclear pore complex protein Nup54	-	Nuclear pore complex protein Nup54	-	K14308`NUP54	RNA transport`ko03013	GO:0043234`protein complex`cellular_component;GO:0005635`nuclear envelope`cellular_component
Unigene343517	A0A072U845_MEDTR`Cation calcium exchanger	PF01699.21`Na_Ca_ex`Sodium/calcium exchanger protein	cation/calcium exchanger 2	-	K13754`SLC24A6, NCKX6	-	GO:0055085`transmembrane transport`biological_process;GO:0005575`cellular_component`cellular_component
Unigene79702	I3T9E2_LOTJA`Uncharacterized protein;K7MY63_SOYBN`Uncharacterized protein	PF00702.23`Hydrolase`haloacid dehalogenase-like hydrolase;PF13242.3`Hydrolase_like`HAD-hyrolase-like;PF13419.3`HAD_2`Haloacid dehalogenase-like hydrolase	PREDICTED: haloacid dehalogenase-like hydrolase domain-containing protein 3	COG1011;KOG3085	-	-	GO:0003674`molecular_function`molecular_function
Unigene299692	I1M9G9_SOYBN`Uncharacterized protein;V7CWA3_PHAVU`Uncharacterized protein	PF01875.14`Memo`Memo-like protein	PREDICTED: protein MEMO1	-	K06990`K06990	-	-
Unigene207598	I1JMB3_SOYBN`Uncharacterized protein;G7ZVT6_MEDTR`NAD(P)-binding rossmann-fold protein	PF01370.18`Epimerase`NAD dependent epimerase/dehydratase family;PF13460.3`NAD_binding_10`NAD(P)H-binding;PF03435.15`Sacchrp_dh_NADP`Saccharopine dehydrogenase NADP binding domain;PF02254.15`TrkA_N`TrkA-N domain;PF00106.22`adh_short`short chain dehydrogenase;PF01073.16`3Beta_HSD`3-beta hydroxysteroid dehydrogenase/isomerase family;PF05368.10`NmrA`NmrA-like family;PF00056.20`Ldh_1_N`lactate/malate …	PREDICTED: uncharacterized protein At2g37660, chloroplastic	COG0702;KOG1203	-	-	-
Unigene300348	A0A151SXS8_CAJCA`Uncharacterized protein;E6NUC5_JATCU`JHL06P13.16 protein;I1KH31_SOYBN`Uncharacterized protein	PF00903.22`Glyoxalase`Glyoxalase/Bleomycin resistance protein/Dioxygenase superfamily	PREDICTED: uncharacterized protein LOC109358301	ENOG41120WB;ENOG410IW7J	-	-	-
Unigene47028	G7JF23_MEDTR`Disease resistance protein (TIR-NBS-LRR class)	-	disease resistance protein (TIR-NBS-LRR class)	-	-	-	GO:0006950`response to stress`biological_process;GO:0005575`cellular_component`cellular_component;GO:0007165`signal transduction`biological_process;GO:0043167`ion binding`molecular_function
Unigene151002	I0YPR1_9CHLO`Ribosomal protein L9 component of cytosolic 80S ribosome and 60S large subunit	PF00347.20`Ribosomal_L6`Ribosomal protein L6	ribosomal protein L9 component of cytosolic 80S ribosome and 60S large subunit	-	K02940`RP-L9e, RPL9	Ribosome`ko03010	GO:0005840`ribosome`cellular_component;GO:0003735`structural constituent of ribosome`molecular_function;GO:0006412`translation`biological_process;GO:0019843`rRNA binding`molecular_function
Unigene348890	I1JKJ6_SOYBN`Uncharacterized protein	-	geraniol 8-hydroxylase-like	COG2124;KOG0156	-	-	GO:0009058`biosynthetic process`biological_process;GO:0003674`molecular_function`molecular_function;GO:0043167`ion binding`molecular_function;GO:0016491`oxidoreductase activity`molecular_function;GO:0005575`cellular_component`cellular_component;GO:0019748`secondary metabolic process`biological_process
Unigene187856	I1MPE8_SOYBN`Glycosyltransferase	-	UDP-glycosyltransferase 7	COG1819;KOG1192	-	-	GO:0016757`transferase activity, transferring glycosyl groups`molecular_function;GO:0044281`small molecule metabolic process`biological_process;GO:0009058`biosynthetic process`biological_process;GO:0043226`organelle`cellular_component;GO:0005975`carbohydrate metabolic process`biological_process;GO:0005622`intracellular`cellular_component
Unigene106171	A0A0L9TVU1_PHAAN`Uncharacterized protein	-	PREDICTED: uncharacterized protein LOC101510994 isoform X1	-	-	-	-
Unigene179893	CDPK2_ORYSJ`Calcium-dependent protein kinase isoform 2;	PF00069.22`Pkinase`Protein kinase domain	calcium-dependent protein kinase	ENOG410XRMJ;KOG0032	K13412`CPK	Plant-pathogen interaction`ko04626;Toxoplasmosis`ko05145	GO:0005737`cytoplasm`cellular_component;GO:0005575`cellular_component`cellular_component;GO:0043167`ion binding`molecular_function;GO:0007165`signal transduction`biological_process;GO:0003674`molecular_function`molecular_function;GO:0016301`kinase activity`molecular_function;GO:0006464`cellular protein modification process`biological_process;GO:0005634`nucleus`cellular_component
Unigene274320	I1NCT8_SOYBN`Potassium transporter;A0A0S3RIS2_PHAAN`Potassium transporter	PF02705.13`K_trans`K+ potassium transporter;PF13730.3`HTH_36`Helix-turn-helix domain	PREDICTED: potassium transporter 5	COG3158;ENOG410IEMH	K03549`kup	-	GO:0022857`transmembrane transporter activity`molecular_function;GO:0005575`cellular_component`cellular_component
Unigene164094	G7JUB6_MEDTR`DUF4228 domain protein	-	uncharacterized protein LOC11445795	-	-	-	-
Unigene314001	G7I4I2_MEDTR`DUF1645 family protein	PF07816.8`DUF1645`Protein of unknown function (DUF1645)	uncharacterized protein LOC11417205	-	-	-	-
Unigene101387	A0A151RXS0_CAJCA`Gypsy retrotransposon integrase-like protein 1;A0A151RXD7_CAJCA`Pol polyprotein;A0A151T1W1_CAJCA`Gypsy retrotransposon integrase-like protein 1	PF00665.23`rve`Integrase core domain	PREDICTED: LOW QUALITY PROTEIN: uncharacterized protein LOC101488624	-	-	-	-
Unigene89564	G7IKC7_MEDTR`Inhibitor of apoptosis-promoting Bax1 protein	-	bi1-like protein	-	K06890`K06890	-	GO:0005575`cellular_component`cellular_component
Unigene25214	K7L884_SOYBN`Uncharacterized protein	PF03101.12`FAR1`FAR1 DNA-binding domain;PF07258.11`HCaRG`HCaRG protein;PF10551.6`MULE`MULE transposase domain;PF04434.14`SWIM`SWIM zinc finger	protein FAR1-RELATED SEQUENCE 3-like	ENOG410IVJZ;ENOG410ZPZY	-	-	GO:0034641`cellular nitrogen compound metabolic process`biological_process;GO:0043167`ion binding`molecular_function;GO:0009058`biosynthetic process`biological_process
Unigene225068	A0A072TXG7_MEDTR`LRR receptor-like kinase plant	-	Receptor-like protein kinase At3g21340 family	-	-	-	GO:0005575`cellular_component`cellular_component;GO:0043167`ion binding`molecular_function;GO:0016301`kinase activity`molecular_function
Unigene114401	I1LT08_SOYBN`Uncharacterized protein	-	PREDICTED: receptor-like protein kinase THESEUS 1	KOG1187;COG0515	-	-	GO:0005575`cellular_component`cellular_component;GO:0043167`ion binding`molecular_function;GO:0016301`kinase activity`molecular_function
Unigene140812	W9SFB2_9ROSA`Uncharacterized protein	-	PREDICTED: uncharacterized protein LOC101499211	-	-	-	-
Unigene394545	A0A0L9V8D7_PHAAN`Uncharacterized protein;A0A072UJM2_MEDTR`Calcium-dependent lipid-binding (CaLB domain) family protein	PF00168.27`C2`C2 domain	PREDICTED: FT-interacting protein 1 isoform X2	-	-	-	GO:0005575`cellular_component`cellular_component;GO:0009536`plastid`cellular_component
Unigene224159	A0A0L9T6J7_PHAAN`Uncharacterized protein;G7JCE1_MEDTR`Uncharacterized protein	PF14634.3`zf-RING_5`zinc-RING finger domain;PF06547.9`DUF1117`Protein of unknown function (DUF1117);PF00097.22`zf-C3HC4`Zinc finger, C3HC4 type (RING finger);PF08746.8`zf-RING-like`RING-like domain;PF13445.3`zf-RING_UBOX`RING-type zinc-finger;PF14447.3`Prok-RING_4`Prokaryotic RING finger family 4;PF12861.4`zf-ANAPC11`Anaphase-promoting complex subunit 11 RING-H2 finger;PF04423.11`Rad50_zn_hook`Ra…	E3 ubiquitin-protein ligase ring1-like protein	-	-	-	GO:0043167`ion binding`molecular_function
Unigene234998	G7KAY9_MEDTR`Disease resistance protein (CC-NBS-LRR class) family protein	PF12799.4`LRR_4`Leucine Rich repeats (2 copies);PF13855.3`LRR_8`Leucine rich repeat	putative CC-NBS-LRR resistance protein	-	-	-	GO:0043167`ion binding`molecular_function;GO:0006950`response to stress`biological_process
Unigene53979	C6T988_SOYBN`Imidazoleglycerol-phosphate dehydratase	-	uncharacterized protein LOC100804707	COG0131;KOG3143	-	-	GO:0006520`cellular amino acid metabolic process`biological_process;GO:0016829`lyase activity`molecular_function;GO:0034641`cellular nitrogen compound metabolic process`biological_process;GO:0009058`biosynthetic process`biological_process
Unigene9409	A0A0B2QRN4_GLYSO`Uncharacterized protein	PF11712.5`Vma12`Endoplasmic reticulum-based factor for assembly of V-ATPase	hypothetical protein glysoja_025228	-	-	-	-
Unigene219132	E6NU80_JATCU`JMS09K11.8 protein	-	uncharacterized protein LOC110416733 isoform X1	-	-	-	-
Unigene304334	A0A0X9U748_LAVAN`Ribosomal protein L2	-	ribosomal protein L2 (chloroplast)	-	-	-	GO:0003674`molecular_function`molecular_function;GO:0009536`plastid`cellular_component;GO:0006412`translation`biological_process;GO:0003723`RNA binding`molecular_function;GO:0005840`ribosome`cellular_component;GO:0003735`structural constituent of ribosome`molecular_function
Unigene23967	A0A067XVD3_CICAR`Glycosyltransferase	PF00201.15`UDPGT`UDP-glucoronosyl and UDP-glucosyl transferase;PF07249.9`Cerato-platanin`Cerato-platanin	hypothetical protein TanjilG_06714	-	-	-	GO:0016757`transferase activity, transferring glycosyl groups`molecular_function
Unigene213890	A0A0L9U3M2_PHAAN`Uncharacterized protein	PF08631.7`SPO22`Meiosis protein SPO22/ZIP4 like	PREDICTED: LOW QUALITY PROTEIN: TPR repeat-containing protein ZIP4	-	-	-	GO:0000003`reproduction`biological_process;GO:0007049`cell cycle`biological_process
Unigene271126	A0A078FT81_BRANA`BnaC08g21480D protein;A0A061RJ77_9CHLO`Large subunit ribosomal protein L26e	PF16906.2`Ribosomal_L26`Ribosomal proteins L26 eukaryotic, L24P archaeal;PF00467.26`KOW`KOW motif	PREDICTED: 60S ribosomal protein L26-1-like	-	K02898`RP-L26e, RPL26	Ribosome`ko03010	GO:0006412`translation`biological_process;GO:0005840`ribosome`cellular_component;GO:0003735`structural constituent of ribosome`molecular_function
Unigene382606	G7JUK2_MEDTR`LRR and NB-ARC domain disease resistance protein	PF13855.3`LRR_8`Leucine rich repeat;PF00560.30`LRR_1`Leucine Rich Repeat;PF12799.4`LRR_4`Leucine Rich repeats (2 copies)	disease resistance protein RGA2 isoform X1	-	-	-	GO:0043167`ion binding`molecular_function;GO:0006950`response to stress`biological_process
Unigene145004	I1MQU1_SOYBN`Uncharacterized protein;I1KNQ8_SOYBN`Uncharacterized protein	PF00004.26`AAA`ATPase family associated with various cellular activities (AAA);PF12169.5`DNA_pol3_gamma3`DNA polymerase III subunits gamma and tau domain III;PF13191.3`AAA_16`AAA ATPase domain;PF13177.3`DNA_pol3_delta2`DNA polymerase III, delta subunit;PF05496.9`RuvB_N`Holliday junction DNA helicase ruvB N-terminus	PREDICTED: protein STICHEL-like	ENOG410IUKK;COG2812	-	-	GO:0003677`DNA binding`molecular_function;GO:0016779`nucleotidyltransferase activity`molecular_function;GO:0043167`ion binding`molecular_function;GO:0009058`biosynthetic process`biological_process;GO:0043234`protein complex`cellular_component;GO:0006259`DNA metabolic process`biological_process;GO:0005694`chromosome`cellular_component;GO:0005622`intracellular`cellular_component
Unigene334220	I3SGT5_LOTJA`Uncharacterized protein;I1LP51_SOYBN`Uncharacterized protein	-	Chaperone protein DnaJ	ENOG410IQB3;COG2214	-	-	-
Unigene330870	Q7X6P5_ORYSJ`Ankyrin	PF13857.3`Ank_5`Ankyrin repeats (many copies);PF12796.4`Ank_2`Ankyrin repeats (3 copies);PF13637.3`Ank_4`Ankyrin repeats (many copies);PF13606.3`Ank_3`Ankyrin repeat;PF00023.27`Ank`Ankyrin repeat	PREDICTED: receptor-interacting serine/threonine-protein kinase 4	COG0666;KOG0504	-	-	-
Unigene185209	G7KVH9_MEDTR`Transducin/WD40 repeat protein	PF04053.11`Coatomer_WDAD`Coatomer WD associated region	WD40 domain-containing protein	-	-	-	GO:0005886`plasma membrane`cellular_component
Unigene219676	K7L2N2_SOYBN`Uncharacterized protein;A0A0B2SP63_GLYSO`Putative SWI/SNF-related matrix-associated actin-dependent regulator of chromatin subf	PF00176.20`SNF2_N`SNF2 family N-terminal domain;PF00271.28`Helicase_C`Helicase conserved C-terminal domain	Putative SWI/SNF-related matrix-associated actin-dependent regulator of chromatin subfamily A member 3-like 2	ENOG410XPDU;ENOG410INU3	-	-	GO:0043167`ion binding`molecular_function;GO:0016887`ATPase activity`molecular_function
Unigene12940	A0A072U2X8_MEDTR`E3 ubiquitin-protein ligase;A0A151TVC8_CAJCA`E3 ubiquitin-protein ligase UPL7	PF00632.22`HECT`HECT-domain (ubiquitin-transferase)	PREDICTED: E3 ubiquitin-protein ligase UPL7	-	K10588`UBE3B	Ubiquitin mediated proteolysis`ko04120	GO:0016874`ligase activity`molecular_function;GO:0003674`molecular_function`molecular_function
Unigene359157	A8IFK0_CHLRE`Plasma membrane ATPase	PF00122.17`E1-E2_ATPase`E1-E2 ATPase;PF00690.23`Cation_ATPase_N`Cation transporter/ATPase, N-terminus	plasma membrane hydrogen ATPase	COG0474;KOG0205	K01535`E3.6.3.6	Oxidative phosphorylation`ko00190	GO:0044281`small molecule metabolic process`biological_process;GO:0009058`biosynthetic process`biological_process;GO:0043167`ion binding`molecular_function;GO:0022857`transmembrane transporter activity`molecular_function;GO:0034641`cellular nitrogen compound metabolic process`biological_process;GO:0055085`transmembrane transport`biological_process;GO:0043226`organelle`cellular_component;GO:001688…
Unigene344026	K7MBW0_SOYBN`Uncharacterized protein	PF00689.18`Cation_ATPase_C`Cation transporting ATPase, C-terminus	hypothetical protein TanjilG_16163	ENOG410XNNC;KOG0204	-	-	GO:0005575`cellular_component`cellular_component
Unigene374166	C6T9W7_SOYBN`Uncharacterized protein;I1JWP0_SOYBN`Uncharacterized protein	PF03081.12`Exo70`Exo70 exocyst complex subunit;PF02845.13`CUE`CUE domain;PF05557.10`MAD`Mitotic checkpoint protein;PF03474.11`DMA`DMRTA motif	PREDICTED: exocyst complex component EXO70A1-like	ENOG410IKCV;ENOG4111M8Y;ENOG410YIGI;KOG2344	K07195`EXOC7, EXO70	Insulin signaling pathway`ko04910	GO:0043234`protein complex`cellular_component;GO:0005737`cytoplasm`cellular_component;GO:0016192`vesicle-mediated transport`biological_process
Unigene333720	G7JSZ5_MEDTR`LRR receptor-like kinase family protein, putative;G7JSZ7_MEDTR`Tyrosine kinase family protein	-	putative inactive LRR receptor-like protein kinase	-	-	-	GO:0043167`ion binding`molecular_function;GO:0016301`kinase activity`molecular_function;GO:0005575`cellular_component`cellular_component
Unigene134585	I1JVK9_SOYBN`Uncharacterized protein	-	hypothetical protein L195_g047602	ENOG410J0QI;ENOG410YQ6I	-	-	GO:0005575`cellular_component`cellular_component
Unigene1683	A4RQL7_OSTLU`H+-PPase family transporter: proton;C1E6E4_MICSR`H+-translocating pyrophosphatase family	PF03030.13`H_PPase`Inorganic H+ pyrophosphatase	PREDICTED: pyrophosphate-energized vacuolar membrane proton pump	COG3808;ENOG410IFIU	K01507`ppa	Oxidative phosphorylation`ko00190	GO:0005768`endosome`cellular_component;GO:0005886`plasma membrane`cellular_component;GO:0009536`plastid`cellular_component;GO:0005739`mitochondrion`cellular_component;GO:0003674`molecular_function`molecular_function;GO:0005794`Golgi apparatus`cellular_component;GO:0006950`response to stress`biological_process;GO:0005773`vacuole`cellular_component;GO:0022857`transmembrane transporter activity`mole…
Unigene237350	I1NAC6_SOYBN`Uncharacterized protein	-	hypothetical protein TanjilG_02613	ENOG410IYFH;ENOG4111XWT	-	-	-
Unigene288378	A0A0L9T7X4_PHAAN`Uncharacterized protein	-	probable E3 ubiquitin-protein ligase XERICO	-	K16281`RHA1	-	GO:0043167`ion binding`molecular_function
Unigene396545	Q0DRP7_ORYSJ`Os03g0366000 protein	PF00166.18`Cpn10`Chaperonin 10 Kd subunit	Os03g0366000	KOG1641;COG0234	K04078`groES, HSPE1	-	GO:0006950`response to stress`biological_process;GO:0051082`unfolded protein binding`molecular_function;GO:0006457`protein folding`biological_process;GO:0003674`molecular_function`molecular_function;GO:0005739`mitochondrion`cellular_component;GO:0043167`ion binding`molecular_function
Unigene127149	I1MHT2_SOYBN`Uncharacterized protein	PF00651.28`BTB`BTB/POZ domain;PF03000.11`NPH3`NPH3 family	PREDICTED: BTB/POZ domain-containing protein At1g30440-like	ENOG410IG6A;ENOG410ZHWZ	-	-	-
Unigene234415	V7BW92_PHAVU`Uncharacterized protein;I1M2P6_SOYBN`Uncharacterized protein	-	PREDICTED: uncharacterized protein LOC101492132	ENOG4111M8N;KOG2789	-	-	GO:0043167`ion binding`molecular_function
Unigene46372	K7L4N7_SOYBN`Uncharacterized protein	-	PREDICTED: ectonucleotide pyrophosphatase/phosphodiesterase family member 1-like	COG1524;KOG2645	-	-	GO:0005575`cellular_component`cellular_component;GO:0003674`molecular_function`molecular_function
Unigene198651	I1J5I2_SOYBN`Uncharacterized protein;A0A072UDB3_MEDTR`Uncharacterized protein	PF13947.3`GUB_WAK_bind`Wall-associated receptor kinase galacturonan-binding;PF14380.3`WAK_assoc`Wall-associated receptor kinase C-terminal	wall-associated receptor kinase-like 20	ENOG410YCIX;ENOG410IVNQ	-	-	GO:0005575`cellular_component`cellular_component;GO:0003674`molecular_function`molecular_function;GO:0016301`kinase activity`molecular_function
Unigene316775	J3SDF5_BETVU`Ty3/gypsy retrotransposon protein;A0A151R2L8_CAJCA`Transposon Ty3-I Gag-Pol polyprotein;A0A151U752_CAJCA`Transposon Ty3-G Gag-Pol polyprotein;A0A151TMR7_CAJCA`Retrotransposable element Tf2;A0A151QLA6_CAJCA`Retrovirus-related Pol polyprotein from transposon 17.6;A0A151SZL5_CAJCA`Transposon Ty3-I Gag-Pol polyprotein	PF13975.3`gag-asp_proteas`gag-polyprotein putative aspartyl protease;PF00665.23`rve`Integrase core domain;PF00078.24`RVT_1`Reverse transcriptase (RNA-dependent DNA polymerase);PF13650.3`Asp_protease_2`Aspartyl protease;PF02160.12`Peptidase_A3`Cauliflower mosaic virus peptidase (A3);PF08284.8`RVP_2`Retroviral aspartyl protease	hypothetical protein L195_g002943, partial	-	-	-	GO:0003674`molecular_function`molecular_function;GO:0006259`DNA metabolic process`biological_process
Unigene69927	G7KSD2_MEDTR`Ethylene-overproduction protein	-	PREDICTED: ethylene-overproduction protein 1	-	-	-	-
Unigene366365	G7KPN7_MEDTR`LRR receptor-like kinase family protein	PF07714.14`Pkinase_Tyr`Protein tyrosine kinase;PF00069.22`Pkinase`Protein kinase domain	PREDICTED: receptor-like protein kinase 5 isoform X1	-	-	-	GO:0016301`kinase activity`molecular_function;GO:0043167`ion binding`molecular_function;GO:0005575`cellular_component`cellular_component
Unigene175560	A0A151TPS3_CAJCA`Nuclear transcription factor Y subunit A-1	-	PREDICTED: nuclear transcription factor Y subunit A-1-like	-	K08064`NFYA	Antigen processing and presentation`ko04612;Tuberculosis`ko05152	-
Unigene37559	A0A151QWY7_CAJCA`Glycerol-3-phosphate acyltransferase 6	PF01553.18`Acyltransferase`Acyltransferase;PF12710.4`HAD`haloacid dehalogenase-like hydrolase	PREDICTED: glycerol-3-phosphate 2-O-acyltransferase 6-like	-	K13508`GPAT	Glycerolipid metabolism`ko00561;Glycerophospholipid metabolism`ko00564	-
Unigene310106	I1LJR1_SOYBN`Uncharacterized protein	-	hypothetical protein TanjilG_17239	ENOG410IGH9;ENOG4111FIJ	-	-	GO:0008150`biological_process`biological_process;GO:0005575`cellular_component`cellular_component
Unigene387737	G7K2E5_MEDTR`Structural constituent of ribosome protein;G7K3M7_MEDTR`2Fe-2S ferredoxin superfamily protein;K7LMC8_SOYBN`Uncharacterized protein	PF00111.24`Fer2`2Fe-2S iron-sulfur cluster binding domain;PF00861.19`Ribosomal_L18p`Ribosomal L18 of archaea, bacteria, mitoch. and chloroplast	PREDICTED: uncharacterized protein LOC100802391	ENOG410IQ5U;ENOG410YC6T	-	-	GO:0019843`rRNA binding`molecular_function;GO:0043167`ion binding`molecular_function;GO:0003735`structural constituent of ribosome`molecular_function;GO:0009536`plastid`cellular_component;GO:0003674`molecular_function`molecular_function;GO:0006412`translation`biological_process;GO:0005840`ribosome`cellular_component;GO:0006091`generation of precursor metabolites and energy`biological_process
Unigene117077	V4TVS6_9ROSI`Uncharacterized protein	PF04718.12`ATP-synt_G`Mitochondrial ATP synthase g subunit	hypothetical protein TanjilG_05670	-	K02140`ATPeFG, ATP5L	Oxidative phosphorylation`ko00190	GO:0005739`mitochondrion`cellular_component;GO:0044281`small molecule metabolic process`biological_process;GO:0009058`biosynthetic process`biological_process;GO:0022857`transmembrane transporter activity`molecular_function;GO:0005575`cellular_component`cellular_component;GO:0043234`protein complex`cellular_component;GO:0034641`cellular nitrogen compound metabolic process`biological_process;GO:005…
Unigene347679	A0A0R0ECC9_SOYBN`Uncharacterized protein	-	hypothetical protein GLYMA_20G162400	-	-	-	-
Unigene101496	A0A151R7P6_CAJCA`ABC transporter B family member 1;I1L8X7_SOYBN`Uncharacterized protein	PF03193.13`DUF258`Protein of unknown function, DUF258;PF13555.3`AAA_29`P-loop containing region of AAA domain;PF06414.9`Zeta_toxin`Zeta toxin;PF02463.16`SMC_N`RecF/RecN/SMC N terminal domain;PF09818.6`ABC_ATPase`Predicted ATPase of the ABC class;PF00005.24`ABC_tran`ABC transporter;PF00664.20`ABC_membrane`ABC transporter transmembrane region;PF17076.2`SBE2`SBE2, cell-qall formation;PF13558.3`SbcCD…	ABC transporter B family member 1-like	COG1132;KOG0055	-	-	GO:0055085`transmembrane transport`biological_process;GO:0016887`ATPase activity`molecular_function;GO:0005575`cellular_component`cellular_component;GO:0022857`transmembrane transporter activity`molecular_function;GO:0043167`ion binding`molecular_function
Unigene144025	I1KWF4_SOYBN`Uncharacterized protein;A0A0S3RRT6_PHAAN`Uncharacterized protein	PF07897.8`EAR`Ethylene-responsive binding factor-associated repression;PF16136.2`NINJA_B`Putative nuclear localisation signal	ninja-family protein AFP3	ENOG410YWGT;ENOG410IWD6	-	-	GO:0007165`signal transduction`biological_process
Unigene241687	A0A072V9K0_MEDTR`Nitric oxide synthase-associated protein;I1LP11_SOYBN`Uncharacterized protein	-	PREDICTED: putative nitric oxide synthase	KOG1249;COG1161	K13427`NOA1	Plant-pathogen interaction`ko04626;Arginine and proline metabolism`ko00330;Arginine biosynthesis`ko00220	GO:0005739`mitochondrion`cellular_component;GO:0043167`ion binding`molecular_function;GO:0003924`GTPase activity`molecular_function;GO:0042254`ribosome biogenesis`biological_process
Unigene381516	K7M4Z6_SOYBN`Uncharacterized protein	-	TMV resistance protein N	ENOG410J6H3;COG4886	-	-	GO:0007165`signal transduction`biological_process;GO:0043167`ion binding`molecular_function
Unigene238148	I1LP93_SOYBN`Uncharacterized protein	PF03803.12`Scramblase`Scramblase	PREDICTED: altered inheritance rate of mitochondria protein 25	ENOG410XSYS;KOG0621	-	-	GO:0007009`plasma membrane organization`biological_process;GO:0003674`molecular_function`molecular_function;GO:0005575`cellular_component`cellular_component
Unigene177442	I3SSN4_LOTJA`Uncharacterized protein	-	50S ribosomal protein L34, chloroplastic	-	-	-	GO:0005840`ribosome`cellular_component;GO:0003735`structural constituent of ribosome`molecular_function;GO:0006412`translation`biological_process
Unigene155765	G7I841_MEDTR`Kinesin-like protein	PF00225.20`Kinesin`Kinesin motor domain	kinesin-like protein KIN-14S	-	K10406`KIFC2_3	-	GO:0043167`ion binding`molecular_function;GO:0003674`molecular_function`molecular_function;GO:0005856`cytoskeleton`cellular_component;GO:0008150`biological_process`biological_process;GO:0043234`protein complex`cellular_component
Unigene317080	V7BHR9_PHAVU`Uncharacterized protein	PF00855.14`PWWP`PWWP domain	uncharacterized protein LOC109810171	-	-	-	-
Unigene213294	I1JU01_SOYBN`Uncharacterized protein	PF12821.4`ThrE_2`Threonine/Serine exporter, ThrE;PF00153.24`Mito_carr`Mitochondrial carrier protein	PREDICTED: solute carrier family 25 member 44-like	ENOG410XTGQ;KOG0765	-	-	GO:0006412`translation`biological_process;GO:0003735`structural constituent of ribosome`molecular_function;GO:0055085`transmembrane transport`biological_process;GO:0005575`cellular_component`cellular_component
Unigene227895	C6T8L7_SOYBN`Uncharacterized protein;A0A072UU27_MEDTR`F0F1 ATP synthase subunit gamma	PF00231.16`ATP-synt`ATP synthase	uncharacterized protein LOC100790402	COG0224;KOG1531	K02136`ATPeF1G, ATP5C1	Oxidative phosphorylation`ko00190;Parkinson's disease`ko05012;Alzheimer's disease`ko05010;Huntington's disease`ko05016	GO:0005622`intracellular`cellular_component;GO:0009536`plastid`cellular_component;GO:0005739`mitochondrion`cellular_component;GO:0016887`ATPase activity`molecular_function;GO:0055085`transmembrane transport`biological_process;GO:0005618`cell wall`cellular_component;GO:0034641`cellular nitrogen compound metabolic process`biological_process;GO:0043234`protein complex`cellular_component;GO:0022857`t…
Unigene398204	I1KAG8_SOYBN`Uncharacterized protein;V7AV17_PHAVU`Uncharacterized protein	-	uncharacterized protein LOC100791820	ENOG410ZBZ1;ENOG410J14E	-	-	-
Unigene120449	A0A151RHI2_CAJCA`Retrovirus-related Pol polyprotein from transposon TNT 1-94	-	Retrovirus-related Pol polyprotein from transposon TNT 1-94	-	-	-	-
Unigene387611	B7FIL2_MEDTR`Cytochrome b reductase	PF06168.8`DUF981`Protein of unknown function (DUF981);PF03188.13`Cytochrom_B561`Eukaryotic cytochrome b561	unknown	-	-	-	GO:0008150`biological_process`biological_process;GO:0005575`cellular_component`cellular_component
Unigene223151	I1J6X1_SOYBN`S-acyltransferase	-	PREDICTED: probable protein S-acyltransferase 16	KOG1315;COG5273	-	-	GO:0016746`transferase activity, transferring acyl groups`molecular_function;GO:0043167`ion binding`molecular_function;GO:0005575`cellular_component`cellular_component
Unigene4605	A0A151RJW4_CAJCA`BEL1-like homeodomain protein 1;I1L9K6_SOYBN`Uncharacterized protein	PF07526.8`POX`Associated with HOX	hypothetical protein TSUD_22000	ENOG410XPMQ;KOG0773	-	-	GO:0003677`DNA binding`molecular_function;GO:0005634`nucleus`cellular_component;GO:0009058`biosynthetic process`biological_process;GO:0034641`cellular nitrogen compound metabolic process`biological_process
Unigene43590	A0A072U948_MEDTR`Octicosapeptide/phox/Bem1p domain kinase superfamily protein	PF00069.22`Pkinase`Protein kinase domain;PF07714.14`Pkinase_Tyr`Protein tyrosine kinase	PREDICTED: uncharacterized protein LOC101501482 isoform X1	-	-	-	GO:0016301`kinase activity`molecular_function;GO:0043167`ion binding`molecular_function
Unigene267553	A0A0G4IJV2_PLABS`Uncharacterized protein	-	unknown	-	-	-	-
Unigene153696	G7IFM9_MEDTR`Prolyl 4-hydroxylase subunit alpha-like protein	-	probable prolyl 4-hydroxylase 4 isoform X1	-	K00472`E1.14.11.2	Arginine and proline metabolism`ko00330	GO:0043167`ion binding`molecular_function;GO:0016491`oxidoreductase activity`molecular_function
Unigene239667	A0A0L9UKA9_PHAAN`Uncharacterized protein	-	hypothetical protein LR48_Vigan05g073000	-	K13457`RPM1, RPS3	Plant-pathogen interaction`ko04626	GO:0006950`response to stress`biological_process;GO:0043167`ion binding`molecular_function
Unigene253088	I1KJZ5_SOYBN`Uncharacterized protein	PF01237.15`Oxysterol_BP`Oxysterol-binding protein	PREDICTED: oxysterol-binding protein-related protein 3A-like	-	-	-	-
Unigene389944	V4UNE4_9ROSI`Uncharacterized protein	-	DUF21 domain-containing protein At1g55930, chloroplastic	-	-	-	GO:0005575`cellular_component`cellular_component;GO:0016491`oxidoreductase activity`molecular_function;GO:0043167`ion binding`molecular_function
Unigene149410	A0A0S3SR09_PHAAN`Uncharacterized protein	-	hypothetical protein PHAVU_007G213100g	-	-	-	GO:0003674`molecular_function`molecular_function
Unigene359910	C81E9_MEDTR`Isoflavone 3'-hydroxylase;A0A072V5R8_MEDTR`Cytochrome P450 family 81 protein	PF00067.19`p450`Cytochrome P450	isoflavone 3'-hydroxylase	-	-	-	GO:0043167`ion binding`molecular_function;GO:0005783`endoplasmic reticulum`cellular_component;GO:0003674`molecular_function`molecular_function;GO:0005575`cellular_component`cellular_component;GO:0016491`oxidoreductase activity`molecular_function
Unigene258448	A0A151SUP2_CAJCA`Retrovirus-related Pol polyprotein from transposon TNT 1-94	-	Retrovirus-related Pol polyprotein from transposon TNT 1-94, partial	-	-	-	-
Unigene230537	A0A151S3B4_CAJCA`Protein mrp isogeny	-	fe-S cluster assembly factor HCF101, chloroplastic isoform X1	-	-	-	-
Unigene392693	A0A072UAH3_MEDTR`3,4-dihydroxy-2-butanone kinase, putative;A0A151TKA2_CAJCA`Putative 3,4-dihydroxy-2-butanone kinase	PF02733.14`Dak1`Dak1 domain;PF02734.14`Dak2`DAK2 domain	putative 3,4-dihydroxy-2-butanone kinase isoform X1	-	K00863`E2.7.1.29, DAK1, DAK2	Glycerolipid metabolism`ko00561;Carbon metabolism`ko01200;Methane metabolism`ko00680;RIG-I-like receptor signaling pathway`ko04622	GO:0005975`carbohydrate metabolic process`biological_process;GO:0044281`small molecule metabolic process`biological_process;GO:0016301`kinase activity`molecular_function;GO:0043167`ion binding`molecular_function
Unigene164098	A0A072VCL5_MEDTR`Uncharacterized protein;G7JSB9_MEDTR`Disease resistance protein (TIR-NBS-LRR class)	-	disease resistance protein (TIR-NBS-LRR class), partial	-	-	-	GO:0006950`response to stress`biological_process;GO:0043167`ion binding`molecular_function;GO:0007165`signal transduction`biological_process
Unigene389487	B7FGW0_MEDTR`Uncharacterized protein	-	thioredoxin	-	K03671`trxA	-	GO:0044281`small molecule metabolic process`biological_process;GO:0016491`oxidoreductase activity`molecular_function;GO:0042592`homeostatic process`biological_process;GO:0005623`cell`cellular_component
Unigene159359	I1JB55_SOYBN`Uncharacterized protein	PF01248.23`Ribosomal_L7Ae`Ribosomal protein L7Ae/L30e/S12e/Gadd45 family	hypothetical protein GLYMA_02G002300	-	-	-	GO:0003735`structural constituent of ribosome`molecular_function;GO:0005840`ribosome`cellular_component;GO:0006412`translation`biological_process
Unigene183960	A0A151RUW5_CAJCA`Retrovirus-related Pol polyprotein from transposon 297 family	PF00385.21`Chromo`Chromo (CHRromatin Organisation MOdifier) domain	Ty3/gypsy retrotransposon protein	-	-	-	-
Unigene316353	Q6AU46_ORYSJ`Homeobox domain containing protein, expressed	-	putative homeodomain leucine-zipper protein Hox9	-	-	-	GO:0003677`DNA binding`molecular_function;GO:0005634`nucleus`cellular_component
Unigene123870	A0A0L9V7E9_PHAAN`Uncharacterized protein;I1LQ02_SOYBN`Uncharacterized protein;I1LJA4_SOYBN`Uncharacterized protein	PF08156.10`NOP5NT`NOP5NT (NUC127) domain;PF01798.15`Nop`snoRNA binding domain, fibrillarin	PREDICTED: probable nucleolar protein 5-2	COG1498;KOG2572	K14565`NOP58	Ribosome biogenesis in eukaryotes`ko03008	GO:0003723`RNA binding`molecular_function;GO:0005730`nucleolus`cellular_component;GO:0005622`intracellular`cellular_component;GO:0034641`cellular nitrogen compound metabolic process`biological_process;GO:0042254`ribosome biogenesis`biological_process
Unigene67393	I1L623_SOYBN`Uncharacterized protein;A0A151SR86_CAJCA`RanBP2-type zinc finger protein At1g67325 family	-	PREDICTED: ranBP2-type zinc finger protein At1g67325-like	ENOG4111N2T;ENOG410IP53	-	-	GO:0043167`ion binding`molecular_function
Unigene211651	E1ZFD4_CHLVA`Putative uncharacterized protein	-	hypothetical protein CHLNCDRAFT_133847	-	-	-	GO:0016757`transferase activity, transferring glycosyl groups`molecular_function;GO:0005575`cellular_component`cellular_component
Unigene114397	K7MSK5_SOYBN`Uncharacterized protein	PF08263.9`LRRNT_2`Leucine rich repeat N-terminal domain	PREDICTED: LRR receptor-like serine/threonine-protein kinase GSO2	KOG0619;COG4886	-	-	-
Unigene281216	G7K600_MEDTR`Non-specific serine/threonine protein kinase;Q22X60_TETTS`Serine/Threonine kinase domain protein	PF00069.22`Pkinase`Protein kinase domain;PF07714.14`Pkinase_Tyr`Protein tyrosine kinase	CBL-interacting protein kinase 8 isoform X1	-	-	-	GO:0005575`cellular_component`cellular_component;GO:0048856`anatomical structure development`biological_process;GO:0005737`cytoplasm`cellular_component;GO:0043167`ion binding`molecular_function;GO:0007165`signal transduction`biological_process;GO:0008150`biological_process`biological_process;GO:0006464`cellular protein modification process`biological_process;GO:0005886`plasma membrane`cellular_co…
Unigene179509	G7IV17_MEDTR`Cellulose synthase E1-like protein	-	cellulose synthase-like protein E1	-	-	-	GO:0005975`carbohydrate metabolic process`biological_process;GO:0005575`cellular_component`cellular_component;GO:0071554`cell wall organization or biogenesis`biological_process;GO:0009058`biosynthetic process`biological_process;GO:0016757`transferase activity, transferring glycosyl groups`molecular_function
Unigene122878	I1N7S4_SOYBN`Uncharacterized protein;B9GJU1_POPTR`Uncharacterized protein	PF01300.15`Sua5_yciO_yrdC`Telomere recombination	PREDICTED: yrdC domain-containing protein, mitochondrial-like isoform X2	KOG3051;COG0009	-	-	GO:0003723`RNA binding`molecular_function
Unigene79496	A0A072V1A8_MEDTR`Nucleotidyltransferase family protein;A0A151T4D7_CAJCA`Terminal uridylyltransferase 7	-	PREDICTED: uncharacterized protein LOC101506436	-	-	-	GO:0003674`molecular_function`molecular_function
Unigene137642	I3SGA9_LOTJA`Uncharacterized protein	-	PREDICTED: lysM domain receptor-like kinase 4	-	-	-	GO:0016301`kinase activity`molecular_function;GO:0043167`ion binding`molecular_function
Unigene301337	K7LCY3_SOYBN`Uncharacterized protein	-	hypothetical protein TanjilG_10929	ENOG4112B33;ENOG410IVPI	-	-	-
Unigene177722	A0A072TPL1_MEDTR`Ribonuclease III domain protein	PF14622.3`Ribonucleas_3_3`Ribonuclease-III-like;PF00035.23`dsrm`Double-stranded RNA binding motif;PF14709.4`DND1_DSRM`double strand RNA binding domain from DEAD END PROTEIN 1;PF00636.23`Ribonuclease_3`Ribonuclease III domain	PREDICTED: ribonuclease 3-like protein 2 isoform X1	-	-	-	GO:0004518`nuclease activity`molecular_function;GO:0034641`cellular nitrogen compound metabolic process`biological_process;GO:0003723`RNA binding`molecular_function
Unigene302830	A0A151QW32_CAJCA`Uncharacterized protein;Q949K8_CICAR`Gag polyprotein	PF03732.14`Retrotrans_gag`Retrotransposon gag protein;PF12384.5`Peptidase_A2B`Ty3 transposon peptidase;PF08284.8`RVP_2`Retroviral aspartyl protease;PF13975.3`gag-asp_proteas`gag-polyprotein putative aspartyl protease;PF05585.9`DUF1758`Putative peptidase (DUF1758);PF13650.3`Asp_protease_2`Aspartyl protease	putative TIR-NBS-LRR resistance protein	-	-	-	-
Unigene86939	G7JFD6_MEDTR`N-alpha-acetyltransferase 35, NatC auxiliary subunit	-	N-alpha-acetyltransferase 15 NatA auxiliary subunit-like protein, partial	-	-	-	GO:0003674`molecular_function`molecular_function
Unigene228279	G7IW29_MEDTR`Disease resistance protein (CC-NBS-LRR class) family protein	-	hypothetical protein TSUD_119200	-	-	-	GO:0006950`response to stress`biological_process;GO:0043167`ion binding`molecular_function
Unigene346027	E4ZPT4_LEPMJ`Similar to cytochrome P450	PF00067.19`p450`Cytochrome P450	cytochrome P450 monooxygenase FUM15-like	-	-	-	GO:0043167`ion binding`molecular_function;GO:0003674`molecular_function`molecular_function;GO:0005575`cellular_component`cellular_component;GO:0016491`oxidoreductase activity`molecular_function
Unigene359124	A0A072VH64_MEDTR`Isochorismatase hydrolase family protein	PF00857.17`Isochorismatase`Isochorismatase family	hypothetical protein TSUD_16740	-	-	-	GO:0003674`molecular_function`molecular_function
Unigene30933	I1M2U5_SOYBN`Uncharacterized protein	PF00891.15`Methyltransf_2`O-methyltransferase;PF08100.8`Dimerisation`Dimerisation domain	nicotinate N-methyltransferase-like protein	ENOG410XS7T;KOG3178	-	-	GO:0009058`biosynthetic process`biological_process;GO:0005829`cytosol`cellular_component;GO:0008150`biological_process`biological_process;GO:0008168`methyltransferase activity`molecular_function
Unigene226989	A0A072U0P6_MEDTR`Transcription factor TFIID protein	PF05230.8`MASE2`MASE2 domain;PF00352.18`TBP`Transcription factor TFIID (or TATA-binding protein, TBP)	transcription factor TFIID protein	-	-	-	GO:0034641`cellular nitrogen compound metabolic process`biological_process;GO:0009058`biosynthetic process`biological_process;GO:0003677`DNA binding`molecular_function
Unigene164516	I1LUH3_SOYBN`Uncharacterized protein;I1M3S2_SOYBN`Uncharacterized protein	PF03388.10`Lectin_leg-like`Legume-like lectin family;PF07714.14`Pkinase_Tyr`Protein tyrosine kinase;PF00139.16`Lectin_legB`Legume lectin domain;PF00069.22`Pkinase`Protein kinase domain	PREDICTED: probable L-type lectin-domain containing receptor kinase VII.2	COG0515	-	-	GO:0005575`cellular_component`cellular_component;GO:0003674`molecular_function`molecular_function;GO:0016301`kinase activity`molecular_function;GO:0043167`ion binding`molecular_function
Unigene267202	RS24_ARATH`40S ribosomal protein S2-4;;A0A0P4YIY6_9CRUS`40S ribosomal protein S2	PF03719.12`Ribosomal_S5_C`Ribosomal protein S5, C-terminal domain;PF00333.17`Ribosomal_S5`Ribosomal protein S5, N-terminal domain;PF16805.2`Trans_coact`Phage late-transcription coactivator	Ribosomal protein S5 family protein	COG0098;KOG0877	K02981`RP-S2e, RPS2	Ribosome`ko03010	GO:0003723`RNA binding`molecular_function;GO:0006412`translation`biological_process;GO:0005840`ribosome`cellular_component;GO:0003735`structural constituent of ribosome`molecular_function;GO:0005829`cytosol`cellular_component;GO:0005575`cellular_component`cellular_component
Unigene168821	G7JG98_MEDTR`TPR domain protein	PF00856.25`SET`SET domain	TPR domain protein	-	-	-	-
Unigene82215	A0A151T2U7_CAJCA`Profilin-6	PF00235.16`Profilin`Profilin	profilin-6	-	K05759`PFN	Rap1 signaling pathway`ko04015;Regulation of actin cytoskeleton`ko04810;Salmonella infection`ko05132;Shigellosis`ko05131	-
Unigene153669	A0A0R0JPT3_SOYBN`Uncharacterized protein;A0A151SPK0_CAJCA`Uridine-cytidine kinase C	PF00485.15`PRK`Phosphoribulokinase / Uridine kinase family;PF01928.18`CYTH`CYTH domain	PREDICTED: uridine-cytidine kinase C isoform X2	-	-	-	GO:0016301`kinase activity`molecular_function;GO:0043167`ion binding`molecular_function;GO:0005575`cellular_component`cellular_component
Unigene17827	A0A151TF16_CAJCA`Mitogen-activated protein kinase kinase kinase 2	PF14531.3`Kinase-like`Kinase-like;PF07714.14`Pkinase_Tyr`Protein tyrosine kinase;PF00069.22`Pkinase`Protein kinase domain	PREDICTED: mitogen-activated protein kinase kinase kinase YODA isoform X1	-	-	-	-
Unigene46194	-	-	uncharacterized protein LOC112009642	-	-	-	-
Unigene116278	I1L3L8_SOYBN`Uncharacterized protein	-	hypothetical protein TanjilG_19987	KOG0745;COG1219	-	-	GO:0009056`catabolic process`biological_process;GO:0008150`biological_process`biological_process;GO:0006457`protein folding`biological_process;GO:0016887`ATPase activity`molecular_function;GO:0043167`ion binding`molecular_function;GO:0008233`peptidase activity`molecular_function;GO:0005739`mitochondrion`cellular_component
Unigene124269	G0T433_SOYBN`Purple acid phosphatase	PF00149.25`Metallophos`Calcineurin-like phosphoesterase;PF14008.3`Metallophos_C`Iron/zinc purple acid phosphatase-like protein C;PF16656.2`Pur_ac_phosph_N`Purple acid Phosphatase, N-terminal domain	uncharacterized protein LOC100807555 precursor	COG1409;KOG1378	-	-	GO:0016791`phosphatase activity`molecular_function;GO:0043167`ion binding`molecular_function
Unigene190631	A0A150V922_9PEZI`Uncharacterized protein	PF04263.13`TPK_catalytic`Thiamin pyrophosphokinase, catalytic domain	thiamine pyrophosphokinase 1-like	-	K00949`E2.7.6.2, THI80	Thiamine metabolism`ko00730	-
Unigene366313	-	-	PREDICTED: uncharacterized protein LOC100797793 isoform X1	-	-	-	-
Unigene12449	A0A0B2QQ66_GLYSO`GYF domain-containing protein mpd2	-	GYF domain-containing protein mpd2	-	-	-	-
Unigene154138	A0A151TYT3_CAJCA`Retrovirus-related Pol polyprotein from transposon TNT 1-94	-	Retrovirus-related Pol polyprotein from transposon TNT 1-94	-	-	-	-
Unigene192794	G7IW27_MEDTR`Integrator complex subunit-like protein;A0A151RJ41_CAJCA`Integrator complex subunit 9	-	PREDICTED: integrator complex subunit 9-like isoform X1	-	-	-	GO:0005654`nucleoplasm`cellular_component;GO:0043234`protein complex`cellular_component;GO:0034641`cellular nitrogen compound metabolic process`biological_process
Unigene317910	A0A0B2PNJ8_GLYSO`Nucleosome-remodeling factor subunit NURF301	PF00628.26`PHD`PHD-finger;PF02791.14`DDT`DDT domain;PF15612.3`WHIM1`WSTF, HB1, Itc1p, MBD9 motif 1;PF13831.3`PHD_2`PHD-finger	Nucleosome-remodeling factor subunit NURF301	-	-	-	GO:0043167`ion binding`molecular_function
Unigene25007	A0A0B2Q813_GLYSO`F-box protein	PF12937.4`F-box-like`F-box-like;PF00646.30`F-box`F-box domain	F-box protein	-	-	-	-
Unigene206359	F2DZB3_HORVD`Predicted protein	PF06017.10`Myosin_TH1`Unconventional myosin tail, actin- and lipid-binding	predicted protein	-	-	-	GO:0043167`ion binding`molecular_function;GO:0005856`cytoskeleton`cellular_component;GO:0016301`kinase activity`molecular_function;GO:0003674`molecular_function`molecular_function;GO:0043234`protein complex`cellular_component
Unigene202103	B9T362_RICCO`Epsin-2, putative;A0A0B2QZ65_GLYSO`Clathrin interactor EPSIN 2	-	ENTH domain containing protein	-	K12471`EPN	Endocytosis`ko04144	GO:0005575`cellular_component`cellular_component
Unigene83438	A0A0J7YPB6_BETVU`Uncharacterized protein	-	hypothetical protein BVRB_036580, partial	-	-	-	-
Unigene148189	C6T378_SOYBN`Putative uncharacterized protein	PF00168.27`C2`C2 domain	PREDICTED: BON1-associated protein 2-like	ENOG410J3N0;ENOG410ZCTQ	-	-	-
Unigene53446	I0YUT9_9CHLO`R-SNARE protein, Sec22-family	PF13774.3`Longin`Regulated-SNARE-like domain	R-SNARE protein, Sec22-family	-	K08517`SEC22	Legionellosis`ko05134;Phagosome`ko04145;SNARE interactions in vesicular transport`ko04130	GO:0005575`cellular_component`cellular_component;GO:0016192`vesicle-mediated transport`biological_process
Unigene121668	V7BN02_PHAVU`Uncharacterized protein;A0A0S3S4S3_PHAAN`Uncharacterized protein	PF04970.10`LRAT`Lecithin retinol acyltransferase	uncharacterized protein LOC106754164	-	-	-	-
Unigene336895	A0A151S9R3_CAJCA`Vesicle-associated membrane protein/synaptobrevin-binding protein	PF00635.23`Motile_Sperm`MSP (Major sperm protein) domain	Vesicle-associated membrane protein/synaptobrevin-binding protein	-	-	-	-
Unigene79541	I3S1U8_LOTJA`Uncharacterized protein	PF02798.17`GST_N`Glutathione S-transferase, N-terminal domain;PF13410.3`GST_C_2`Glutathione S-transferase, C-terminal domain;PF13409.3`GST_N_2`Glutathione S-transferase, N-terminal domain;PF00043.22`GST_C`Glutathione S-transferase, C-terminal domain;PF13417.3`GST_N_3`Glutathione S-transferase, N-terminal domain	unknown	-	-	-	-
Unigene365547	I1LFQ0_SOYBN`Uncharacterized protein;I1LFP9_SOYBN`Uncharacterized protein	PF00817.17`IMS`impB/mucB/samB family;PF11799.5`IMS_C`impB/mucB/samB family C-terminal domain;PF11798.5`IMS_HHH`IMS family HHH motif	PREDICTED: DNA polymerase kappa	KOG2094;COG0389	K03511`POLK	Fanconi anemia pathway`ko03460	GO:0003677`DNA binding`molecular_function;GO:0016779`nucleotidyltransferase activity`molecular_function;GO:0006950`response to stress`biological_process;GO:0006259`DNA metabolic process`biological_process
Unigene350786	A0A072USN6_MEDTR`Disease resistance protein (TIR-NBS-LRR class)	PF00004.26`AAA`ATPase family associated with various cellular activities (AAA);PF00931.19`NB-ARC`NB-ARC domain	disease resistance protein (TIR-NBS-LRR class)	-	-	-	GO:0043167`ion binding`molecular_function;GO:0007165`signal transduction`biological_process;GO:0006950`response to stress`biological_process
Unigene180107	G7IKX8_MEDTR`Membrane protein type I, putative	-	hypothetical protein L195_g007622	-	-	-	GO:0005783`endoplasmic reticulum`cellular_component;GO:0005794`Golgi apparatus`cellular_component;GO:0005773`vacuole`cellular_component;GO:0005575`cellular_component`cellular_component
Unigene34637	C1EB29_MICSR`Mitogen-activated protein kinase	-	predicted protein	-	-	-	GO:0005622`intracellular`cellular_component;GO:0016301`kinase activity`molecular_function;GO:0004871`signal transducer activity`molecular_function;GO:0043167`ion binding`molecular_function
Unigene353612	A0A151RHV5_CAJCA`Copia protein	PF07727.11`RVT_2`Reverse transcriptase (RNA-dependent DNA polymerase)	Copia protein	-	-	-	-
Unigene96386	A0A151RCX5_CAJCA`Putative pectate lyase 4	PF00544.16`Pec_lyase_C`Pectate lyase;PF13229.3`Beta_helix`Right handed beta helix region	PREDICTED: probable pectate lyase 4	-	K01728`E4.2.2.2, pel	Pentose and glucuronate interconversions`ko00040	-
Unigene372723	A0A0D9ZQ44_9ORYZ`Uncharacterized protein	PF01698.13`FLO_LFY`Floricaula / Leafy protein	PREDICTED: probable transcription factor FL	-	-	-	GO:0001071`nucleic acid binding transcription factor activity`molecular_function;GO:0030154`cell differentiation`biological_process;GO:0003677`DNA binding`molecular_function;GO:0048856`anatomical structure development`biological_process
Unigene187153	K7KU85_SOYBN`Uncharacterized protein;I1JV89_SOYBN`Uncharacterized protein	-	PREDICTED: protein SABRE-like isoform X2	KOG1910;ENOG410INRE;ENOG410XQTK;ENOG410XSYR	-	-	-
Unigene305076	A0A0S6XNL5_9FUNG`Aconitate hydratase, mitochondrial	PF00330.17`Aconitase`Aconitase family (aconitate hydratase);PF00694.16`Aconitase_C`Aconitase C-terminal domain	aconitate hydratase, mitochondrial-like	-	K01681`ACO, acnA	Citrate cycle (TCA cycle)`ko00020;Glyoxylate and dicarboxylate metabolism`ko00630;2-Oxocarboxylic acid metabolism`ko01210;Carbon metabolism`ko01200;Biosynthesis of amino acids`ko01230;Carbon fixation pathways in prokaryotes`ko00720	GO:0016829`lyase activity`molecular_function;GO:0006091`generation of precursor metabolites and energy`biological_process;GO:0005739`mitochondrion`cellular_component;GO:0044281`small molecule metabolic process`biological_process;GO:0003674`molecular_function`molecular_function;GO:0043167`ion binding`molecular_function
Unigene187915	I1L3N6_SOYBN`Uncharacterized protein	PF02900.15`LigB`Catalytic LigB subunit of aromatic ring-opening dioxygenase	hypothetical protein GLYMA_09G156900	ENOG410IVQR;COG3384	-	-	GO:0043167`ion binding`molecular_function;GO:0008150`biological_process`biological_process;GO:0016491`oxidoreductase activity`molecular_function
Unigene83624	K7LR01_SOYBN`Uncharacterized protein;K7LIX8_SOYBN`Uncharacterized protein	PF10551.6`MULE`MULE transposase domain	hypothetical protein GLYMA_11G165800, partial	ENOG410IKZJ;ENOG410Y5S3	-	-	GO:0003674`molecular_function`molecular_function;GO:0009058`biosynthetic process`biological_process;GO:0043167`ion binding`molecular_function;GO:0034641`cellular nitrogen compound metabolic process`biological_process
Unigene368125	I1NIK5_SOYBN`Uncharacterized protein	PF00514.20`Arm`Armadillo/beta-catenin-like repeat;PF13646.3`HEAT_2`HEAT repeats	U-box domain-containing protein 9	KOG0167;ENOG410XRTN	-	-	GO:0005737`cytoplasm`cellular_component;GO:0005634`nucleus`cellular_component;GO:0003674`molecular_function`molecular_function
Unigene9029	-	-	hypothetical protein GLYMA_13G068900	-	-	-	-
Unigene4541	I1M254_SOYBN`Uncharacterized protein	-	PREDICTED: uncharacterized protein LOC101491377	ENOG410YB83;ENOG410ISZW	-	-	-
Unigene8292	K7M7L0_SOYBN`Uncharacterized protein;A0A0B2QNV0_GLYSO`Uncharacterized protein	PF05678.11`VQ`VQ motif	PREDICTED: homeobox protein 4-like	ENOG410IYDI;ENOG410ZEN2	-	-	-
Unigene197010	A0A0H5QI46_9EUKA`Uncharacterized protein	PF00153.24`Mito_carr`Mitochondrial carrier protein	uncoupling protein 3, partial	-	K15112`SLC25A27, UCP4	-	GO:0005575`cellular_component`cellular_component;GO:0055085`transmembrane transport`biological_process
Unigene106183	A0A072UBS0_MEDTR`Disease resistance protein (TIR-NBS-LRR class)	PF12799.4`LRR_4`Leucine Rich repeats (2 copies)	resistance protein, partial	-	-	-	GO:0006950`response to stress`biological_process;GO:0007165`signal transduction`biological_process;GO:0043167`ion binding`molecular_function
Unigene221558	I1HQR5_BRADI`Uncharacterized protein	PF00928.18`Adap_comp_sub`Adaptor complexes medium subunit family	FACT complex subunit SPT16-like	KOG0937;ENOG410XPFS	K12393`AP1M	Lysosome`ko04142	GO:0005737`cytoplasm`cellular_component;GO:0006810`transport`biological_process;GO:0043234`protein complex`cellular_component;GO:0016192`vesicle-mediated transport`biological_process
Unigene139616	I1K6R5_SOYBN`Uncharacterized protein	PF06217.9`GAGA_bind`GAGA binding protein-like family;PF12072.5`DUF3552`Domain of unknown function (DUF3552)	PREDICTED: protein BASIC PENTACYSTEINE4-like	ENOG41116WE;ENOG410IIRG	-	-	-
Unigene229871	A0A0B2QF73_GLYSO`Protein ROS1	PF00730.22`HhH-GPD`HhH-GPD superfamily base excision DNA repair protein	PREDICTED: protein ROS1-like	-	-	-	GO:0003674`molecular_function`molecular_function;GO:0006259`DNA metabolic process`biological_process;GO:0016829`lyase activity`molecular_function;GO:0006950`response to stress`biological_process;GO:0004518`nuclease activity`molecular_function
Unigene339236	A0A0L9TGB7_PHAAN`Uncharacterized protein	-	calmodulin-binding transcription activator 5 isoform X1	-	-	-	-
Unigene221860	A0A0K9V484_9ACTN`Hydrolase	PF12146.5`Hydrolase_4`Serine aminopeptidase, S33	uncharacterized protein LOC110617755	-	-	-	GO:0003674`molecular_function`molecular_function
Unigene212487	A0A068TNF0_COFCA`Uncharacterized protein	-	unnamed protein product	-	K02985`RP-S3e, RPS3	Ribosome`ko03010	GO:0003723`RNA binding`molecular_function;GO:0006412`translation`biological_process;GO:0005840`ribosome`cellular_component;GO:0003735`structural constituent of ribosome`molecular_function
Unigene319073	K7KDF6_SOYBN`Serine/threonine-protein kinase;G7LFU9_MEDTR`G-type lectin S-receptor-like Serine/Threonine-kinase	PF08276.8`PAN_2`PAN-like domain	G-type lectin S-receptor-like serine/threonine-protein kinase At1g11300	ENOG410IE3D;COG0515	-	-	GO:0043167`ion binding`molecular_function;GO:0005575`cellular_component`cellular_component;GO:0019899`enzyme binding`molecular_function;GO:0016301`kinase activity`molecular_function;GO:0003674`molecular_function`molecular_function;GO:0005886`plasma membrane`cellular_component;GO:0006464`cellular protein modification process`biological_process;GO:0006950`response to stress`biological_process;GO:00…
Unigene8758	I1M1V8_SOYBN`Uncharacterized protein	PF02776.15`TPP_enzyme_N`Thiamine pyrophosphate enzyme, N-terminal TPP binding domain;PF02775.18`TPP_enzyme_C`Thiamine pyrophosphate enzyme, C-terminal TPP binding domain;PF00205.19`TPP_enzyme_M`Thiamine pyrophosphate enzyme, central domain	PREDICTED: pyruvate decarboxylase 1 isoform X1	KOG1184;COG3961	K01568`E4.1.1.1, pdc	Glycolysis / Gluconeogenesis`ko00010	GO:0043167`ion binding`molecular_function;GO:0016829`lyase activity`molecular_function
Unigene15259	A0A151SEQ6_CAJCA`Transposon Ty3-G Gag-Pol polyprotein	PF00385.21`Chromo`Chromo (CHRromatin Organisation MOdifier) domain	Transposon Ty3-G Gag-Pol polyprotein	-	-	-	-
Unigene371797	V7CM54_PHAVU`Uncharacterized protein	-	PREDICTED: uncharacterized protein At5g65660-like	-	-	-	GO:0005575`cellular_component`cellular_component
Unigene306623	A0A0R0LDM1_SOYBN`Uncharacterized protein	-	PREDICTED: protein spt2-like isoform X1	-	K15193`SPTY2D1, SPT2	-	-
Unigene218904	A0A0E0M7Z1_ORYPU`Uncharacterized protein;I1QUU8_ORYGL`Uncharacterized protein	-	PREDICTED: protein RRP6-like 2	KOG2206;COG0349	-	-	GO:0005634`nucleus`cellular_component;GO:0003674`molecular_function`molecular_function;GO:0043234`protein complex`cellular_component;GO:0034641`cellular nitrogen compound metabolic process`biological_process;GO:0004518`nuclease activity`molecular_function
Unigene333323	I1JZG9_SOYBN`Rhomboid-like protein	PF01694.19`Rhomboid`Rhomboid family	PREDICTED: RHOMBOID-like protein 12, mitochondrial	COG0705;KOG2980	-	-	GO:0005575`cellular_component`cellular_component;GO:0008150`biological_process`biological_process;GO:0008233`peptidase activity`molecular_function
Unigene251938	C6SVR3_SOYBN`Uncharacterized protein	-	uncharacterized protein LOC100305584	ENOG410Y0M4;ENOG410IW6R	-	-	GO:0005575`cellular_component`cellular_component
Unigene293851	I1L9B1_SOYBN`Lysine--tRNA ligase;A0A061EQY2_THECC`Lysine--tRNA ligase;I1LZI3_SOYBN`Lysine--tRNA ligase	PF01409.17`tRNA-synt_2d`tRNA synthetases class II core domain (F);PF00152.17`tRNA-synt_2`tRNA synthetases class II (D, K and N);PF01336.22`tRNA_anti-codon`OB-fold nucleic acid binding domain	PREDICTED: lysine--tRNA ligase-like	KOG1885;COG1190	K04567`KARS, lysS	Aminoacyl-tRNA biosynthesis`ko00970	GO:0006399`tRNA metabolic process`biological_process;GO:0005737`cytoplasm`cellular_component;GO:0006520`cellular amino acid metabolic process`biological_process;GO:0016874`ligase activity`molecular_function;GO:0006412`translation`biological_process;GO:0003674`molecular_function`molecular_function;GO:0043167`ion binding`molecular_function
Unigene109331	G7KS28_MEDTR`Glucose-6-phosphate 1-dehydrogenase;A0A151UDZ2_CAJCA`Retrovirus-related Pol polyprotein LINE-1;G6PD_MEDSA`Glucose-6-phosphate 1-dehydrogenase, cytoplasmic isoform;	PF02781.13`G6PD_C`Glucose-6-phosphate dehydrogenase, C-terminal domain	PREDICTED: glucose-6-phosphate 1-dehydrogenase, cytoplasmic isoform-like	-	K00036`G6PD, zwf	Glutathione metabolism`ko00480;Carbon metabolism`ko01200;Central carbon metabolism in cancer`ko05230;Pentose phosphate pathway`ko00030	GO:0034641`cellular nitrogen compound metabolic process`biological_process;GO:0016491`oxidoreductase activity`molecular_function;GO:0005737`cytoplasm`cellular_component;GO:0044281`small molecule metabolic process`biological_process;GO:0009056`catabolic process`biological_process;GO:0005975`carbohydrate metabolic process`biological_process;GO:0003674`molecular_function`molecular_function;GO:005118…
Unigene23675	A0A0R0FCN7_SOYBN`Uncharacterized protein;I1MUU5_SOYBN`Uncharacterized protein	PF00472.17`RF-1`RF-1 domain	hypothetical protein GLYMA_17G135200	KOG3429;COG1186	K15033`ICT1	-	GO:0005840`ribosome`cellular_component;GO:0006412`translation`biological_process;GO:0003674`molecular_function`molecular_function;GO:0005739`mitochondrion`cellular_component;GO:0007005`mitochondrion organization`biological_process;GO:0008135`translation factor activity, RNA binding`molecular_function
Unigene149407	I1JQZ5_SOYBN`Uncharacterized protein	-	PREDICTED: paladin-like isoform X1	ENOG410IIZG;ENOG410YSN6	-	-	-
Unigene52900	G7JLR5_MEDTR`GRAS family transcription factor	PF03514.11`GRAS`GRAS domain family	scarecrow-like protein 13	-	-	-	GO:0009058`biosynthetic process`biological_process;GO:0034641`cellular nitrogen compound metabolic process`biological_process
Unigene36163	A0A151RD58_CAJCA`Transcription factor bHLH51	-	transcription factor bHLH30-like	-	-	-	-
Unigene31018	NDUV1_ARATH`NADH dehydrogenase [ubiquinone] flavoprotein 1, mitochondrial;;Q8H2T7_ORYSJ`Os07g0645400 protein	PF10589.6`NADH_4Fe-4S`NADH-ubiquinone oxidoreductase-F iron-sulfur binding region	hypothetical protein OsI_27090	KOG2658;COG1894	K03942`NDUFV1	Alzheimer's disease`ko05010;Parkinson's disease`ko05012;Oxidative phosphorylation`ko00190;Huntington's disease`ko05016;Non-alcoholic fatty liver disease (NAFLD)`ko04932	GO:0043167`ion binding`molecular_function;GO:0003674`molecular_function`molecular_function;GO:0005739`mitochondrion`cellular_component;GO:0006091`generation of precursor metabolites and energy`biological_process;GO:0043234`protein complex`cellular_component;GO:0016491`oxidoreductase activity`molecular_function
Unigene57600	A0A0B2NXL0_GLYSO`Uncharacterized protein;A0A151TU23_CAJCA`Retrovirus-related Pol polyprotein from transposon TNT 1-94	PF14392.3`zf-CCHC_4`Zinc knuckle	hypothetical protein KK1_033114	-	-	-	GO:0003674`molecular_function`molecular_function;GO:0043167`ion binding`molecular_function
Unigene66958	K7LS54_SOYBN`Uncharacterized protein	-	hypothetical protein PHAVU_001G253200g	ENOG41124M6;ENOG410IHH5	-	-	-
Unigene305195	Q8RZQ3_ORYSJ`Os01g0881900 protein	PF12937.4`F-box-like`F-box-like;PF12799.4`LRR_4`Leucine Rich repeats (2 copies)	PREDICTED: F-box protein SKP2A	ENOG410IT1S;ENOG41103D0	K03875`SKP2, FBXL1	Herpes simplex infection`ko05168;Cell cycle`ko04110;Epstein-Barr virus infection`ko05169;Ubiquitin mediated proteolysis`ko04120;Viral carcinogenesis`ko05203;Pathways in cancer`ko05200;FoxO signaling pathway`ko04068;Small cell lung cancer`ko05222	-
Unigene198777	I1K3J5_SOYBN`Uncharacterized protein	-	PREDICTED: uncharacterized protein LOC100791999	KOG0504;COG0666	-	-	-
Unigene344578	A0A0S3RMQ0_PHAAN`Uncharacterized protein;A0A151T930_CAJCA`Retrovirus-related Pol polyprotein from transposon TNT 1-94	-	hypothetical protein VIGAN_03177500	-	-	-	-
Unigene48089	OEP37_PEA`Outer envelope pore protein 37, chloroplastic;;A0A151SBA5_CAJCA`Uncharacterized protein	-	outer envelope pore protein chloroplastic-like	-	-	-	GO:0006810`transport`biological_process;GO:0022857`transmembrane transporter activity`molecular_function;GO:0043234`protein complex`cellular_component;GO:0055085`transmembrane transport`biological_process;GO:0003674`molecular_function`molecular_function;GO:0009536`plastid`cellular_component
Unigene333743	I1L7U9_SOYBN`Uncharacterized protein	PF12854.4`PPR_1`PPR repeat;PF14559.3`TPR_19`Tetratricopeptide repeat;PF17177.1`PPR_long`Pentacotripeptide-repeat region of PROPR;PF13431.3`TPR_17`Tetratricopeptide repeat;PF14432.3`DYW_deaminase`DYW family of nucleic acid deaminases;PF13812.3`PPR_3`Pentatricopeptide repeat domain;PF13041.3`PPR_2`PPR repeat family;PF01535.17`PPR`PPR repeat	PREDICTED: pentatricopeptide repeat-containing protein At3g62890	ENOG410Z7Z7;KOG4197	-	-	GO:0043167`ion binding`molecular_function
Unigene285686	G7IHH0_MEDTR`NAC transcription factor-like protein;A0A0B2RW70_GLYSO`NAC domain-containing protein 89	-	uncharacterized protein LOC107462051 isoform X1	-	-	-	GO:0005575`cellular_component`cellular_component;GO:0034641`cellular nitrogen compound metabolic process`biological_process;GO:0003677`DNA binding`molecular_function;GO:0005634`nucleus`cellular_component;GO:0009058`biosynthetic process`biological_process
Unigene392008	G7JRI8_MEDTR`RNA-binding (RRM/RBD/RNP motif) family protein	-	PREDICTED: uncharacterized protein LOC101497319 isoform X1	-	K10643`CNOT4, NOT4, MOT2	RNA degradation`ko03018	GO:0003674`molecular_function`molecular_function;GO:0003723`RNA binding`molecular_function;GO:0043167`ion binding`molecular_function
Unigene10085	V7AKE1_PHAVU`Uncharacterized protein;A0A072TDL3_MEDTR`Transmembrane protein, putative	-	hypothetical protein PHAVU_011G107900g	-	-	-	GO:0005575`cellular_component`cellular_component
Unigene292868	A0A0R0EG59_SOYBN`Uncharacterized protein	-	PREDICTED: SUPPRESSOR OF GAMMA RESPONSE 1-like isoform X1	-	-	-	GO:0034641`cellular nitrogen compound metabolic process`biological_process;GO:0003677`DNA binding`molecular_function;GO:0005634`nucleus`cellular_component;GO:0009058`biosynthetic process`biological_process
Unigene292570	A0A151TM35_CAJCA`Uncharacterized protein	PF10191.6`COG7`Golgi complex component 7 (COG7)	conserved oligomeric Golgi complex subunit 7	-	-	-	-
Unigene74742	A0A151TN52_CAJCA`Uncharacterized protein	-	PREDICTED: uncharacterized protein LOC109351629	-	-	-	-
Unigene337418	A0A072UWP8_MEDTR`Non-specific phospholipase C4	PF04185.11`Phosphoesterase`Phosphoesterase family	hypothetical protein TSUD_126680	-	K01114`plcC	Thyroid hormone signaling pathway`ko04919;Glycerophospholipid metabolism`ko00564;Ether lipid metabolism`ko00565;Inositol phosphate metabolism`ko00562	GO:0003674`molecular_function`molecular_function
Unigene341026	A0A072UAY4_MEDTR`BHLH transcription factor-like protein	PF14215.3`bHLH-MYC_N`bHLH-MYC and R2R3-MYB transcription factors N-terminal	transcription factor bHLH155	-	-	-	-
Unigene43780	A0A072U016_MEDTR`Transferring glycosyl group transferase	-	uncharacterized protein LOC25498556 isoform X1	-	-	-	GO:0003674`molecular_function`molecular_function;GO:0005575`cellular_component`cellular_component
Unigene211103	C81E1_GLYEC`Isoflavone 2'-hydroxylase;	PF00067.19`p450`Cytochrome P450	RecName: Full=Isoflavone 2'-hydroxylase; AltName: Full=CYP GE-3; AltName: Full=Cytochrome P450 81E1; AltName: Full=Cytochrome P450 91A4 BAA22422.1 cytochrome P450	-	-	-	GO:0005575`cellular_component`cellular_component;GO:0016491`oxidoreductase activity`molecular_function;GO:0043167`ion binding`molecular_function;GO:0003674`molecular_function`molecular_function
Unigene363553	Q2HVM1_MEDTR`RNA-directed DNA polymerase (Reverse transcriptase)	-	RNA-directed DNA polymerase (Reverse transcriptase)	-	-	-	GO:0016779`nucleotidyltransferase activity`molecular_function
Unigene280847	A0A0S3S848_PHAAN`Uncharacterized protein	-	PREDICTED: uncharacterized N-acetyltransferase ycf52	-	-	-	GO:0016746`transferase activity, transferring acyl groups`molecular_function
Unigene188900	V7ACP5_PHAVU`Uncharacterized protein	PF14559.3`TPR_19`Tetratricopeptide repeat;PF17177.1`PPR_long`Pentacotripeptide-repeat region of PROPR;PF13374.3`TPR_10`Tetratricopeptide repeat;PF12854.4`PPR_1`PPR repeat;PF12921.4`ATP13`Mitochondrial ATPase expression;PF10037.6`MRP-S27`Mitochondrial 28S ribosomal protein S27;PF13041.3`PPR_2`PPR repeat family;PF13428.3`TPR_14`Tetratricopeptide repeat;PF01535.17`PPR`PPR repeat;PF12895.4`ANAPC3`Ana…	LOW QUALITY PROTEIN: pentatricopeptide repeat-containing protein At5g47360-like	-	-	-	-
Unigene32931	A0A0B2PIK5_GLYSO`Transcription factor GTE4;A0A0L9V586_PHAAN`Uncharacterized protein	-	Transcription factor GTE4	-	-	-	-
Unigene279714	A0A072UCP7_MEDTR`TIR-NBS-LRR class disease resistance protein;A0A072U7H6_MEDTR`Disease resistance protein (TIR-NBS-LRR class)	-	PREDICTED: uncharacterized protein LOC101494533	-	-	-	GO:0043167`ion binding`molecular_function;GO:0007165`signal transduction`biological_process;GO:0006950`response to stress`biological_process
Unigene380400	A0A109Z9U2_ARAHY`Long chain acyl-CoA synthetase 1	PF13193.3`AMP-binding_C`AMP-binding enzyme C-terminal domain;PF00501.25`AMP-binding`AMP-binding enzyme	long chain acyl-CoA synthetase 1	-	-	-	GO:0016874`ligase activity`molecular_function
Unigene219965	I1KSP0_SOYBN`Uncharacterized protein	PF03080.12`DUF239`Domain of unknown function (DUF239)	unknown	ENOG410IKC2;ENOG410Z0AY	-	-	-
Unigene102220	A0A0F4GTM5_9PEZI`Uncharacterized protein	-	mitochondrial import inner membrane translocase subunit tim50-like	-	-	-	GO:0003674`molecular_function`molecular_function;GO:0005739`mitochondrion`cellular_component;GO:0055085`transmembrane transport`biological_process;GO:0006605`protein targeting`biological_process;GO:0061024`membrane organization`biological_process;GO:0006810`transport`biological_process;GO:0005575`cellular_component`cellular_component;GO:0043234`protein complex`cellular_component;GO:0007005`mitoch…
Unigene97822	-	-	F-box domain containing protein	-	-	-	-
Unigene160555	A0A151QT10_CAJCA`Homeobox-leucine zipper protein GLABRA 2	PF12824.4`MRP-L20`Mitochondrial ribosomal protein subunit L20;PF05920.8`Homeobox_KN`Homeobox KN domain;PF00046.26`Homeobox`Homeobox domain	PREDICTED: homeobox-leucine zipper protein GLABRA 2-like	-	K09338`HD-ZIP	-	-
Unigene9636	I1LDJ8_SOYBN`Uncharacterized protein;A0A0S3SN91_PHAAN`Uncharacterized protein	PF00400.29`WD40`WD domain, G-beta repeat	PREDICTED: WD repeat-containing protein 91-like isoform X1	ENOG410XQIX;KOG1333	-	-	-
Unigene297368	A0A151SFY2_CAJCA`Retrovirus-related Pol polyprotein from transposon TNT 1-94	PF00665.23`rve`Integrase core domain;PF13976.3`gag_pre-integrs`GAG-pre-integrase domain	Retrovirus-related Pol polyprotein from transposon TNT 1-94, partial	-	-	-	-
Unigene87150	A0A151SEK6_CAJCA`Retrovirus-related Pol polyprotein from transposon TNT 1-94	-	PREDICTED: uncharacterized protein LOC109356044	-	-	-	-
Unigene239850	K7L745_SOYBN`Uncharacterized protein	PF03936.13`Terpene_synth_C`Terpene synthase family, metal binding domain	PREDICTED: ent-kaur-16-ene synthase, chloroplastic	ENOG410Y9SB;ENOG410IKUA	K04121`E4.2.3.19	Diterpenoid biosynthesis`ko00904	GO:0043167`ion binding`molecular_function;GO:0016829`lyase activity`molecular_function
Unigene351246	-	-	hypothetical protein TSUD_363820	-	-	-	-
Unigene178047	A0A0V0GFI5_SOLCH`Putative ovule protein	PF08186.8`Wound_ind`Wound-inducible basic protein family	wound-induced basic protein	-	-	-	-
Unigene309813	A0A150VAI4_9PEZI`Uncharacterized protein	PF02738.15`Ald_Xan_dh_C2`Molybdopterin-binding domain of aldehyde dehydrogenase	xanthine dehydrogenase-like	-	K00106`XDH	Caffeine metabolism`ko00232;Purine metabolism`ko00230;Peroxisome`ko04146;Drug metabolism - other enzymes`ko00983	-
Unigene143356	A0A072UEE9_MEDTR`Programmed cell death protein;C6TKD7_SOYBN`Uncharacterized protein	-	programmed cell death protein 2	KOG2061;ENOG410XRI4	K14801`TSR4	-	GO:0043167`ion binding`molecular_function;GO:0005737`cytoplasm`cellular_component
Unigene214838	A0A072TTL6_MEDTR`Homeobox associated leucine zipper protein;A0A0B2PBB7_GLYSO`Homeobox-leucine zipper protein ATHB-16	PF02183.15`HALZ`Homeobox associated leucine zipper;PF12709.4`Kinetocho_Slk19`Central kinetochore-associated;PF05920.8`Homeobox_KN`Homeobox KN domain;PF00046.26`Homeobox`Homeobox domain	PREDICTED: homeobox-leucine zipper protein ATHB-6-like	-	-	-	GO:0001071`nucleic acid binding transcription factor activity`molecular_function;GO:0005634`nucleus`cellular_component;GO:0003677`DNA binding`molecular_function
Unigene324394	I1JU40_SOYBN`Uncharacterized protein	PF15499.3`Peptidase_C98`Ubiquitin-specific peptidase-like, SUMO isopeptidase;PF13423.3`UCH_1`Ubiquitin carboxyl-terminal hydrolase;PF00443.26`UCH`Ubiquitin carboxyl-terminal hydrolase	PREDICTED: ubiquitin carboxyl-terminal hydrolase 18-like	ENOG410XQ92;KOG1865	K11855`USP36_42	-	GO:0005575`cellular_component`cellular_component;GO:0009056`catabolic process`biological_process;GO:0003674`molecular_function`molecular_function;GO:0006464`cellular protein modification process`biological_process;GO:0043167`ion binding`molecular_function
Unigene295253	A0A078DTH5_BRANA`BnaA05g22200D protein	PF02441.16`Flavoprotein`Flavoprotein	phosphopantothenoylcysteine decarboxylase-like	-	K01598`PPCDC, coaC	Pantothenate and CoA biosynthesis`ko00770	GO:0003674`molecular_function`molecular_function
Unigene300830	E1Z2D1_CHLVA`Putative uncharacterized protein	PF10609.6`ParA`NUBPL iron-transfer P-loop NTPase	hypothetical protein CHLNCDRAFT_133105	-	-	-	GO:0043167`ion binding`molecular_function
Unigene235488	I1LHI8_SOYBN`Uncharacterized protein	PF00067.19`p450`Cytochrome P450	cytochrome P450 CYP82C1	COG2124;KOG0156	-	-	GO:0043167`ion binding`molecular_function;GO:0009058`biosynthetic process`biological_process;GO:0003674`molecular_function`molecular_function;GO:0005575`cellular_component`cellular_component;GO:0016491`oxidoreductase activity`molecular_function;GO:0019748`secondary metabolic process`biological_process
Unigene48886	A0A151UDZ2_CAJCA`Retrovirus-related Pol polyprotein LINE-1;A0A151TTE1_CAJCA`Uncharacterized protein	-	hypothetical protein KK1_024517, partial	-	K04728`ATM, TEL1	FoxO signaling pathway`ko04068;Transcriptional misregulation in cancer`ko05202;Apoptosis`ko04210;MicroRNAs in cancer`ko05206;p53 signaling pathway`ko04115;NF-kappa B signaling pathway`ko04064;Cell cycle`ko04110;HTLV-I infection`ko05166	-
Unigene20228	A0A0B2NS10_GLYSO`Uncharacterized protein	PF15612.3`WHIM1`WSTF, HB1, Itc1p, MBD9 motif 1;PF02791.14`DDT`DDT domain;PF15613.3`WSD`Williams-Beuren syndrome DDT (WSD), D-TOX E motif	PREDICTED: uncharacterized protein LOC100792062	-	-	-	-
Unigene367562	A0A151U3B8_CAJCA`Retrovirus-related Pol polyprotein from transposon TNT 1-94;V4V5P6_9ROSI`Serine hydroxymethyltransferase;V7ARC0_PHAVU`Uncharacterized protein;A0A151TF13_CAJCA`Uncharacterized protein	PF07727.11`RVT_2`Reverse transcriptase (RNA-dependent DNA polymerase);PF00464.16`SHMT`Serine hydroxymethyltransferase	retrovirus-related Pol polyprotein from transposon TNT 1-94, partial	-	-	-	GO:0006520`cellular amino acid metabolic process`biological_process;GO:0034641`cellular nitrogen compound metabolic process`biological_process;GO:0043167`ion binding`molecular_function;GO:0003674`molecular_function`molecular_function;GO:0051186`cofactor metabolic process`biological_process
Unigene310635	A0A075AUK4_9FUNG`C2 calcium/lipid-binding, CaLB domain-containing protein	-	hypothetical protein VOLCADRAFT_106750	-	-	-	-
Unigene309416	I1LY42_SOYBN`Uncharacterized protein	PF07876.9`Dabb`Stress responsive A/B Barrel Domain	PREDICTED: uncharacterized protein LOC100780833	ENOG410IVW4;ENOG4111VSH	-	-	-
Unigene306163	A0A151RHE7_CAJCA`Uncharacterized protein	-	receptor-like protein kinase, partial	-	-	-	-
Unigene384810	A0A151S4J4_CAJCA`Copia protein	-	hypothetical protein L195_g055776, partial	-	-	-	-
Unigene328779	A0A0B2RTD0_GLYSO`Formin-like protein 18	-	Formin-like protein 18	-	-	-	-
Unigene280205	V4TGT5_9ROSI`Uncharacterized protein	-	hypothetical protein CICLE_v10032098mg	-	K03249`EIF3F	RNA transport`ko03013	-
Unigene372678	A0A151RC00_CAJCA`Putative membrane protein YCR023C family	PF07690.13`MFS_1`Major Facilitator Superfamily;PF06609.10`TRI12`Fungal trichothecene efflux pump (TRI12);PF00083.21`Sugar_tr`Sugar (and other) transporter;PF13347.3`MFS_2`MFS/sugar transport protein;PF05978.13`UNC-93`Ion channel regulatory protein UNC-93;PF12832.4`MFS_1_like`MFS_1 like family	putative membrane protein YCR023C family	-	-	-	-
Unigene238352	A0A0L9VAC5_PHAAN`Uncharacterized protein	PF02449.12`Glyco_hydro_42`Beta-galactosidase;PF01301.16`Glyco_hydro_35`Glycosyl hydrolases family 35	hypothetical protein LR48_Vigan09g027300	-	-	-	GO:0005975`carbohydrate metabolic process`biological_process;GO:0016798`hydrolase activity, acting on glycosyl bonds`molecular_function
Unigene323126	A0A150VDM2_9PEZI`Uncharacterized protein	PF05742.9`TANGO2`Transport and Golgi organisation 2	transport and Golgi organization protein 2 homolog	-	-	-	-
Unigene87021	B9GGJ5_POPTR`Uncharacterized protein;G7KXA7_MEDTR`Cofactor assembly of complex protein C, putative;A0A0L9T7J6_PHAAN`Cytochrome b-c1 complex subunit Rieske, mitochondrial	PF12046.5`DUF3529`Protein of unknown function (DUF3529);PF02921.11`UCR_TM`Ubiquinol cytochrome reductase transmembrane region;PF00355.23`Rieske`Rieske [2Fe-2S] domain	cytochrome b-c1 complex subunit Rieske-4, mitochondrial	ENOG410IJ30;ENOG4111H41	K00411`UQCRFS1, RIP1, petA	Huntington's disease`ko05016;Non-alcoholic fatty liver disease (NAFLD)`ko04932;Cardiac muscle contraction`ko04260;Two-component system`ko02020;Alzheimer's disease`ko05010;Parkinson's disease`ko05012;Oxidative phosphorylation`ko00190	GO:0043167`ion binding`molecular_function;GO:0005575`cellular_component`cellular_component;GO:0022857`transmembrane transporter activity`molecular_function;GO:0016491`oxidoreductase activity`molecular_function;GO:0005739`mitochondrion`cellular_component;GO:0003674`molecular_function`molecular_function;GO:0006461`protein complex assembly`biological_process;GO:0009536`plastid`cellular_component
Unigene103098	A0A151QLU6_CAJCA`UPF0497 membrane protein 16;I3S6M6_MEDTR`CASP-like protein	PF04535.9`DUF588`Domain of unknown function (DUF588)	CASP-like protein 2D1	-	-	-	GO:0005575`cellular_component`cellular_component;GO:0005886`plasma membrane`cellular_component
Unigene297701	A0A151TKD2_CAJCA`Uncharacterized protein	-	senescence/dehydration-associated protein At4g35985, chloroplastic-like	-	-	-	-
Unigene202806	Q10MS5_ORYSJ`40S ribosomal protein S7, putative, expressed	PF01251.15`Ribosomal_S7e`Ribosomal protein S7e	PREDICTED: 40S ribosomal protein S7-like	KOG3320;ENOG410ZYKB	K02993`RP-S7e, RPS7	Ribosome`ko03010	GO:0006412`translation`biological_process;GO:0034641`cellular nitrogen compound metabolic process`biological_process;GO:0005622`intracellular`cellular_component;GO:0005829`cytosol`cellular_component;GO:0042254`ribosome biogenesis`biological_process;GO:0003735`structural constituent of ribosome`molecular_function;GO:0005840`ribosome`cellular_component
Unigene187695	K7M3Z1_SOYBN`Uncharacterized protein	-	PREDICTED: zinc finger BED domain-containing protein DAYSLEEPER-like	ENOG4111T8J;KOG1121	-	-	GO:0034641`cellular nitrogen compound metabolic process`biological_process;GO:0001071`nucleic acid binding transcription factor activity`molecular_function;GO:0009058`biosynthetic process`biological_process;GO:0005634`nucleus`cellular_component;GO:0003677`DNA binding`molecular_function
Unigene247657	A0A072UJV3_MEDTR`Tyrosine sulfotransferase-like protein;I1LL48_SOYBN`Uncharacterized protein	-	PREDICTED: protein-tyrosine sulfotransferase	ENOG410IK1X;ENOG4110S7Q	-	-	GO:0005575`cellular_component`cellular_component;GO:0003674`molecular_function`molecular_function
Unigene342029	A0A0L9U2I0_PHAAN`Uncharacterized protein	-	nuclease HARBI1-like protein	-	-	-	-
Unigene935	E6Y9A8_ARAHY`Chloroplast omega-6 fatty acid desaturase	PF00487.21`FA_desaturase`Fatty acid desaturase	omega-6 fatty acid desaturase, chloroplastic isoform X1	-	K10255`FAD6, desA	Biosynthesis of unsaturated fatty acids`ko01040;Two-component system`ko02020;Fatty acid metabolism`ko01212	GO:0006629`lipid metabolic process`biological_process;GO:0005575`cellular_component`cellular_component
Unigene31538	A0A151SC26_CAJCA`Dihydroflavonol-4-reductase	PF05368.10`NmrA`NmrA-like family;PF01073.16`3Beta_HSD`3-beta hydroxysteroid dehydrogenase/isomerase family;PF16363.2`GDP_Man_Dehyd`GDP-mannose 4,6 dehydratase;PF08659.7`KR`KR domain;PF02719.12`Polysacc_synt_2`Polysaccharide biosynthesis protein;PF01370.18`Epimerase`NAD dependent epimerase/dehydratase family;PF07993.9`NAD_binding_4`Male sterility protein;PF13460.3`NAD_binding_10`NAD(P)H-binding	Dihydroflavonol-4-reductase	-	-	-	-
Unigene279826	A0A151TA07_CAJCA`Retrovirus-related Pol polyprotein from transposon TNT 1-94	-	retrovirus-related Pol polyprotein from transposon TNT 1-94, partial	-	-	-	-
Unigene104888	A0A072UFG3_MEDTR`GDSL-like lipase/acylhydrolase;A0A0B2SE30_GLYSO`Kinesin-like protein;V7BPW1_PHAVU`Uncharacterized protein	PF00657.19`Lipase_GDSL`GDSL-like Lipase/Acylhydrolase	PREDICTED: GDSL esterase/lipase At1g54790-like isoform X1	-	-	-	GO:0005856`cytoskeleton`cellular_component;GO:0003674`molecular_function`molecular_function;GO:0043167`ion binding`molecular_function;GO:0008150`biological_process`biological_process;GO:0043234`protein complex`cellular_component
Unigene244930	G7IHE9_MEDTR`Breast carcinoma amplified sequence 3 protein	PF00400.29`WD40`WD domain, G-beta repeat;PF17076.2`SBE2`SBE2, cell-qall formation	autophagy-related protein 18f	-	-	-	-
Unigene372467	A0A151SNJ7_CAJCA`Transcription factor MYB12	PF00249.28`Myb_DNA-binding`Myb-like DNA-binding domain;PF13921.3`Myb_DNA-bind_6`Myb-like DNA-binding domain	transcription factor MYB11	-	K09422`MYBP	-	-
Unigene207735	K7N3R8_SOYBN`Uncharacterized protein;K7LL19_SOYBN`Uncharacterized protein	PF02042.12`RWP-RK`RWP-RK domain	nodule inception-like protein	ENOG410IKB2;ENOG4110HDW	-	-	-
Unigene363737	G7IBE3_MEDTR`WAT1-related protein	-	WAT1-related protein At3g30340 isoform X1	-	-	-	GO:0005575`cellular_component`cellular_component;GO:0022857`transmembrane transporter activity`molecular_function
Unigene76475	G7IKW4_MEDTR`P-loop nucleoside triphosphate hydrolase superfamily protein	-	PREDICTED: probable mitochondrial chaperone BCS1-B	-	-	-	GO:0005575`cellular_component`cellular_component;GO:0043167`ion binding`molecular_function;GO:0003674`molecular_function`molecular_function
Unigene216517	M4DSS4_BRARP`Uncharacterized protein	-	BnaAnng30850D, partial	-	-	-	GO:0008219`cell death`biological_process;GO:0048856`anatomical structure development`biological_process;GO:0005575`cellular_component`cellular_component;GO:0034641`cellular nitrogen compound metabolic process`biological_process;GO:0044281`small molecule metabolic process`biological_process;GO:0009058`biosynthetic process`biological_process;GO:0005783`endoplasmic reticulum`cellular_component;GO:00…
Unigene155743	A0A022RLN1_ERYGU`Uncharacterized protein	-	hypothetical protein GOBAR_AA25838	-	-	-	GO:0043167`ion binding`molecular_function;GO:0016791`phosphatase activity`molecular_function
Unigene372219	A0A0B2QAZ8_GLYSO`U3 small nucleolar ribonucleoprotein protein MPP10;I1MTG1_SOYBN`Uncharacterized protein;A0A072URZ4_MEDTR`Mpp10 protein	PF04006.9`Mpp10`Mpp10 protein	U3 small nucleolar ribonucleoprotein MPP10	-	K14559`MPP10	Ribosome biogenesis in eukaryotes`ko03008	GO:0005730`nucleolus`cellular_component;GO:0042254`ribosome biogenesis`biological_process;GO:0005622`intracellular`cellular_component;GO:0005575`cellular_component`cellular_component;GO:0043234`protein complex`cellular_component;GO:0034641`cellular nitrogen compound metabolic process`biological_process
Unigene168135	G7JW31_MEDTR`Glucuronosyltransferase PGSIP8	-	PREDICTED: putative glucuronosyltransferase PGSIP8	-	-	-	GO:0003674`molecular_function`molecular_function;GO:0005575`cellular_component`cellular_component
Unigene299851	K7MXC2_SOYBN`Uncharacterized protein	PF01602.17`Adaptin_N`Adaptin N terminal region	PREDICTED: protein TPLATE	ENOG410IV93;ENOG410XXD9	-	-	-
Unigene373693	A0A072U1L8_MEDTR`Disease resistance protein (TIR-NBS-LRR class)	PF00931.19`NB-ARC`NB-ARC domain;PF00158.23`Sigma54_activat`Sigma-54 interaction domain;PF13191.3`AAA_16`AAA ATPase domain;PF01637.15`ATPase_2`ATPase domain predominantly from Archaea;PF01935.14`DUF87`Domain of unknown function DUF87;PF13238.3`AAA_18`AAA domain;PF13401.3`AAA_22`AAA domain;PF13479.3`AAA_24`AAA domain;PF08937.8`DUF1863`MTH538 TIR-like domain (DUF1863);PF00004.26`AAA`ATPase family as…	uncharacterized protein LOC11408937 isoform X1	-	-	-	GO:0007165`signal transduction`biological_process;GO:0043167`ion binding`molecular_function
Unigene292960	A0A087GBV7_ARAAL`Uncharacterized protein	PF03266.12`NTPase_1`NTPase;PF00004.26`AAA`ATPase family associated with various cellular activities (AAA);PF13401.3`AAA_22`AAA domain;PF07724.11`AAA_2`AAA domain (Cdc48 subfamily);PF07728.11`AAA_5`AAA domain (dynein-related subfamily)	hypothetical protein AALP_AA8G372600	-	K03063`PSMC4, RPT3	Epstein-Barr virus infection`ko05169;Proteasome`ko03050	GO:0003674`molecular_function`molecular_function;GO:0043167`ion binding`molecular_function;GO:0005737`cytoplasm`cellular_component;GO:0009056`catabolic process`biological_process
Unigene326323	K7M1M7_SOYBN`Uncharacterized protein;V7BUF7_PHAVU`Uncharacterized protein	PF04513.9`Baculo_PEP_C`Baculovirus polyhedron envelope protein, PEP, C terminus	PREDICTED: uncharacterized protein At4g04980-like isoform X5	ENOG410YIBW;ENOG410IKEH	-	-	GO:0008150`biological_process`biological_process;GO:0009536`plastid`cellular_component
Unigene244329	A0A0B2RKK5_GLYSO`tRNA-dihydrouridine(16/17) synthase [NAD(P)(+)]-like;I1K265_SOYBN`Uncharacterized protein;A0A151RCG8_CAJCA`tRNA-dihydrouridine synthase 1	PF01680.14`SOR_SNZ`SOR/SNZ family;PF00977.18`His_biosynth`Histidine biosynthesis protein;PF01207.14`Dus`Dihydrouridine synthase (Dus)	tRNA-dihydrouridine(16/17) synthase	KOG2335;COG0042	K05542`DUS1	-	GO:0043167`ion binding`molecular_function;GO:0005829`cytosol`cellular_component;GO:0006399`tRNA metabolic process`biological_process;GO:0016491`oxidoreductase activity`molecular_function
Unigene258207	I3SRP7_MEDTR`Uncharacterized protein	-	hypothetical protein COLO4_31599	-	-	-	-
Unigene283820	K7K3V6_SOYBN`Uncharacterized protein	PF13891.3`zf-C3Hc3H`Potential DNA-binding domain;PF08880.8`QLQ`QLQ;PF08879.7`WRC`WRC	PREDICTED: growth-regulating factor 9-like isoform X1	ENOG410J1EP;ENOG4111AY1	-	-	GO:0005634`nucleus`cellular_component;GO:0043167`ion binding`molecular_function;GO:0009058`biosynthetic process`biological_process;GO:0034641`cellular nitrogen compound metabolic process`biological_process;GO:0008150`biological_process`biological_process
Unigene211838	A0A151RP10_CAJCA`Retrovirus-related Pol polyprotein from transposon TNT 1-94	-	Retrovirus-related Pol polyprotein from transposon TNT 1-94, partial	-	-	-	-
Unigene323556	F2CYV1_HORVD`Predicted protein	PF02782.13`FGGY_C`FGGY family of carbohydrate kinases, C-terminal domain;PF06723.10`MreB_Mbl`MreB/Mbl protein;PF08841.7`DDR`Diol dehydratase reactivase ATPase-like domain;PF00012.17`HSP70`Hsp70 protein	predicted protein, partial	-	K09490`HSPA5, BIP	Protein export`ko03060;Prion diseases`ko05020;Protein processing in endoplasmic reticulum`ko04141;Thyroid hormone synthesis`ko04918	GO:0043167`ion binding`molecular_function
Unigene366862	I1L8Q7_SOYBN`Uncharacterized protein	-	PREDICTED: zinc finger CCCH domain-containing protein 21	KOG1763;COG5252	-	-	GO:0043167`ion binding`molecular_function
Unigene19491	C1MQ23_MICPC`Predicted protein	PF07650.14`KH_2`KH domain	predicted protein	-	K02985`RP-S3e, RPS3	Ribosome`ko03010	GO:0003723`RNA binding`molecular_function;GO:0006412`translation`biological_process;GO:0005840`ribosome`cellular_component;GO:0003735`structural constituent of ribosome`molecular_function
Unigene349218	A0A151RRQ4_CAJCA`Retrotransposable element Tf2	PF08284.8`RVP_2`Retroviral aspartyl protease	Retrotransposable element Tf2	-	-	-	-
Unigene259711	A0A0S3SFL5_PHAAN`Uncharacterized protein	-	hypothetical protein	-	-	-	GO:0005575`cellular_component`cellular_component
Unigene161152	N1Q200_DOTSN`Uncharacterized protein;N1QJS1_SPHMS`Mt_ATP-synt_B-domain-containing protein	PF05405.11`Mt_ATP-synt_B`Mitochondrial ATP synthase B chain precursor (ATP-synt_B)	ATP synthase subunit 4, mitochondrial-like	-	K02127`ATPeF0B, ATP5F1	Huntington's disease`ko05016;Oxidative phosphorylation`ko00190;Parkinson's disease`ko05012;Alzheimer's disease`ko05010	GO:0044281`small molecule metabolic process`biological_process;GO:0005739`mitochondrion`cellular_component;GO:0009058`biosynthetic process`biological_process;GO:0043234`protein complex`cellular_component;GO:0034641`cellular nitrogen compound metabolic process`biological_process;GO:0022857`transmembrane transporter activity`molecular_function;GO:0055085`transmembrane transport`biological_process
Unigene36760	D8QTJ2_SELML`Putative uncharacterized protein	-	ATP-dependent zinc metalloprotease FTSH 11 like	COG0465;KOG0734	-	-	GO:0005575`cellular_component`cellular_component;GO:0008233`peptidase activity`molecular_function;GO:0043167`ion binding`molecular_function
Unigene135149	A0A151SML6_CAJCA`Uncharacterized protein;A0A151R858_CAJCA`Retrovirus-related Pol polyprotein from transposon TNT 1-94;A5BQ49_VITVI`Putative uncharacterized protein	PF13976.3`gag_pre-integrs`GAG-pre-integrase domain;PF00665.23`rve`Integrase core domain	putative copia-like retrotransposable element	-	-	-	GO:0006259`DNA metabolic process`biological_process;GO:0003674`molecular_function`molecular_function
Unigene59584	A0A151UFC7_CAJCA`Uncharacterized protein	-	hypothetical protein KK1_049212	-	-	-	-
Unigene53192	D0ABG2_9ORYZ`OO_Ba0013J05-OO_Ba0033A15.19 protein	-	Transposon Ty3-I Gag-Pol polyprotein	-	-	-	-
Unigene257042	A0A151UES5_CAJCA`Uncharacterized protein;A0A151QW32_CAJCA`Uncharacterized protein	PF00098.20`zf-CCHC`Zinc knuckle;PF14392.3`zf-CCHC_4`Zinc knuckle;PF03732.14`Retrotrans_gag`Retrotransposon gag protein;PF14787.3`zf-CCHC_5`GAG-polyprotein viral zinc-finger	uncharacterized protein LOC109818467	-	-	-	-
Unigene304672	-	-	PREDICTED: uncharacterized protein LOC101509728	-	-	-	-
Unigene243797	V7AY42_PHAVU`WAT1-related protein	PF00892.17`EamA`EamA-like transporter family	hypothetical protein PHAVU_009G135600g	-	-	-	GO:0022857`transmembrane transporter activity`molecular_function;GO:0005575`cellular_component`cellular_component
Unigene262308	K7K283_SOYBN`Uncharacterized protein	-	hypothetical protein TanjilG_15481	ENOG410JRW9;COG1599	-	-	-
Unigene349075	G7JT77_MEDTR`Transmembrane-like protein	-	PREDICTED: transmembrane protein 230	-	-	-	GO:0005575`cellular_component`cellular_component
Unigene248190	I3SC90_MEDTR`Uncharacterized protein	PF13676.3`TIR_2`TIR domain;PF01582.17`TIR`TIR domain	unknown	-	-	-	GO:0007165`signal transduction`biological_process
Unigene180083	V7CV49_PHAVU`Uncharacterized protein;A0A151TAP5_CAJCA`Transcription elongation factor SPT6	PF14635.3`HHH_7`Helix-hairpin-helix motif;PF09371.7`Tex_N`Tex-like protein N-terminal domain;PF12836.4`HHH_3`Helix-hairpin-helix motif;PF14633.3`SH2_2`SH2 domain;PF14632.3`SPT6_acidic`Acidic N-terminal SPT6;PF14641.3`HTH_44`Helix-turn-helix DNA-binding domain of SPT6;PF00017.21`SH2`SH2 domain;PF14878.3`DLD`Death-like domain of SPT6;PF14639.3`YqgF`Holliday-junction resolvase-like of SPT6	PREDICTED: transcription elongation factor SPT6 isoform X1	-	K11292`SUPT6H, SPT6	-	GO:0003677`DNA binding`molecular_function;GO:0009058`biosynthetic process`biological_process;GO:0034641`cellular nitrogen compound metabolic process`biological_process
Unigene145198	A0A151TJG4_CAJCA`Retrovirus-related Pol polyprotein from transposon TNT 1-94	-	Retrovirus-related Pol polyprotein from transposon TNT 1-94	-	-	-	-
Unigene370328	G7IZ79_MEDTR`Disease resistance protein (CC-NBS-LRR class) family protein	PF12799.4`LRR_4`Leucine Rich repeats (2 copies)	hypothetical protein TSUD_119200	-	-	-	GO:0006950`response to stress`biological_process;GO:0043167`ion binding`molecular_function
Unigene394856	A0A151S5T4_CAJCA`Transcription factor GTE6	PF00439.22`Bromodomain`Bromodomain;PF17035.2`BET`Bromodomain extra-terminal - transcription regulation	hypothetical protein TanjilG_21415	-	-	-	-
Unigene92889	W4ZMW5_WHEAT`Uncharacterized protein	-	Ras-related protein RABG3f	-	K07897`RAB7A	Endocytosis`ko04144;Amoebiasis`ko05146;Phagosome`ko04145;Salmonella infection`ko05132;Tuberculosis`ko05152	GO:0005622`intracellular`cellular_component;GO:0007165`signal transduction`biological_process;GO:0043167`ion binding`molecular_function
Unigene89883	G7IDV6_MEDTR`Pyruvate kinase	-	plastidial pyruvate kinase 2-like	-	K00873`PK, pyk	Central carbon metabolism in cancer`ko05230;Pyruvate metabolism`ko00620;Viral carcinogenesis`ko05203;Glycolysis / Gluconeogenesis`ko00010;Purine metabolism`ko00230;Carbon metabolism`ko01200;Type II diabetes mellitus`ko04930;Biosynthesis of amino acids`ko01230;Glucagon signaling pathway`ko04922	GO:0043167`ion binding`molecular_function;GO:0016301`kinase activity`molecular_function
Unigene373362	A0A0E0QKM9_ORYRU`Uncharacterized protein	PF12274.5`DUF3615`Protein of unknown function (DUF3615)	hypothetical protein OsI_29728	-	-	-	-
Unigene340910	A0A068UXE2_COFCA`Uncharacterized protein;A0A078GQB8_BRANA`BnaA04g00470D protein	PF09439.7`SRPRB`Signal recognition particle receptor beta subunit;PF00503.17`G-alpha`G-protein alpha subunit;PF04670.9`Gtr1_RagA`Gtr1/RagA G protein conserved region;PF00071.19`Ras`Ras family;PF08477.10`Roc`Ras of Complex, Roc, domain of DAPkinase;PF00025.18`Arf`ADP-ribosylation factor family	unnamed protein product	-	K07937`ARF1	Phospholipase D signaling pathway`ko04072;Vibrio cholerae infection`ko05110;Legionellosis`ko05134;Endocytosis`ko04144	GO:0007165`signal transduction`biological_process;GO:0043167`ion binding`molecular_function;GO:0006810`transport`biological_process;GO:0005622`intracellular`cellular_component;GO:0005575`cellular_component`cellular_component
Unigene148547	I1L1Y9_SOYBN`Uncharacterized protein;B7FGY2_MEDTR`Uncharacterized protein	PF14437.3`MafB19-deam`MafB19-like deaminase;PF00383.20`dCMP_cyt_deam_1`Cytidine and deoxycytidylate deaminase zinc-binding region	PREDICTED: tRNA(adenine(34)) deaminase, chloroplastic-like isoform X1	COG0590;KOG1018	-	-	GO:0003674`molecular_function`molecular_function;GO:0043167`ion binding`molecular_function
Unigene175959	A0A0L9U8Z3_PHAAN`Uncharacterized protein;I1NA42_SOYBN`Uncharacterized protein;G7L1N7_MEDTR`Receptor Serine/Threonine kinase	PF07714.14`Pkinase_Tyr`Protein tyrosine kinase;PF00069.22`Pkinase`Protein kinase domain	probable serine/threonine-protein kinase PBL7	COG0515;KOG1187	-	-	GO:0043167`ion binding`molecular_function;GO:0016301`kinase activity`molecular_function
Unigene65295	A0A072TSM5_MEDTR`NBS-LRR resistance protein	PF12799.4`LRR_4`Leucine Rich repeats (2 copies);PF13855.3`LRR_8`Leucine rich repeat	PREDICTED: probable disease resistance protein At5g66900	-	-	-	-
Unigene180249	A0A151U287_CAJCA`Ubiquitin thioesterase OTU1;A0A0R0L317_SOYBN`Uncharacterized protein	PF02338.16`OTU`OTU-like cysteine protease	ubiquitin thioesterase OTU1	-	K13719`OTU1, YOD1	Protein processing in endoplasmic reticulum`ko04141	-
Unigene84484	V7D3H3_PHAVU`Glycosyltransferase	-	hypothetical protein TSUD_68640	-	-	-	GO:0016757`transferase activity, transferring glycosyl groups`molecular_function
Unigene68217	A0A0B2SLS9_GLYSO`Glutamate synthase [NADH], amyloplastic;GLSN_MEDSA`Glutamate synthase [NADH], amyloplastic;;A0A0L9V045_PHAAN`Uncharacterized protein	PF00890.21`FAD_binding_2`FAD binding domain;PF13738.3`Pyr_redox_3`Pyridine nucleotide-disulphide oxidoreductase;PF04898.11`Glu_syn_central`Glutamate synthase central domain;PF07992.11`Pyr_redox_2`Pyridine nucleotide-disulphide oxidoreductase;PF14691.3`Fer4_20`Dihydroprymidine dehydrogenase domain II, 4Fe-4S cluster;PF01645.14`Glu_synthase`Conserved region in glutamate synthase;PF03486.11`HI0933_l…	glutamate synthase	-	-	-	GO:0016491`oxidoreductase activity`molecular_function;GO:0006520`cellular amino acid metabolic process`biological_process;GO:0043167`ion binding`molecular_function;GO:0009536`plastid`cellular_component;GO:0009058`biosynthetic process`biological_process;GO:0003674`molecular_function`molecular_function
Unigene293390	F2DZ59_HORVD`Predicted protein	PF00153.24`Mito_carr`Mitochondrial carrier protein	predicted protein	-	K05863`SLC25A4S, ANT	HTLV-I infection`ko05166;Parkinson's disease`ko05012;cGMP-PKG signaling pathway`ko04022;Huntington's disease`ko05016;Calcium signaling pathway`ko04020	GO:0055085`transmembrane transport`biological_process;GO:0005575`cellular_component`cellular_component;GO:0003674`molecular_function`molecular_function;GO:0005739`mitochondrion`cellular_component
Unigene290633	I1MUD7_SOYBN`Uncharacterized protein;A0A151S8K4_CAJCA`Serine-threonine kinase receptor-associated protein	PF00400.29`WD40`WD domain, G-beta repeat	serine-threonine kinase receptor-associated protein	KOG0278;ENOG410XPJ4	K13137`STRAP, UNRIP	RNA transport`ko03013	-
Unigene26496	A0A0B2RZP9_GLYSO`Copia protein;A0A151QP43_CAJCA`Retrovirus-related Pol polyprotein from transposon TNT 1-94;A0A151TIQ1_CAJCA`Retrovirus-related Pol polyprotein from transposon TNT 1-94	-	Retrovirus-related Pol polyprotein from transposon TNT 1-94	-	-	-	GO:0016765`transferase activity, transferring alkyl or aryl (other than methyl) groups`molecular_function
Unigene260037	-	-	PREDICTED: casein kinase II subunit alpha-like	-	-	-	-
Unigene236582	A0A067KXC5_JATCU`Protein ROOT HAIR DEFECTIVE 3 homolog	PF05879.9`RHD3`Root hair defective 3 GTP-binding protein (RHD3);PF01926.20`MMR_HSR1`50S ribosome-binding GTPase;PF00350.20`Dynamin_N`Dynamin family	hypothetical protein LR48_Vigan1082s001100, partial	-	-	-	GO:0043167`ion binding`molecular_function;GO:0005783`endoplasmic reticulum`cellular_component;GO:0003924`GTPase activity`molecular_function;GO:0005575`cellular_component`cellular_component
Unigene215948	A0A072ULH0_MEDTR`Phototropic-responsive NPH3 family protein	-	hypothetical protein TSUD_91450	-	-	-	-
Unigene284911	I7K8L3_9ROSA`T4.15 protein;A0A151QVZ1_CAJCA`Retrovirus-related Pol polyprotein LINE-1	-	Retrovirus-related Pol polyprotein LINE-1	-	-	-	-
Unigene268166	C6TFJ9_SOYBN`Uncharacterized protein	-	unknown	ENOG410Z2MV;ENOG410J7SW	-	-	GO:0005575`cellular_component`cellular_component
Unigene68527	G7J0A1_MEDTR`NB-ARC domain disease resistance protein	-	CC-NBS-LRR resistance protein	-	-	-	GO:0006950`response to stress`biological_process;GO:0043167`ion binding`molecular_function
Unigene102955	C6TG95_SOYBN`Putative uncharacterized protein;A0A0L9T427_PHAAN`Uncharacterized protein	PF08207.9`EFP_N`Elongation factor P (EF-P) KOW-like domain	PREDICTED: uncharacterized protein LOC101506432	COG0231;ENOG410IWFA	-	-	GO:0005737`cytoplasm`cellular_component;GO:0008135`translation factor activity, RNA binding`molecular_function
Unigene113576	I1JQJ6_SOYBN`Uncharacterized protein	PF07714.14`Pkinase_Tyr`Protein tyrosine kinase;PF00069.22`Pkinase`Protein kinase domain	PREDICTED: wee1-like protein kinase isoform X3	KOG0601;ENOG410XS1M	K06632`WEE1	Cell cycle`ko04110	GO:0016301`kinase activity`molecular_function;GO:0043167`ion binding`molecular_function
Unigene67569	E9L563_SOYBN`CLE17 protein	-	CLE17 protein	-	-	-	-
Unigene224336	A0A0R0FB95_SOYBN`Uncharacterized protein;A0A151RUR1_CAJCA`Putative glycosyltransferase MJ1607 family;A0A0B0N8I7_GOSAR`GDP-mannose-dependent alpha-mannosyltransferase	PF13477.3`Glyco_trans_4_2`Glycosyl transferase 4-like;PF13439.3`Glyco_transf_4`Glycosyltransferase Family 4;PF00534.17`Glycos_transf_1`Glycosyl transferases group 1;PF13692.3`Glyco_trans_1_4`Glycosyl transferases group 1;PF13579.3`Glyco_trans_4_4`Glycosyl transferase 4-like domain;PF13524.3`Glyco_trans_1_2`Glycosyl transferases group 1	PREDICTED: sulfoquinovosyl transferase SQD2-like	-	K06119`SQD2	Glycerolipid metabolism`ko00561	GO:0016757`transferase activity, transferring glycosyl groups`molecular_function
Unigene389804	A0A072VDX7_MEDTR`Uncharacterized protein;A0A151RUJ0_CAJCA`Pre-mRNA-processing protein prp40;A0A072VPD9_MEDTR`Pre-mRNA-processing 40A-like protein	PF13175.3`AAA_15`AAA ATPase domain;PF14309.3`DUF4378`Domain of unknown function (DUF4378);PF01846.16`FF`FF domain;PF00397.23`WW`WW domain	hypothetical protein GLYMA_U029000	-	-	-	GO:0005654`nucleoplasm`cellular_component;GO:0005829`cytosol`cellular_component;GO:0043234`protein complex`cellular_component
Unigene206136	I3SUX8_LOTJA`Uncharacterized protein;G7J3M7_MEDTR`30S ribosomal protein S13	PF00416.19`Ribosomal_S13`Ribosomal protein S13/S18	PREDICTED: 30S ribosomal protein S13, chloroplastic	-	K02952`RP-S13, rpsM	Ribosome`ko03010	GO:0003723`RNA binding`molecular_function;GO:0009536`plastid`cellular_component;GO:0006412`translation`biological_process;GO:0005840`ribosome`cellular_component;GO:0003735`structural constituent of ribosome`molecular_function
Unigene166125	K7M0Q9_SOYBN`Uncharacterized protein	PF07969.8`Amidohydro_3`Amidohydrolase family;PF01979.17`Amidohydro_1`Amidohydrolase family	PREDICTED: putative amidohydrolase YtcJ	COG1574;ENOG410IIBX	K07047`K07047	-	GO:0016810`hydrolase activity, acting on carbon-nitrogen (but not peptide) bonds`molecular_function
Unigene250346	I1JNB3_SOYBN`Uncharacterized protein	PF04577.11`DUF563`Protein of unknown function (DUF563)	PREDICTED: protein O-linked-mannose beta-1,4-N-acetylglucosaminyltransferase 2-like	KOG4698;ENOG410ZHQA	-	-	GO:0016757`transferase activity, transferring glycosyl groups`molecular_function;GO:0005575`cellular_component`cellular_component
Unigene76592	V4RSB2_9ROSI`Uncharacterized protein	-	40S ribosomal protein S25-2	-	K02975`RP-S25e, RPS25	Ribosome`ko03010	-
Unigene27223	Q5VQM7_ORYSJ`Os01g0170300 protein	PF00069.22`Pkinase`Protein kinase domain;PF07714.14`Pkinase_Tyr`Protein tyrosine kinase	PREDICTED: probable LRR receptor-like serine/threonine-protein kinase At4g26540	ENOG410IKB9;COG4886	-	-	GO:0043167`ion binding`molecular_function;GO:0016301`kinase activity`molecular_function;GO:0005575`cellular_component`cellular_component
Unigene237829	I1KQD8_SOYBN`Uncharacterized protein	-	aspartate-semialdehyde dehydrogenase	COG0136;KOG4777	K00133`asd	Glycine, serine and threonine metabolism`ko00260;Biosynthesis of amino acids`ko01230;Lysine biosynthesis`ko00300;Monobactam biosynthesis`ko00261;Cysteine and methionine metabolism`ko00270;2-Oxocarboxylic acid metabolism`ko01210	GO:0005737`cytoplasm`cellular_component;GO:0016491`oxidoreductase activity`molecular_function;GO:0006790`sulfur compound metabolic process`biological_process;GO:0006520`cellular amino acid metabolic process`biological_process;GO:0003674`molecular_function`molecular_function;GO:0009058`biosynthetic process`biological_process
Unigene303170	Q5YER3_BIGNA`Calreticulin;S0B5K0_ENTIV`Calreticulin, putative	PF00262.15`Calreticulin`Calreticulin family	Calreticulin Flags: Precursor	-	K08057`CALR	Antigen processing and presentation`ko04612;HTLV-I infection`ko05166;Chagas disease (American trypanosomiasis)`ko05142;Protein processing in endoplasmic reticulum`ko04141;Phagosome`ko04145	GO:0006457`protein folding`biological_process;GO:0043167`ion binding`molecular_function;GO:0005783`endoplasmic reticulum`cellular_component
Unigene247950	A0A151U036_CAJCA`Uncharacterized protein	PF00153.24`Mito_carr`Mitochondrial carrier protein	hypothetical protein KK1_005248	-	K15100`SLC25A1, CTP	-	-
Unigene60735	A0A151RTM7_CAJCA`Putative ribonuclease H protein At1g65750 family	-	Putative ribonuclease H protein At1g65750 family	-	-	-	-
Unigene40468	A0A072UQI4_MEDTR`DUF936 family protein	-	hypothetical protein Ccrd_009964	-	-	-	GO:0005829`cytosol`cellular_component
Unigene156686	B1Q2X5_SOYBN`Protein disulfide-isomerase;A0A0R0HDA3_SOYBN`Protein disulfide-isomerase	PF13905.3`Thioredoxin_8`Thioredoxin-like;PF14595.3`Thioredoxin_9`Thioredoxin;PF04756.10`OST3_OST6`OST3 / OST6 family, transporter family;PF13098.3`Thioredoxin_2`Thioredoxin-like domain;PF00578.18`AhpC-TSA`AhpC/TSA family;PF13848.3`Thioredoxin_6`Thioredoxin-like domain;PF13899.3`Thioredoxin_7`Thioredoxin-like;PF00085.17`Thioredoxin`Thioredoxin;PF13192.3`Thioredoxin_3`Thioredoxin domain	hypothetical protein GLYMA_12G172800	KOG0190;COG0526	K09580`PDIA1, P4HB	Protein processing in endoplasmic reticulum`ko04141	GO:0005783`endoplasmic reticulum`cellular_component;GO:0042592`homeostatic process`biological_process;GO:0016853`isomerase activity`molecular_function;GO:0006950`response to stress`biological_process;GO:0005575`cellular_component`cellular_component;GO:0006457`protein folding`biological_process
Unigene142178	A2Q5W8_MEDTR`Formin-like protein	-	PREDICTED: formin-like protein 1	-	-	-	GO:0005575`cellular_component`cellular_component
Unigene55051	A0A072TNA5_MEDTR`Fructosamine kinase;A0A151UCF8_CAJCA`Uncharacterized protein At3g61080	PF03881.11`Fructosamin_kin`Fructosamine kinase;PF07387.8`Seadorna_VP7`Seadornavirus VP7;PF01636.20`APH`Phosphotransferase enzyme family	PREDICTED: protein-ribulosamine 3-kinase, chloroplastic	-	-	-	GO:0016301`kinase activity`molecular_function;GO:0009536`plastid`cellular_component
Unigene387088	A0A0L9URJ4_PHAAN`Uncharacterized protein	-	PREDICTED: protein root UVB sensitive 1, chloroplastic	-	-	-	-
Unigene124306	S8E332_9LAMI`Uncharacterized protein	-	hypothetical protein M569_04647, partial	-	-	-	GO:0007165`signal transduction`biological_process;GO:0005622`intracellular`cellular_component;GO:0043234`protein complex`cellular_component;GO:0030234`enzyme regulator activity`molecular_function
Unigene195994	E3QTE8_COLGM`Major facilitator superfamily transporter;A0A139ID80_9PEZI`Uncharacterized protein	PF00083.21`Sugar_tr`Sugar (and other) transporter;PF07690.13`MFS_1`Major Facilitator Superfamily	uncharacterized MFS-type transporter C1271.10c-like	-	-	-	GO:0055085`transmembrane transport`biological_process;GO:0005575`cellular_component`cellular_component
Unigene112511	A0A151RMN7_CAJCA`Uncharacterized protein;A0A151SHZ3_CAJCA`Uncharacterized protein;A0A151QT24_CAJCA`Uncharacterized protein	PF14223.3`Retrotran_gag_2`gag-polypeptide of LTR copia-type	hypothetical protein KK1_000662	-	-	-	-
Unigene164212	I3S0Q1_MEDTR`Uncharacterized protein	-	PREDICTED: zinc finger protein 6-like	-	-	-	GO:0003674`molecular_function`molecular_function;GO:0043167`ion binding`molecular_function
Unigene87041	A0A140WWF8_LOTCO`AP2/ERF;D4P537_9FABA`DREB2	-	ethylene-responsive transcription factor RAP2-4-like	-	-	-	GO:0003677`DNA binding`molecular_function;GO:0005634`nucleus`cellular_component;GO:0001071`nucleic acid binding transcription factor activity`molecular_function;GO:0009058`biosynthetic process`biological_process;GO:0034641`cellular nitrogen compound metabolic process`biological_process
Unigene238660	I1M241_SOYBN`Uncharacterized protein	-	PREDICTED: probable ubiquitin-conjugating enzyme E2 24	ENOG410XQ7W;KOG0895	K10581`UBE2O	Ubiquitin mediated proteolysis`ko04120	GO:0005737`cytoplasm`cellular_component;GO:0006464`cellular protein modification process`biological_process;GO:0019899`enzyme binding`molecular_function;GO:0003674`molecular_function`molecular_function
Unigene260356	A0A151S900_CAJCA`Proteasome subunit alpha type-1-A;I3RZQ6_MEDTR`Proteasome subunit alpha type	PF00227.23`Proteasome`Proteasome subunit;PF10584.6`Proteasome_A_N`Proteasome subunit A N-terminal signature	PREDICTED: proteasome subunit alpha type-1-B-like	-	K02725`PSMA1	Proteasome`ko03050	GO:0005737`cytoplasm`cellular_component;GO:0005622`intracellular`cellular_component;GO:0043234`protein complex`cellular_component;GO:0009056`catabolic process`biological_process;GO:0008233`peptidase activity`molecular_function;GO:0005634`nucleus`cellular_component
Unigene132538	A0A0B2PUH8_GLYSO`Putative monogalactosyldiacylglycerol synthase, chloroplastic	PF06925.8`MGDG_synth`Monogalactosyldiacylglycerol (MGDG) synthase;PF13692.3`Glyco_trans_1_4`Glycosyl transferases group 1;PF00534.17`Glycos_transf_1`Glycosyl transferases group 1;PF04101.13`Glyco_tran_28_C`Glycosyltransferase family 28 C-terminal domain	PREDICTED: probable monogalactosyldiacylglycerol synthase, chloroplastic	-	K03715`E2.4.1.46	Glycerolipid metabolism`ko00561	GO:0009058`biosynthetic process`biological_process;GO:0016757`transferase activity, transferring glycosyl groups`molecular_function;GO:0006629`lipid metabolic process`biological_process
Unigene107584	K7L3I1_SOYBN`Uncharacterized protein	PF04398.9`DUF538`Protein of unknown function, DUF538	PREDICTED: uncharacterized protein LOC100784975	ENOG410JEJW;ENOG4111ANN	-	-	-
Unigene182090	A0A151RVN5_CAJCA`Uncharacterized protein;A0A151SP74_CAJCA`Uncharacterized protein	PF14223.3`Retrotran_gag_2`gag-polypeptide of LTR copia-type	hypothetical protein KK1_002878	-	-	-	-
Unigene99587	I1KWY1_SOYBN`Uncharacterized protein	PF02183.15`HALZ`Homeobox associated leucine zipper;PF16689.2`APC_N_CC`Coiled-coil N-terminus of APC, dimerisation domain;PF03131.14`bZIP_Maf`bZIP Maf transcription factor;PF15908.2`HMMR_C`Hyaluronan mediated motility receptor C-terminal;PF00170.18`bZIP_1`bZIP transcription factor;PF07716.12`bZIP_2`Basic region leucine zipper	PREDICTED: transcription factor HBP-1a isoform X1	ENOG410Y53Y;ENOG410IE8M	K09060`GBF	-	GO:0003677`DNA binding`molecular_function;GO:0001071`nucleic acid binding transcription factor activity`molecular_function
Unigene102252	A0A150VGT1_9PEZI`Uncharacterized protein;A0A139IF60_9PEZI`Uncharacterized protein	PF00690.23`Cation_ATPase_N`Cation transporter/ATPase, N-terminus;PF00122.17`E1-E2_ATPase`E1-E2 ATPase	plasma membrane ATPase-like	-	K01535`E3.6.3.6	Oxidative phosphorylation`ko00190	-
Unigene208670	A0A151RJ97_CAJCA`Uncharacterized protein	PF02892.12`zf-BED`BED zinc finger	hypothetical protein KK1_035966	-	-	-	-
Unigene39608	I3SRD7_LOTJA`Uncharacterized protein	PF08246.9`Inhibitor_I29`Cathepsin propeptide inhibitor domain (I29)	unknown	-	K01365`CTSL	Rheumatoid arthritis`ko05323;Lysosome`ko04142;Phagosome`ko04145;Proteoglycans in cancer`ko05205;Antigen processing and presentation`ko04612	GO:0008233`peptidase activity`molecular_function
Unigene94641	I3S0A7_LOTJA`Uncharacterized protein	PF01884.14`PcrB`PcrB family;PF05690.11`ThiG`Thiazole biosynthesis protein ThiG;PF04131.11`NanE`Putative N-acetylmannosamine-6-phosphate epimerase;PF00977.18`His_biosynth`Histidine biosynthesis protein;PF00290.17`Trp_syntA`Tryptophan synthase alpha chain;PF00834.16`Ribul_P_3_epim`Ribulose-phosphate 3 epimerase family	unknown	-	K01695`trpA	Phenylalanine, tyrosine and tryptophan biosynthesis`ko00400;Biosynthesis of amino acids`ko01230;Glycine, serine and threonine metabolism`ko00260	GO:0016829`lyase activity`molecular_function
Unigene203548	A0A151QYS0_CAJCA`Eukaryotic translation initiation factor 3 subunit B	PF00930.18`DPPIV_N`Dipeptidyl peptidase IV (DPP IV) N-terminal region;PF08662.8`eIF2A`Eukaryotic translation initiation factor eIF2A;PF00076.19`RRM_1`RNA recognition motif. (a.k.a. RRM, RBD, or RNP domain);PF12894.4`ANAPC4_WD40`Anaphase-promoting complex subunit 4 WD40 domain	eukaryotic translation initiation factor 3 subunit B-like	-	K03253`EIF3B	RNA transport`ko03013	-
Unigene123434	C6T2E9_SOYBN`Uncharacterized protein	-	uncharacterized protein LOC100500663	KOG0723;COG2214	K09539`DNAJC19	-	-
Unigene349108	A0A0A0KQH5_CUCSA`Uncharacterized protein	-	PREDICTED: GDSL esterase/lipase CPRD49-like	-	-	-	-
Unigene76128	A0A0R0EP22_SOYBN`Uncharacterized protein;A0A0L9TB02_PHAAN`Uncharacterized protein;A0A0B2PZJ4_GLYSO`Uncharacterized protein	PF14576.3`SEO_N`Sieve element occlusion N-terminus;PF14577.3`SEO_C`Sieve element occlusion C-terminus	protein SIEVE ELEMENT OCCLUSION B	-	-	-	-
Unigene324388	I3S7T3_LOTJA`Uncharacterized protein;C6TJW9_SOYBN`Uncharacterized protein	PF00230.17`MIP`Major intrinsic protein	aquaporin tip2-1-like protein	-	K09873`TIP	-	GO:0055085`transmembrane transport`biological_process;GO:0005575`cellular_component`cellular_component;GO:0022857`transmembrane transporter activity`molecular_function;GO:0042592`homeostatic process`biological_process;GO:0006810`transport`biological_process;GO:0005773`vacuole`cellular_component;GO:0003674`molecular_function`molecular_function;GO:0005886`plasma membrane`cellular_component
Unigene219117	Q6EPR5_ORYSJ`Os09g0284300 protein	-	hypothetical protein OsI_30713	ENOG41105CD;ENOG410JW1V	-	-	-
Unigene15867	V7AX80_PHAVU`Uncharacterized protein	PF00271.28`Helicase_C`Helicase conserved C-terminal domain;PF04408.20`HA2`Helicase associated domain (HA2);PF07717.13`OB_NTP_bind`Oligonucleotide/oligosaccharide-binding (OB)-fold	LOW QUALITY PROTEIN: pre-mRNA-splicing factor ATP-dependent RNA helicase DEAH1-like	-	K12813`DHX16	Spliceosome`ko03040	GO:0043167`ion binding`molecular_function;GO:0004386`helicase activity`molecular_function;GO:0003674`molecular_function`molecular_function;GO:0016887`ATPase activity`molecular_function
Unigene236003	V7D3F5_PHAVU`Uncharacterized protein	-	hypothetical protein CCACVL1_24076	-	-	-	GO:0005575`cellular_component`cellular_component
Unigene317784	A0A072VCS4_MEDTR`Uncharacterized protein	-	PREDICTED: uncharacterized protein LOC101496875	-	-	-	GO:0043167`ion binding`molecular_function
Unigene105374	K8F9B2_9CHLO`Uncharacterized protein	PF17135.1`Ribosomal_L18`Ribosomal protein 60S L18 and 50S L18e	predicted protein	-	K02883`RP-L18e, RPL18	Ribosome`ko03010	GO:0006412`translation`biological_process;GO:0005840`ribosome`cellular_component;GO:0003735`structural constituent of ribosome`molecular_function
Unigene70296	A0A0R0K0F0_SOYBN`Uncharacterized protein;G7L917_MEDTR`Aluminum activated malate transporter family protein	PF11744.5`ALMT`Aluminium activated malate transporter	aluminum-activated malate transporter 9 isoform X1	-	-	-	GO:0005575`cellular_component`cellular_component;GO:0006810`transport`biological_process
Unigene346130	I1NHP3_SOYBN`Uncharacterized protein	-	PREDICTED: uncharacterized protein LOC101510792	-	-	-	GO:0005575`cellular_component`cellular_component
Unigene386382	G7KFE5_MEDTR`Protein DETOXIFICATION	PF01554.15`MatE`MatE;PF14667.3`Polysacc_synt_C`Polysaccharide biosynthesis C-terminal domain	MATE efflux family protein	-	-	-	GO:0022857`transmembrane transporter activity`molecular_function;GO:0005575`cellular_component`cellular_component;GO:0009536`plastid`cellular_component
Unigene209987	I1JKK4_SOYBN`Uncharacterized protein	PF16256.2`DUF4911`Domain of unknown function (DUF4911);PF00701.19`DHDPS`Dihydrodipicolinate synthetase family	PREDICTED: 4-hydroxy-tetrahydrodipicolinate synthase, chloroplastic-like	COG0329	K01714`dapA	Monobactam biosynthesis`ko00261;Biosynthesis of amino acids`ko01230;Lysine biosynthesis`ko00300	GO:0016829`lyase activity`molecular_function
Unigene18098	G7JAZ3_MEDTR`Plant U-box protein	PF11789.5`zf-Nse`Zinc-finger of the MIZ type in Nse subunit;PF00514.20`Arm`Armadillo/beta-catenin-like repeat;PF04564.12`U-box`U-box domain	PREDICTED: U-box domain-containing protein 27-like	-	-	-	GO:0003674`molecular_function`molecular_function
Unigene256713	A0A061FHZ8_THECC`DNA/RNA polymerases superfamily protein	PF00098.20`zf-CCHC`Zinc knuckle;PF14392.3`zf-CCHC_4`Zinc knuckle	PREDICTED: uncharacterized protein LOC101503492	-	-	-	GO:0003674`molecular_function`molecular_function;GO:0043167`ion binding`molecular_function;GO:0006259`DNA metabolic process`biological_process
Unigene342260	A0A151T2U1_CAJCA`Acid phosphatase 1	PF03767.11`Acid_phosphat_B`HAD superfamily, subfamily IIIB (Acid phosphatase)	hypothetical protein TSUD_144170	-	-	-	-
Unigene23091	G8A2A9_MEDTR`3-oxo-delta(4,5)-steroid 5-beta-reductase-like protein	-	progesterone 5-beta-reductase	-	-	-	-
Unigene158267	A0A0R0F048_SOYBN`Uncharacterized protein;A0A0L9U827_PHAAN`Uncharacterized protein	PF16876.2`Lipin_mid`Lipin/Ned1/Smp2 multi-domain protein middle domain;PF08235.10`LNS2`LNS2 (Lipin/Ned1/Smp2);PF15017.3`WRNPLPNID`Putative WW-binding domain and destruction box;PF04571.11`Lipin_N`lipin, N-terminal conserved region	PREDICTED: phosphatidate phosphatase PAH1-like	-	K15728`LPIN	Glycerophospholipid metabolism`ko00564;Glycerolipid metabolism`ko00561	-
Unigene132913	A0A072V1K7_MEDTR`Dentin sialophosphoprotein-like protein, putative	-	hypothetical protein TSUD_208630	-	-	-	-
Unigene367330	K7M704_SOYBN`Uncharacterized protein	-	PREDICTED: uncharacterized protein LOC100799794 isoform X4	ENOG4110PZK;ENOG410IFYE	-	-	-
Unigene341440	G7J2X9_MEDTR`Bromo-adjacent-like (BAH) domain protein;I1K982_SOYBN`Uncharacterized protein	-	PREDICTED: uncharacterized protein LOC101508998	ENOG410YFGH;ENOG410IKUM	-	-	GO:0051276`chromosome organization`biological_process;GO:0034641`cellular nitrogen compound metabolic process`biological_process;GO:0043234`protein complex`cellular_component;GO:0065003`macromolecular complex assembly`biological_process;GO:0009058`biosynthetic process`biological_process;GO:0003677`DNA binding`molecular_function;GO:0003674`molecular_function`molecular_function;GO:0005694`chromosom…
Unigene26645	V7C4F0_PHAVU`Uncharacterized protein	PF03634.10`TCP`TCP family transcription factor	PREDICTED: transcription factor TCP7-like	-	-	-	GO:0005575`cellular_component`cellular_component
Unigene215186	A0A072UBS0_MEDTR`Disease resistance protein (TIR-NBS-LRR class)	-	disease resistance protein (TIR-NBS-LRR class)	-	-	-	GO:0007165`signal transduction`biological_process;GO:0043167`ion binding`molecular_function;GO:0006950`response to stress`biological_process
Unigene90950	V5TGI4_CICAR`NBS-LRR protein	PF00560.30`LRR_1`Leucine Rich Repeat;PF12799.4`LRR_4`Leucine Rich repeats (2 copies)	disease resistance protein	-	-	-	GO:0006950`response to stress`biological_process;GO:0043167`ion binding`molecular_function
Unigene242247	B0BLJ5_LOTJA`CM0545.560.nc protein	-	CM0545.560.nc, partial	-	-	-	GO:0005575`cellular_component`cellular_component
Unigene52917	Q8GV75_MEDTR`Auxin efflux carrier component	PF03547.15`Mem_trans`Membrane transport protein	putative auxin transport facilitator protein	-	K13947`PIN	-	GO:0005575`cellular_component`cellular_component;GO:0055085`transmembrane transport`biological_process;GO:0007165`signal transduction`biological_process
Unigene35659	A0A0E0BES9_9ORYZ`Uncharacterized protein	-	hypothetical protein OsI_34938	-	-	-	GO:0005575`cellular_component`cellular_component
Unigene214222	K7LGJ9_SOYBN`Uncharacterized protein	PF10473.6`CENP-F_leu_zip`Leucine-rich repeats of kinetochore protein Cenp-F/LEK1;PF03000.11`NPH3`NPH3 family	PREDICTED: BTB/POZ domain-containing protein At3g19850-like isoform X1	ENOG410YE7G;ENOG410IVEG	-	-	-
Unigene71834	I1KYR7_SOYBN`Uncharacterized protein;A0A0B2P2D3_GLYSO`Vacuolar cation/proton exchanger 5;A0A0L9TC69_PHAAN`Uncharacterized protein	PF01699.21`Na_Ca_ex`Sodium/calcium exchanger protein	PREDICTED: vacuolar cation/proton exchanger 5 isoform X1	COG0387;KOG1397	K07300`chaA, CAX	-	GO:0022857`transmembrane transporter activity`molecular_function;GO:0005575`cellular_component`cellular_component
Unigene258086	I1N9G3_SOYBN`Uncharacterized protein	PF13839.3`PC-Esterase`GDSL/SGNH-like Acyl-Esterase family found in Pmr5 and Cas1p;PF14416.3`PMR5N`PMR5 N terminal Domain	PREDICTED: protein trichome birefringence-like 10 isoform X1	ENOG410IFMH;ENOG410YIU5	-	-	GO:0016746`transferase activity, transferring acyl groups`molecular_function;GO:0005794`Golgi apparatus`cellular_component;GO:0071554`cell wall organization or biogenesis`biological_process;GO:0005575`cellular_component`cellular_component
Unigene213664	I1JB31_SOYBN`Uncharacterized protein;A0A151RII9_CAJCA`Eukaryotic translation initiation factor 5	-	Eukaryotic translation initiation factor 5	COG1601;KOG2767	K03262`EIF5	RNA transport`ko03013	GO:0008135`translation factor activity, RNA binding`molecular_function
Unigene358327	I1NE25_SOYBN`Uncharacterized protein;A0A0B2Q847_GLYSO`Cyclin-dependent kinase C-1	PF07714.14`Pkinase_Tyr`Protein tyrosine kinase;PF00069.22`Pkinase`Protein kinase domain	Cyclin-dependent kinase C-1	KOG0600;ENOG410XPIR	K08819`CDK12_13	-	GO:0016301`kinase activity`molecular_function;GO:0043167`ion binding`molecular_function
Unigene118886	A0A072TWI0_MEDTR`Tyrosine kinase family protein	PF07714.14`Pkinase_Tyr`Protein tyrosine kinase;PF00069.22`Pkinase`Protein kinase domain	receptor-like protein kinase FERONIA-like protein	-	-	-	GO:0016301`kinase activity`molecular_function;GO:0043167`ion binding`molecular_function
Unigene114304	-	-	PREDICTED: probable aquaporin TIP-type	-	-	-	-
Unigene35352	A0A061R6B3_9CHLO`Light-harvesting complex II chlorophyll a/b binding protein 5	-	Chlorophyll a-b binding protein CP26, chloroplastic	-	K08916`LHCB5	Photosynthesis - antenna proteins`ko00196	GO:0006091`generation of precursor metabolites and energy`biological_process;GO:0009579`thylakoid`cellular_component;GO:0003674`molecular_function`molecular_function;GO:0009536`plastid`cellular_component;GO:0006464`cellular protein modification process`biological_process;GO:0015979`photosynthesis`biological_process;GO:0043234`protein complex`cellular_component;GO:0005575`cellular_component`cellul…
Unigene299531	A0A151QNH6_CAJCA`Retrovirus-related Pol polyprotein from transposon TNT 1-94	PF14223.3`Retrotran_gag_2`gag-polypeptide of LTR copia-type;PF00665.23`rve`Integrase core domain;PF00098.20`zf-CCHC`Zinc knuckle;PF13976.3`gag_pre-integrs`GAG-pre-integrase domain	Retrovirus-related Pol polyprotein from transposon TNT 1-94	-	-	-	-
Unigene372336	E4XU37_OIKDI`Uncharacterized protein	-	hypothetical protein TanjilG_19641	-	-	-	-
Unigene168418	A0A151RZR1_CAJCA`Retrovirus-related Pol polyprotein from transposon TNT 1-94	-	PREDICTED: uncharacterized protein LOC109329342, partial	-	-	-	-
Unigene280820	I1M1B6_SOYBN`Acyl carrier protein	PF00550.22`PP-binding`Phosphopantetheine attachment site	PREDICTED: acyl carrier protein 1, chloroplastic-like	KOG1748;COG0236	-	-	GO:0006629`lipid metabolic process`biological_process;GO:0009058`biosynthetic process`biological_process;GO:0044281`small molecule metabolic process`biological_process;GO:0043167`ion binding`molecular_function
Unigene384840	G7IC76_MEDTR`Uncharacterized protein	PF00069.22`Pkinase`Protein kinase domain;PF07714.14`Pkinase_Tyr`Protein tyrosine kinase;PF14531.3`Kinase-like`Kinase-like	PREDICTED: probable serine/threonine-protein kinase At1g18390	-	-	-	GO:0043167`ion binding`molecular_function;GO:0016301`kinase activity`molecular_function
Unigene68539	A0A072V5A1_MEDTR`Katanin p80 WD40 repeat-containing subunit B1 homolog	-	PREDICTED: katanin p80 WD40 repeat-containing subunit B1 homolog isoform X1	-	-	-	GO:0005856`cytoskeleton`cellular_component;GO:0005737`cytoplasm`cellular_component;GO:0043234`protein complex`cellular_component;GO:0008150`biological_process`biological_process;GO:0005815`microtubule organizing center`cellular_component
Unigene289388	A0A061EEG7_THECC`DNA/RNA polymerases superfamily protein	PF00078.24`RVT_1`Reverse transcriptase (RNA-dependent DNA polymerase)	uncharacterized protein LOC107406328	-	-	-	GO:0006259`DNA metabolic process`biological_process;GO:0003674`molecular_function`molecular_function
Unigene170107	K7LHN8_SOYBN`Uncharacterized protein	PF00005.24`ABC_tran`ABC transporter	PREDICTED: putative white-brown complex homolog protein 30	COG1131;KOG0061	-	-	GO:0022857`transmembrane transporter activity`molecular_function;GO:0005575`cellular_component`cellular_component;GO:0016887`ATPase activity`molecular_function;GO:0055085`transmembrane transport`biological_process;GO:0005886`plasma membrane`cellular_component;GO:0043167`ion binding`molecular_function
Unigene279593	A0A151R7W3_CAJCA`Retrovirus-related Pol polyprotein from transposon TNT 1-94	-	Retrovirus-related Pol polyprotein from transposon TNT 1-94	-	-	-	-
Unigene352071	V7C6J4_PHAVU`Uncharacterized protein	PF14009.3`DUF4228`Domain of unknown function (DUF4228)	hypothetical protein PHAVU_003G065000g	-	-	-	-
Unigene350125	A0A151ST52_CAJCA`GTP-binding protein yptV3;A0A0R4J3X0_SOYBN`Uncharacterized protein;V7CSD7_PHAVU`Uncharacterized protein	PF00025.18`Arf`ADP-ribosylation factor family;PF08477.10`Roc`Ras of Complex, Roc, domain of DAPkinase;PF00071.19`Ras`Ras family;PF03193.13`DUF258`Protein of unknown function, DUF258	PREDICTED: ras-related protein RABC1-like	-	-	-	GO:0006810`transport`biological_process;GO:0005622`intracellular`cellular_component;GO:0005575`cellular_component`cellular_component;GO:0043167`ion binding`molecular_function;GO:0006913`nucleocytoplasmic transport`biological_process;GO:0003924`GTPase activity`molecular_function;GO:0007165`signal transduction`biological_process
Unigene200867	G7KSU3_MEDTR`Transmembrane protein, putative	-	uncharacterized protein LOC11426619	-	-	-	GO:0005575`cellular_component`cellular_component
Unigene321941	A0A151R4R2_CAJCA`Senescence-associated protein DIN1	-	thiosulfate sulfurtransferase 18	-	-	-	-
Unigene301128	I1MR51_SOYBN`Uncharacterized protein	-	ankyrin repeat domain-containing protein 13C	ENOG410XNMS;KOG0522	-	-	-
Unigene74785	M3C5N7_SPHMS`Translationally-controlled tumor protein	PF00838.14`TCTP`Translationally controlled tumour protein	translationally-controlled tumor protein homolog	-	-	-	-
Unigene336931	A0A151QWM6_CAJCA`Uncharacterized protein	PF11449.5`ArsP_2`Putative, 10TM heavy-metal exporter	hypothetical protein KK1_044346	-	-	-	-
Unigene262738	A0A072THU2_MEDTR`C2H2-type zinc finger protein, putative;A0A0L9U6B4_PHAAN`Uncharacterized protein	PF12171.5`zf-C2H2_jaz`Zinc-finger double-stranded RNA-binding;PF12756.4`zf-C2H2_2`C2H2 type zinc-finger (2 copies);PF13912.3`zf-C2H2_6`C2H2-type zinc finger;PF15909.2`zf-C2H2_8`C2H2-type zinc ribbon;PF13894.3`zf-C2H2_4`C2H2-type zinc finger;PF12874.4`zf-met`Zinc-finger of C2H2 type;PF00096.23`zf-C2H2`Zinc finger, C2H2 type	hypothetical protein PHAVU_008G143900g	-	-	-	GO:0043167`ion binding`molecular_function
Unigene390224	K7M2R8_SOYBN`Uncharacterized protein	-	hypothetical protein TSUD_105090	ENOG410IJYW;ENOG410YQ88	-	-	-
Unigene286518	G7KRQ4_MEDTR`EF hand calcium-binding family protein	PF13202.3`EF-hand_5`EF hand;PF14658.3`EF-hand_9`EF-hand domain;PF00036.29`EF-hand_1`EF hand;PF05042.10`Caleosin`Caleosin related protein;PF13499.3`EF-hand_7`EF-hand domain pair;PF13405.3`EF-hand_6`EF-hand domain;PF13833.3`EF-hand_8`EF-hand domain pair;PF10591.6`SPARC_Ca_bdg`Secreted protein acidic and rich in cysteine Ca binding region	probable calcium-binding protein CML35	-	K13448`CML	Plant-pathogen interaction`ko04626	GO:0043167`ion binding`molecular_function
Unigene67765	G7IQ54_MEDTR`Transmembrane protein, putative	-	transmembrane protein, putative	-	-	-	GO:0005575`cellular_component`cellular_component
Unigene42308	W9SBM6_9ROSA`Coatomer subunit delta	-	hypothetical protein CDL15_Pgr004016	-	-	-	GO:0016023`cytoplasmic, membrane-bounded vesicle`cellular_component;GO:0006810`transport`biological_process;GO:0043234`protein complex`cellular_component;GO:0005794`Golgi apparatus`cellular_component;GO:0016192`vesicle-mediated transport`biological_process
Unigene284662	A0A072UGY1_MEDTR`Malonyl-CoA:isoflavone 7-O-glucoside malonyltransferase	PF02458.12`Transferase`Transferase family	PREDICTED: phenolic glucoside malonyltransferase 1-like	-	-	-	GO:0016746`transferase activity, transferring acyl groups`molecular_function
Unigene219020	I1LWT4_SOYBN`Uncharacterized protein	PF10250.6`O-FucT`GDP-fucose protein O-fucosyltransferase	PREDICTED: uncharacterized protein LOC101504282	ENOG4111F21;ENOG410IESS	-	-	GO:0005575`cellular_component`cellular_component
Unigene188314	A0A072VRH0_MEDTR`DUF1645 family protein;I1KL13_SOYBN`Uncharacterized protein	PF07816.8`DUF1645`Protein of unknown function (DUF1645)	hypothetical protein glysoja_042858	ENOG410YKJ8;ENOG410IZFX	-	-	-
Unigene279522	A0A090M8V4_OSTTA`Ribosomal protein L18e, conserved site	PF17135.1`Ribosomal_L18`Ribosomal protein 60S L18 and 50S L18e	Ribosomal protein L18e, conserved site	COG1727;KOG1714	K02883`RP-L18e, RPL18	Ribosome`ko03010	GO:0003735`structural constituent of ribosome`molecular_function;GO:0005840`ribosome`cellular_component;GO:0006412`translation`biological_process
Unigene397809	A0A059B8W6_EUCGR`Uncharacterized protein	-	hypothetical protein TorRG33x02_206630	-	-	-	-
Unigene300775	I1KMY7_SOYBN`Uncharacterized protein;A0A072USH4_MEDTR`BTB/POZ domain protein	PF11822.5`DUF3342`Domain of unknown function (DUF3342);PF00651.28`BTB`BTB/POZ domain	kelch-like protein diablo	ENOG4110Z5V;ENOG410IJGT	-	-	GO:0006464`cellular protein modification process`biological_process;GO:0005622`intracellular`cellular_component;GO:0043234`protein complex`cellular_component
Unigene167071	A0A072VA44_MEDTR`MAP kinase;I1LV29_SOYBN`Uncharacterized protein	PF00069.22`Pkinase`Protein kinase domain;PF06293.11`Kdo`Lipopolysaccharide kinase (Kdo/WaaP) family;PF07714.14`Pkinase_Tyr`Protein tyrosine kinase;PF14531.3`Kinase-like`Kinase-like	PREDICTED: germinal center kinase 1-like	KOG0201;ENOG410XP9G	K08838`STK24_25_MST4	-	GO:0005737`cytoplasm`cellular_component;GO:0016301`kinase activity`molecular_function;GO:0043167`ion binding`molecular_function;GO:0004871`signal transducer activity`molecular_function;GO:0007165`signal transduction`biological_process
Unigene182390	K7MWK8_SOYBN`Uncharacterized protein;I1LX24_SOYBN`Uncharacterized protein	PF02230.13`Abhydrolase_2`Phospholipase/Carboxylesterase;PF00561.17`Abhydrolase_1`alpha/beta hydrolase fold;PF03959.10`FSH1`Serine hydrolase (FSH1);PF12697.4`Abhydrolase_6`Alpha/beta hydrolase family;PF01738.15`DLH`Dienelactone hydrolase family;PF12146.5`Hydrolase_4`Serine aminopeptidase, S33;PF00326.18`Peptidase_S9`Prolyl oligopeptidase family;PF00975.17`Thioesterase`Thioesterase domain;PF07859.1…	PREDICTED: caffeoylshikimate esterase isoform X1	COG2267;KOG1455	-	-	GO:0006629`lipid metabolic process`biological_process;GO:0005575`cellular_component`cellular_component;GO:0003674`molecular_function`molecular_function
Unigene236421	A0A072U125_MEDTR`LRR receptor-like kinase, putative	PF00069.22`Pkinase`Protein kinase domain;PF07714.14`Pkinase_Tyr`Protein tyrosine kinase	hypothetical protein TSUD_152450	-	-	-	GO:0043167`ion binding`molecular_function;GO:0016301`kinase activity`molecular_function;GO:0005575`cellular_component`cellular_component
Unigene213658	K7MP05_SOYBN`Uncharacterized protein	-	hypothetical protein GLYMA_17G256100	COG0065;KOG0454	-	-	GO:0008150`biological_process`biological_process
Unigene141658	I3SKG9_LOTJA`Uncharacterized protein;I1LT58_SOYBN`Uncharacterized protein;A0A103XDS8_CYNCS`YbaB-like DNA-binding protein	PF02575.13`YbaB_DNA_bd`YbaB/EbfC DNA-binding family	hypothetical protein TanjilG_09505	-	-	-	GO:0003677`DNA binding`molecular_function
Unigene379896	K7L554_SOYBN`Uncharacterized protein;K7KRD0_SOYBN`Uncharacterized protein	PF03383.12`Serpentine_r_xa`Caenorhabditis serpentine receptor-like protein, class xa;PF14383.3`VARLMGL`DUF761-associated sequence motif	hypothetical protein glysoja_028651	ENOG410YNHA;ENOG410IKRN	-	-	-
Unigene262069	I1LIH4_SOYBN`Uncharacterized protein;A0A151TLT2_CAJCA`ATPase family AAA domain-containing protein 3	PF12037.5`DUF3523`Domain of unknown function (DUF3523)	ATPase family AAA domain-containing protein 3-like	COG1223;KOG0742	-	-	GO:0043167`ion binding`molecular_function
Unigene259873	F2E2S0_HORVD`Predicted protein	PF01268.16`FTHFS`Formate--tetrahydrofolate ligase	predicted protein	-	K00288`MTHFD	One carbon pool by folate`ko00670	GO:0009058`biosynthetic process`biological_process;GO:0043167`ion binding`molecular_function;GO:0016874`ligase activity`molecular_function;GO:0051186`cofactor metabolic process`biological_process;GO:0006520`cellular amino acid metabolic process`biological_process;GO:0034641`cellular nitrogen compound metabolic process`biological_process
Unigene369490	K7L3Y8_SOYBN`Uncharacterized protein;K7MJB8_SOYBN`Uncharacterized protein	PF11976.5`Rad60-SLD`Ubiquitin-2 like Rad60 SUMO-like;PF00632.22`HECT`HECT-domain (ubiquitin-transferase);PF00240.20`ubiquitin`Ubiquitin family	E3 ubiquitin-protein ligase UPL5	COG5021;KOG0940	K10591`NEDD4, RSP5	Endocytosis`ko04144;Ubiquitin mediated proteolysis`ko04120;Epstein-Barr virus infection`ko05169	GO:0016874`ligase activity`molecular_function;GO:0005634`nucleus`cellular_component;GO:0003674`molecular_function`molecular_function;GO:0006464`cellular protein modification process`biological_process;GO:0005737`cytoplasm`cellular_component;GO:0009056`catabolic process`biological_process
Unigene93345	A0A151SAV2_CAJCA`Uncharacterized protein	-	PREDICTED: transcription factor VOZ1	-	-	-	-
Unigene372211	I1LY29_SOYBN`Uncharacterized protein;B9RK32_RICCO`DNA binding protein, putative	PF12165.5`DUF3594`Domain of unknown function (DUF3594)	PHD finger protein ALFIN-LIKE 4-like	KOG1632;ENOG410YG6P	-	-	GO:0034641`cellular nitrogen compound metabolic process`biological_process;GO:0005575`cellular_component`cellular_component;GO:0009058`biosynthetic process`biological_process;GO:0043167`ion binding`molecular_function
Unigene167647	I7K8L3_9ROSA`T4.15 protein	-	Retrovirus-related Pol polyprotein LINE-1	-	-	-	-
Unigene67802	K7LUQ5_SOYBN`Uncharacterized protein	-	PREDICTED: putative beta-glucosidase 41	KOG0626;COG2723	K01188`E3.2.1.21	Starch and sucrose metabolism`ko00500;Cyanoamino acid metabolism`ko00460;Phenylpropanoid biosynthesis`ko00940	GO:0016798`hydrolase activity, acting on glycosyl bonds`molecular_function;GO:0005975`carbohydrate metabolic process`biological_process;GO:0008150`biological_process`biological_process
Unigene182504	V7B3D7_PHAVU`Uncharacterized protein	-	hypothetical protein PHAVU_008G025800g	-	-	-	-
Unigene15358	A0A0B2PAD1_GLYSO`Mitochondrial uncoupling protein 3	-	Mitochondrial uncoupling protein 3	-	K15103`UCP2_3, SLC25A8_9	-	GO:0005739`mitochondrion`cellular_component;GO:0006810`transport`biological_process;GO:0005575`cellular_component`cellular_component
Unigene155744	V4S0E7_9ROSI`Defective in cullin neddylation protein	-	DCN1-like protein 4 isoform X1	-	-	-	-
Unigene31379	A0A072UQV2_MEDTR`KDEL-tailed cysteine endopeptidase CEP1	PF08246.9`Inhibitor_I29`Cathepsin propeptide inhibitor domain (I29);PF00112.20`Peptidase_C1`Papain family cysteine protease;PF03051.12`Peptidase_C1_2`Peptidase C1-like family	vignain	-	K16292`CEP, CYSEP	-	GO:0008233`peptidase activity`molecular_function
Unigene225131	A0A072VNU8_MEDTR`Uncharacterized protein	PF07771.8`TSGP1`Tick salivary peptide group 1;PF08488.8`WAK`Wall-associated kinase;PF13947.3`GUB_WAK_bind`Wall-associated receptor kinase galacturonan-binding	wall-associated receptor kinase-like protein, putative	-	-	-	GO:0043167`ion binding`molecular_function;GO:0003674`molecular_function`molecular_function;GO:0016301`kinase activity`molecular_function
Unigene122691	I1LSX3_SOYBN`Serine/threonine-protein kinase	PF00069.22`Pkinase`Protein kinase domain;PF11883.5`DUF3403`Domain of unknown function (DUF3403);PF07714.14`Pkinase_Tyr`Protein tyrosine kinase	PREDICTED: G-type lectin S-receptor-like serine/threonine-protein kinase At4g27290 isoform X1	-	-	-	GO:0005575`cellular_component`cellular_component;GO:0008150`biological_process`biological_process;GO:0006950`response to stress`biological_process;GO:0006464`cellular protein modification process`biological_process;GO:0043167`ion binding`molecular_function;GO:0005886`plasma membrane`cellular_component;GO:0016301`kinase activity`molecular_function
Unigene160380	A0A151TGY2_CAJCA`F-box protein At1g70590 family;A0A0B2NYT1_GLYSO`F-box protein;V7CJU6_PHAVU`Uncharacterized protein	PF15966.2`F-box_4`F-box;PF00646.30`F-box`F-box domain;PF08238.9`Sel1`Sel1 repeat;PF12937.4`F-box-like`F-box-like	hypothetical protein LR48_Vigan03g317400	-	-	-	-
Unigene226819	A0A0L9UPF7_PHAAN`Uncharacterized protein;A0A0A9P5W7_ARUDO`Uncharacterized protein	-	PREDICTED: uncharacterized protein LOC101498979	-	-	-	GO:0005575`cellular_component`cellular_component;GO:0003677`DNA binding`molecular_function
Unigene182805	A0A0R0GM95_SOYBN`Uncharacterized protein;A0A072VLR1_MEDTR`Alpha/beta-hydrolase superfamily protein	PF01764.22`Lipase_3`Lipase (class 3);PF12146.5`Hydrolase_4`Serine aminopeptidase, S33;PF10230.6`LIDHydrolase`Lipid-droplet associated hydrolase	PREDICTED: uncharacterized protein LOC101505526	-	-	-	GO:0006629`lipid metabolic process`biological_process;GO:0003674`molecular_function`molecular_function
Unigene211829	I3S4N2_MEDTR`Cytosolic class I small heat shock protein	PF00011.18`HSP20`Hsp20/alpha crystallin family	18.1 kDa class I heat shock protein	-	-	-	-
Unigene332720	I1NEX4_SOYBN`Uncharacterized protein	-	uncharacterized protein LOC25502451	ENOG410IINQ;ENOG410ZXXW	K02830`HRAD1, RAD17	Cell cycle - yeast`ko04111;Meiosis - yeast`ko04113	GO:0043234`protein complex`cellular_component;GO:0006950`response to stress`biological_process;GO:0000228`nuclear chromosome`cellular_component;GO:0006259`DNA metabolic process`biological_process;GO:0003677`DNA binding`molecular_function;GO:0007049`cell cycle`biological_process
Unigene246877	I3SLE7_LOTJA`Uncharacterized protein	-	CM0545.560.nc, partial	-	-	-	GO:0005575`cellular_component`cellular_component
Unigene236246	F2EGQ5_HORVD`Predicted protein	-	predicted protein	-	-	-	GO:0005575`cellular_component`cellular_component;GO:0055085`transmembrane transport`biological_process
Unigene251996	I1JE47_SOYBN`Uncharacterized protein	PF01150.14`GDA1_CD39`GDA1/CD39 (nucleoside phosphatase) family	PREDICTED: probable apyrase 6	COG5371;KOG1386	K01510`ENTPD1_3_8	Pyrimidine metabolism`ko00240;Epstein-Barr virus infection`ko05169;Purine metabolism`ko00230	GO:0003674`molecular_function`molecular_function;GO:0005575`cellular_component`cellular_component
Unigene231299	A0A0V0GWD2_SOLCH`Putative ovule protein;V7CLH4_PHAVU`Uncharacterized protein	PF00935.16`Ribosomal_L44`Ribosomal protein L44	uncharacterized protein LOC112500019	-	K02929`RP-L44e, RPL44	Ribosome`ko03010	GO:0006412`translation`biological_process;GO:0003735`structural constituent of ribosome`molecular_function;GO:0005840`ribosome`cellular_component
Unigene263461	A0A072V8J2_MEDTR`Heat shock protein 70 (HSP70)-interacting protein, putative	PF14559.3`TPR_19`Tetratricopeptide repeat;PF14853.3`Fis1_TPR_C`Fis1 C-terminal tetratricopeptide repeat;PF00564.21`PB1`PB1 domain;PF00515.25`TPR_1`Tetratricopeptide repeat;PF13414.3`TPR_11`TPR repeat;PF07719.14`TPR_2`Tetratricopeptide repeat;PF13432.3`TPR_16`Tetratricopeptide repeat	PREDICTED: HSP-interacting protein-like	-	-	-	-
Unigene241914	A0A072UHE3_MEDTR`Disease resistance protein (CC-NBS-LRR class) family protein	PF00931.19`NB-ARC`NB-ARC domain	hypothetical protein TSUD_276570	-	-	-	GO:0043167`ion binding`molecular_function;GO:0006950`response to stress`biological_process
Unigene36988	A0A151RFX7_CAJCA`Beta-galactosidase 8	PF01301.16`Glyco_hydro_35`Glycosyl hydrolases family 35	beta-galactosidase 8-like protein, partial	-	-	-	-
Unigene207432	A0A151UHZ3_CAJCA`Uncharacterized protein	-	PREDICTED: uncharacterized protein LOC101512055	-	-	-	-
Unigene302302	G7IW29_MEDTR`Disease resistance protein (CC-NBS-LRR class) family protein	PF05361.9`PP1_inhibitor`PKC-activated protein phosphatase-1 inhibitor	putative disease resistance RPP13-like protein 1	-	-	-	GO:0043167`ion binding`molecular_function;GO:0006950`response to stress`biological_process
Unigene77885	V7BYE3_PHAVU`Uncharacterized protein	PF04937.12`DUF659`Protein of unknown function (DUF 659)	uncharacterized protein LOC109790233	-	-	-	GO:0003677`DNA binding`molecular_function
Unigene355215	G7LIV0_MEDTR`LRR receptor-like kinase	PF07714.14`Pkinase_Tyr`Protein tyrosine kinase;PF00069.22`Pkinase`Protein kinase domain	PREDICTED: pollen receptor-like kinase 1	-	-	-	GO:0043167`ion binding`molecular_function;GO:0016301`kinase activity`molecular_function;GO:0005575`cellular_component`cellular_component
Unigene108904	A0A0E0CTW0_9ORYZ`Uncharacterized protein	PF01852.16`START`START domain	PREDICTED: homeobox-leucine zipper protein HOX32	-	K09338`HD-ZIP	-	GO:0003677`DNA binding`molecular_function;GO:0005634`nucleus`cellular_component;GO:0008289`lipid binding`molecular_function
Unigene286999	G7L802_MEDTR`Trehalose-6-phosphate synthase	-	alpha,alpha-trehalose-phosphate synthase, partial	-	K16055`TPS	Starch and sucrose metabolism`ko00500	GO:0005975`carbohydrate metabolic process`biological_process;GO:0009058`biosynthetic process`biological_process;GO:0003674`molecular_function`molecular_function
Unigene95729	-	-	hypothetical protein TanjilG_03574	-	-	-	-
Unigene135037	W9QWB8_9ROSA`Uncharacterized protein	-	hypothetical protein TanjilG_18720	-	-	-	-
Unigene11089	G7IU03_MEDTR`Glutamate receptor;A0A151RMM0_CAJCA`Glutamate receptor 3.4	PF13458.3`Peripla_BP_6`Periplasmic binding protein;PF01094.25`ANF_receptor`Receptor family ligand binding region	PREDICTED: glutamate receptor 3.4 isoform X1	-	K05387`GRIP	-	GO:0005575`cellular_component`cellular_component;GO:0022857`transmembrane transporter activity`molecular_function;GO:0004871`signal transducer activity`molecular_function
Unigene83287	A0A067JPG0_JATCU`Serine/threonine-protein phosphatase	PF00149.25`Metallophos`Calcineurin-like phosphoesterase	serine/threonine-protein phosphatase PP2A-3 catalytic subunit	-	-	-	GO:0016791`phosphatase activity`molecular_function
Unigene41258	I1MF50_SOYBN`Uncharacterized protein	PF13371.3`TPR_9`Tetratricopeptide repeat;PF12895.4`ANAPC3`Anaphase-promoting complex, cyclosome, subunit 3;PF00515.25`TPR_1`Tetratricopeptide repeat;PF13428.3`TPR_14`Tetratricopeptide repeat;PF13431.3`TPR_17`Tetratricopeptide repeat;PF13176.3`TPR_7`Tetratricopeptide repeat;PF07719.14`TPR_2`Tetratricopeptide repeat;PF13424.3`TPR_12`Tetratricopeptide repeat;PF13432.3`TPR_16`Tetratricopeptide repeat…	PREDICTED: anaphase-promoting complex subunit 7	KOG1174;ENOG410XS2B	-	-	-
Unigene149512	A0A151T6H9_CAJCA`Uncharacterized protein	PF03101.12`FAR1`FAR1 DNA-binding domain;PF10551.6`MULE`MULE transposase domain;PF04434.14`SWIM`SWIM zinc finger	PREDICTED: putative protein FAR1-RELATED SEQUENCE 10 isoform X1	-	-	-	-
Unigene295529	-	-	ribonuclease H	-	-	-	-
Unigene357604	G7I505_MEDTR`Arsenical pump-driving ATPase-like protein;V4SPJ7_9ROSI`Uncharacterized protein	PF00448.19`SRP54`SRP54-type protein, GTPase domain;PF10609.6`ParA`NUBPL iron-transfer P-loop NTPase;PF01656.20`CbiA`CobQ/CobB/MinD/ParA nucleotide binding domain;PF13614.3`AAA_31`AAA domain;PF13481.3`AAA_25`AAA domain;PF03796.12`DnaB_C`DnaB-like helicase C terminal domain;PF06564.9`CBP_BcsQ`Cellulose biosynthesis protein BcsQ;PF02374.12`ArsA_ATPase`Anion-transporting ATPase	PREDICTED: ATPase ASNA1 homolog 2	-	K01551`arsA, ASNA1	-	GO:0016887`ATPase activity`molecular_function;GO:0043167`ion binding`molecular_function
Unigene57151	K7L7P7_SOYBN`Uncharacterized protein	-	hypothetical protein GLYMA_08G196600, partial	ENOG410Z9HU;ENOG410J8JH	-	-	-
Unigene138304	A0A151TJF4_CAJCA`Acid beta-fructofuranosidase	PF00251.17`Glyco_hydro_32N`Glycosyl hydrolases family 32 N-terminal domain;PF08244.9`Glyco_hydro_32C`Glycosyl hydrolases family 32 C terminal	acid beta-fructofuranosidase-like isoform X1	-	-	-	-
Unigene385739	I1KYQ4_SOYBN`Glycosyltransferase	PF00201.15`UDPGT`UDP-glucoronosyl and UDP-glucosyl transferase	hypothetical protein GLYMA_08G338200	KOG1192;COG1819	-	-	GO:0005622`intracellular`cellular_component;GO:0005975`carbohydrate metabolic process`biological_process;GO:0043226`organelle`cellular_component;GO:0009058`biosynthetic process`biological_process;GO:0044281`small molecule metabolic process`biological_process;GO:0016757`transferase activity, transferring glycosyl groups`molecular_function
Unigene546	G7ZWU5_MEDTR`Pentatricopeptide repeat-containing protein	-	hypothetical protein TSUD_134990	-	-	-	GO:0005575`cellular_component`cellular_component
Unigene229699	G7LFS2_MEDTR`DUF668 family protein	PF05003.9`DUF668`Protein of unknown function (DUF668)	uncharacterized protein LOC11427622	-	-	-	-
Unigene185682	A2Q3T3_MEDTR`Putative uncharacterized protein	-	hypothetical protein MtrDRAFT_AC155889g9v2	-	-	-	-
Unigene392508	-	-	hypothetical protein GLYMA_17G256100	-	-	-	-
Unigene296230	V7BGK4_PHAVU`Uncharacterized protein	-	hypothetical protein PHAVU_007G198900g	-	-	-	GO:0009058`biosynthetic process`biological_process;GO:0034641`cellular nitrogen compound metabolic process`biological_process
Unigene55109	K7KJ76_SOYBN`Uncharacterized protein	PF14559.3`TPR_19`Tetratricopeptide repeat;PF01535.17`PPR`PPR repeat;PF13041.3`PPR_2`PPR repeat family;PF13428.3`TPR_14`Tetratricopeptide repeat;PF12854.4`PPR_1`PPR repeat;PF07719.14`TPR_2`Tetratricopeptide repeat;PF13812.3`PPR_3`Pentatricopeptide repeat domain	PREDICTED: pentatricopeptide repeat-containing protein At5g27460 isoform X1	KOG4197;ENOG410Z7Z7	-	-	-
Unigene314043	I1MF55_SOYBN`Uncharacterized protein	-	PREDICTED: serine/threonine-protein kinase CDL1-like	COG0515;KOG1187	-	-	GO:0016301`kinase activity`molecular_function;GO:0043167`ion binding`molecular_function
Unigene375555	I1M1H8_SOYBN`Uncharacterized protein;G7IP60_MEDTR`F-box plant-like protein	PF00646.30`F-box`F-box domain;PF12937.4`F-box-like`F-box-like	F-box protein At5g46170	ENOG41119HQ;ENOG410IG8T	-	-	-
Unigene244975	V7AK93_PHAVU`Uncharacterized protein;A0A0B2PJQ6_GLYSO`Anaphase-promoting complex subunit 6;A0A061F9F4_THECC`Anaphase promoting complex 6 isoform 2	PF13414.3`TPR_11`TPR repeat;PF13374.3`TPR_10`Tetratricopeptide repeat;PF13181.3`TPR_8`Tetratricopeptide repeat;PF14559.3`TPR_19`Tetratricopeptide repeat;PF13424.3`TPR_12`Tetratricopeptide repeat;PF13432.3`TPR_16`Tetratricopeptide repeat;PF07719.14`TPR_2`Tetratricopeptide repeat;PF13176.3`TPR_7`Tetratricopeptide repeat;PF13431.3`TPR_17`Tetratricopeptide repeat;PF04049.10`ANAPC8`Anaphase promoting …	Anaphase promoting complex 6 isoform 2	-	-	-	-
Unigene114641	I1J8A7_SOYBN`Uncharacterized protein	PF13516.3`LRR_6`Leucine Rich repeat;PF12799.4`LRR_4`Leucine Rich repeats (2 copies);PF00560.30`LRR_1`Leucine Rich Repeat;PF13855.3`LRR_8`Leucine rich repeat;PF14580.3`LRR_9`Leucine-rich repeat	PREDICTED: plant intracellular Ras-group-related LRR protein 4	COG4886;KOG0619	-	-	-
Unigene283509	A0A067K4C0_JATCU`Uncharacterized protein	PF03080.12`DUF239`Domain of unknown function (DUF239)	hypothetical protein JCGZ_17792	-	-	-	-
Unigene237294	V7CA67_PHAVU`Uncharacterized protein	PF00010.23`HLH`Helix-loop-helix DNA-binding domain	PREDICTED: transcription factor BEE 1-like	-	-	-	GO:0005634`nucleus`cellular_component;GO:0001071`nucleic acid binding transcription factor activity`molecular_function
Unigene64494	A0A151T356_CAJCA`Copia protein;A0A151SBM2_CAJCA`Copia protein	-	Copia protein	-	-	-	-
Unigene291350	A0A0L9TGW2_PHAAN`Uncharacterized protein	-	PREDICTED: pirin-like protein	-	-	-	-
Unigene265753	A0A151S4K4_CAJCA`Uncharacterized protein;A0A072UXD4_MEDTR`PGPS/D10 protein, putative	-	uncharacterized protein LOC109813106	-	-	-	-
Unigene171624	Q5Z6N9_ORYSJ`Os06g0265400 protein;A0A0E0HNR7_ORYNI`Uncharacterized protein	PF03131.14`bZIP_Maf`bZIP Maf transcription factor;PF00170.18`bZIP_1`bZIP transcription factor;PF07716.12`bZIP_2`Basic region leucine zipper	PREDICTED: transcription factor HBP-1b(c38) isoform X1	ENOG410YG7S;ENOG410IMKZ	K14431`TGA	Plant hormone signal transduction`ko04075	GO:0009058`biosynthetic process`biological_process;GO:0001071`nucleic acid binding transcription factor activity`molecular_function;GO:0003677`DNA binding`molecular_function;GO:0034641`cellular nitrogen compound metabolic process`biological_process;GO:0005575`cellular_component`cellular_component
Unigene147485	Q2HTF4_MEDTR`Like-Sm ribonucleoprotein-related, core;C6T1E6_SOYBN`Uncharacterized protein	PF01423.19`LSM`LSM domain	probable small nuclear ribonucleoprotein G	KOG1780;ENOG41122Q1	K11099`SNRPG, SMG	Spliceosome`ko03040	GO:0006397`mRNA processing`biological_process;GO:0003723`RNA binding`molecular_function;GO:0043234`protein complex`cellular_component;GO:0005575`cellular_component`cellular_component;GO:0005737`cytoplasm`cellular_component;GO:0043226`organelle`cellular_component;GO:0005634`nucleus`cellular_component;GO:0005622`intracellular`cellular_component
Unigene47982	K7LMK9_SOYBN`Uncharacterized protein	-	hypothetical protein glysoja_004835	ENOG410ZGZJ;ENOG410J700	-	-	GO:0005575`cellular_component`cellular_component
Unigene89339	I1M6N2_SOYBN`Endoglucanase	PF00759.16`Glyco_hydro_9`Glycosyl hydrolase family 9	Endoglucanase 11	ENOG410IDXW;ENOG410XPC9	-	-	GO:0009056`catabolic process`biological_process;GO:0005575`cellular_component`cellular_component;GO:0005975`carbohydrate metabolic process`biological_process;GO:0016798`hydrolase activity, acting on glycosyl bonds`molecular_function
Unigene334740	ATP6_COCHE`ATP synthase subunit a;	PF00119.17`ATP-synt_A`ATP synthase A chain	ATP synthase F0 subunit 6	-	K02126`ATPeF0A, MTATP6	Parkinson's disease`ko05012;Oxidative phosphorylation`ko00190;Alzheimer's disease`ko05010;Huntington's disease`ko05016	GO:0005739`mitochondrion`cellular_component;GO:0005622`intracellular`cellular_component;GO:0044281`small molecule metabolic process`biological_process;GO:0009058`biosynthetic process`biological_process;GO:0043234`protein complex`cellular_component;GO:0034641`cellular nitrogen compound metabolic process`biological_process;GO:0005575`cellular_component`cellular_component;GO:0022857`transmembrane tr…
Unigene201223	A0A151RSZ7_CAJCA`Uncharacterized protein	PF06825.9`HSBP1`Heat shock factor binding protein 1	hypothetical protein KK1_032765	-	-	-	-
Unigene131451	A0A0R0IYR3_SOYBN`Uncharacterized protein	-	hypothetical protein GLYMA_07G030900, partial	-	-	-	-
Unigene219873	I1M912_SOYBN`Uncharacterized protein	PF03364.17`Polyketide_cyc`Polyketide cyclase / dehydrase and lipid transport;PF00407.16`Bet_v_1`Pathogenesis-related protein Bet v I family;PF10604.6`Polyketide_cyc2`Polyketide cyclase / dehydrase and lipid transport	abscisic acid receptor PYL2	ENOG410IVVS;ENOG410YE0A	K14496`PYL	Plant hormone signal transduction`ko04075	GO:0008289`lipid binding`molecular_function;GO:0003674`molecular_function`molecular_function;GO:0005634`nucleus`cellular_component;GO:0030234`enzyme regulator activity`molecular_function;GO:0008150`biological_process`biological_process;GO:0043167`ion binding`molecular_function;GO:0007165`signal transduction`biological_process;GO:0005737`cytoplasm`cellular_component
Unigene22232	G7JXM7_MEDTR`Methyltransferase family protein, putative;I1LI46_SOYBN`Peroxidase;I1J8H8_SOYBN`Peroxidase	PF10294.6`Methyltransf_16`Lysine methyltransferase;PF00141.20`peroxidase`Peroxidase	hypothetical protein GLYMA_11G080300	ENOG410IHQ5;ENOG410YE7F	K00430`E1.11.1.7	Phenylpropanoid biosynthesis`ko00940	GO:0006950`response to stress`biological_process;GO:0008168`methyltransferase activity`molecular_function;GO:0009056`catabolic process`biological_process;GO:0003674`molecular_function`molecular_function;GO:0071554`cell wall organization or biogenesis`biological_process;GO:0005618`cell wall`cellular_component;GO:0016491`oxidoreductase activity`molecular_function;GO:0005576`extracellular region`cel…
Unigene29440	I1JG24_SOYBN`Uncharacterized protein	-	uncharacterized protein LOC109790881	ENOG410J6HP;ENOG410XW71	-	-	-
Unigene382641	A0A0B2PF13_GLYSO`Auxin response factor	PF02309.13`AUX_IAA`AUX/IAA family	Auxin response factor 19	-	-	-	GO:0009058`biosynthetic process`biological_process;GO:0007165`signal transduction`biological_process;GO:0005634`nucleus`cellular_component;GO:0003677`DNA binding`molecular_function;GO:0034641`cellular nitrogen compound metabolic process`biological_process
Unigene209955	A0A0B2NXR2_GLYSO`Receptor-like serine/threonine-protein kinase SD1-6	PF00069.22`Pkinase`Protein kinase domain;PF11883.5`DUF3403`Domain of unknown function (DUF3403);PF07714.14`Pkinase_Tyr`Protein tyrosine kinase	PREDICTED: G-type lectin S-receptor-like serine/threonine-protein kinase At4g27290	-	-	-	GO:0008150`biological_process`biological_process;GO:0043167`ion binding`molecular_function;GO:0016301`kinase activity`molecular_function
Unigene336953	A0A151U4W4_CAJCA`DEAD-box ATP-dependent RNA helicase 16;I1LBB0_SOYBN`Uncharacterized protein;A0A0B2Q3E8_GLYSO`DEAD-box ATP-dependent RNA helicase 16	PF00270.26`DEAD`DEAD/DEAH box helicase;PF04851.12`ResIII`Type III restriction enzyme, res subunit;PF00271.28`Helicase_C`Helicase conserved C-terminal domain	PREDICTED: DEAD-box ATP-dependent RNA helicase 16	ENOG410XR15;KOG0346	K14810`DDX56, DBP9	-	GO:0043167`ion binding`molecular_function;GO:0004386`helicase activity`molecular_function;GO:0003674`molecular_function`molecular_function;GO:0034641`cellular nitrogen compound metabolic process`biological_process;GO:0016887`ATPase activity`molecular_function
Unigene161719	A0A151SVP6_CAJCA`Putative ubiquitin carrier protein E2 25	PF00179.23`UQ_con`Ubiquitin-conjugating enzyme	putative ubiquitin carrier protein E2 25, partial	-	K10581`UBE2O	Ubiquitin mediated proteolysis`ko04120	-
Unigene354810	A0A072VPL3_MEDTR`Cysteine-rich receptor-kinase-like protein	PF00069.22`Pkinase`Protein kinase domain;PF07714.14`Pkinase_Tyr`Protein tyrosine kinase	cysteine-rich receptor-like protein kinase 10	-	-	-	GO:0043167`ion binding`molecular_function;GO:0016301`kinase activity`molecular_function;GO:0005575`cellular_component`cellular_component
Unigene172415	G7K6H8_MEDTR`Chromosome region maintenance protein 1/exportin	-	protein EXPORTIN 1A	-	K14290`XPO1, CRM1	RNA transport`ko03013;HTLV-I infection`ko05166;Ribosome biogenesis in eukaryotes`ko03008;Influenza A`ko05164;Epstein-Barr virus infection`ko05169	GO:0006810`transport`biological_process;GO:0005622`intracellular`cellular_component
Unigene381722	G7KST6_MEDTR`Calvin cycle protein CP12-1	PF02672.12`CP12`CP12 domain	calvin cycle protein CP12-2, chloroplastic	-	-	-	-
Unigene288469	A0A0L9THC7_PHAAN`Uncharacterized protein	PF03479.12`DUF296`Domain of unknown function (DUF296)	AT-hook motif nuclear-localized protein 20	-	-	-	-
Unigene91909	I1LIX6_SOYBN`Uncharacterized protein;A0A072ULA0_MEDTR`DUF3755 family protein	PF12579.5`DUF3755`Protein of unknown function (DUF3755)	PREDICTED: uncharacterized protein LOC109325776 isoform X1	ENOG4111MBV;ENOG410INWV	-	-	GO:0003677`DNA binding`molecular_function
Unigene310586	A0A0S3RDS6_PHAAN`Proteasome subunit beta type	PF00227.23`Proteasome`Proteasome subunit	proteasome subunit beta type-3-A	-	K02735`PSMB3	Proteasome`ko03050	GO:0005622`intracellular`cellular_component;GO:0005737`cytoplasm`cellular_component;GO:0009056`catabolic process`biological_process;GO:0043234`protein complex`cellular_component;GO:0008233`peptidase activity`molecular_function;GO:0005634`nucleus`cellular_component
Unigene4598	I1LI26_SOYBN`Uncharacterized protein;A0A151QQH1_CAJCA`Hybrid signal transduction histidine kinase J;G7LC07_MEDTR`Osmosensor histidine kinase	PF00072.21`Response_reg`Response regulator receiver domain;PF02743.15`dCache_1`Cache domain;PF00512.22`HisKA`His Kinase A (phospho-acceptor) domain	PREDICTED: histidine kinase 1-like	-	-	-	GO:0005622`intracellular`cellular_component;GO:0005575`cellular_component`cellular_component;GO:0016301`kinase activity`molecular_function;GO:0005783`endoplasmic reticulum`cellular_component;GO:0004871`signal transducer activity`molecular_function;GO:0007165`signal transduction`biological_process
Unigene156779	A0A0L9V5J8_PHAAN`Uncharacterized protein	PF03936.13`Terpene_synth_C`Terpene synthase family, metal binding domain	PREDICTED: tricyclene synthase EBOS, chloroplastic-like	-	-	-	GO:0016829`lyase activity`molecular_function;GO:0043167`ion binding`molecular_function
Unigene76443	F2E3H5_HORVD`Predicted protein	PF00153.24`Mito_carr`Mitochondrial carrier protein	predicted protein	-	-	-	GO:0005575`cellular_component`cellular_component;GO:0055085`transmembrane transport`biological_process;GO:0005739`mitochondrion`cellular_component;GO:0003674`molecular_function`molecular_function
Unigene319902	E1ZGC2_CHLVA`rRNA adenine N(6)-methyltransferase	PF05219.9`DREV`DREV methyltransferase;PF01135.16`PCMT`Protein-L-isoaspartate(D-aspartate) O-methyltransferase (PCMT);PF05401.8`NodS`Nodulation protein S (NodS);PF13847.3`Methyltransf_31`Methyltransferase domain;PF05185.13`PRMT5`PRMT5 arginine-N-methyltransferase;PF01209.15`Ubie_methyltran`ubiE/COQ5 methyltransferase family;PF08241.9`Methyltransf_11`Methyltransferase domain;PF13489.3`Methyltransf_…	hypothetical protein CHLNCDRAFT_23464	-	K14191`DIM1	-	GO:0008168`methyltransferase activity`molecular_function
Unigene154947	G7KC11_MEDTR`Transferring glycosyl group transferase	PF02434.13`Fringe`Fringe-like;PF04646.9`DUF604`Protein of unknown function, DUF604	uncharacterized protein LOC11436775	-	-	-	GO:0005575`cellular_component`cellular_component;GO:0003674`molecular_function`molecular_function
Unigene201643	Q6F379_ORYSJ`Expressed protein	PF07899.8`Frigida`Frigida-like protein	expressed protein	ENOG410YC7X;ENOG410IGJG	-	-	-
Unigene213491	A0A151UEY0_CAJCA`Zinc phosphodiesterase ELAC protein 2;A0A0B2NP03_GLYSO`Zinc phosphodiesterase ELAC protein 2	-	Zinc phosphodiesterase ELAC protein 2	-	K00784`rnz	RNA transport`ko03013	GO:0006399`tRNA metabolic process`biological_process;GO:0003674`molecular_function`molecular_function
Unigene389534	G7JU57_MEDTR`Bile acid:sodium symporter;I1HPW2_BRADI`Uncharacterized protein	PF01925.16`TauE`Sulfite exporter TauE/SafE;PF01758.13`SBF`Sodium Bile acid symporter family;PF13593.3`SBF_like`SBF-like CPA transporter family (DUF4137)	PREDICTED: sodium/pyruvate cotransporter BASS2, chloroplastic-like	COG0385;KOG2718	K03453`TC.BASS	-	GO:0005575`cellular_component`cellular_component;GO:0022857`transmembrane transporter activity`molecular_function;GO:0055085`transmembrane transport`biological_process;GO:0009579`thylakoid`cellular_component;GO:0009536`plastid`cellular_component;GO:0005886`plasma membrane`cellular_component
Unigene103572	A0A072VMB2_MEDTR`Lysine ketoglutarate reductase trans-splicing-like protein	PF05212.9`DUF707`Protein of unknown function (DUF707)	lysine ketoglutarate reductase trans-splicing-like protein	-	-	-	GO:0005575`cellular_component`cellular_component
Unigene316951	A0A151QNX3_CAJCA`Nucleotide exchange factor SIL1	PF08609.7`Fes1`Nucleotide exchange factor Fes1;PF11698.5`V-ATPase_H_C`V-ATPase subunit H	PREDICTED: hsp70 nucleotide exchange factor FES1	-	K14001`SIL1, SLS1	Protein processing in endoplasmic reticulum`ko04141	-
Unigene122115	A0A151U9N6_CAJCA`Serine/threonine-protein kinase rio2	PF01636.20`APH`Phosphotransferase enzyme family;PF01163.19`RIO1`RIO1 family;PF06293.11`Kdo`Lipopolysaccharide kinase (Kdo/WaaP) family	serine/threonine-protein kinase rio2-like	-	K07179`RIOK2	Ribosome biogenesis in eukaryotes`ko03008	-
Unigene67768	-	-	AMSH-like ubiquitin thioesterase 2 isoform X9	-	-	-	-
Unigene116872	A0A0B2R8E3_GLYSO`Uncharacterized protein	PF01448.21`ELM2`ELM2 domain	uncharacterized protein LOC109796735	-	-	-	GO:0003677`DNA binding`molecular_function
Unigene53285	G7K8I3_MEDTR`Heat shock 70 kDa protein	PF00012.17`HSP70`Hsp70 protein	heat shock 70 kDa protein 16	-	K09489`HSPA4	Antigen processing and presentation`ko04612	GO:0043167`ion binding`molecular_function
Unigene307538	A0A151RHE7_CAJCA`Uncharacterized protein;A0A151SVD8_CAJCA`Retrovirus-related Pol polyprotein from transposon TNT 1-94	PF14223.3`Retrotran_gag_2`gag-polypeptide of LTR copia-type	Retrovirus-related Pol polyprotein from transposon TNT 1-94	-	-	-	-
Unigene394606	A0A151UDA6_CAJCA`Retrovirus-related Pol polyprotein from transposon TNT 1-94;A0A151RVH0_CAJCA`Retrovirus-related Pol polyprotein from transposon TNT 1-94;A0A151QQW7_CAJCA`Retrovirus-related Pol polyprotein from transposon TNT 1-94;A0A151TFT3_CAJCA`Retrovirus-related Pol polyprotein from transposon TNT 1-94	PF04053.11`Coatomer_WDAD`Coatomer WD associated region;PF07727.11`RVT_2`Reverse transcriptase (RNA-dependent DNA polymerase)	Retrovirus-related Pol polyprotein from transposon TNT 1-94	-	-	-	-
Unigene213359	F6GTR8_VITVI`Putative uncharacterized protein	PF12854.4`PPR_1`PPR repeat;PF14432.3`DYW_deaminase`DYW family of nucleic acid deaminases;PF13812.3`PPR_3`Pentatricopeptide repeat domain;PF17177.1`PPR_long`Pentacotripeptide-repeat region of PROPR;PF01535.17`PPR`PPR repeat;PF13041.3`PPR_2`PPR repeat family	hypothetical protein TanjilG_28902	ENOG410Z7Z7;KOG4197	-	-	GO:0043167`ion binding`molecular_function
Unigene21633	Q6K486_ORYSJ`Putative ABI3-interacting protein 2	-	PREDICTED: FRIGIDA-like protein 3	ENOG4110RQD;ENOG410IHED	-	-	-
Unigene99830	A0A151TM81_CAJCA`Prohibitin-2	PF01145.22`Band_7`SPFH domain / Band 7 family	Prohibitin-2, partial	-	K17081`PHB2	-	-
Unigene156000	A0A151S180_CAJCA`Uncharacterized protein	PF03470.11`zf-XS`XS zinc finger domain	PREDICTED: protein INVOLVED IN DE NOVO 2-like isoform X1	-	-	-	-
Unigene398772	I1L8P0_SOYBN`Uncharacterized protein	PF03649.10`UPF0014`Uncharacterised protein family (UPF0014)	PREDICTED: protein ALUMINUM SENSITIVE 3-like	ENOG410IK99;COG0390	K02069`ABC.X2.P	-	GO:0005886`plasma membrane`cellular_component;GO:0055085`transmembrane transport`biological_process;GO:0022857`transmembrane transporter activity`molecular_function
Unigene132378	G7JN57_MEDTR`Receptor-like protein	PF13516.3`LRR_6`Leucine Rich repeat;PF13855.3`LRR_8`Leucine rich repeat;PF08263.9`LRRNT_2`Leucine rich repeat N-terminal domain;PF00560.30`LRR_1`Leucine Rich Repeat;PF12799.4`LRR_4`Leucine Rich repeats (2 copies)	receptor-like protein 9DC3	-	-	-	GO:0005575`cellular_component`cellular_component
Unigene349664	K7KY49_SOYBN`Uncharacterized protein	PF00847.17`AP2`AP2 domain	Ethylene-responsive transcription factor ERF053	ENOG410YGYW;ENOG410IE06	-	-	GO:0009058`biosynthetic process`biological_process;GO:0001071`nucleic acid binding transcription factor activity`molecular_function;GO:0005634`nucleus`cellular_component;GO:0003677`DNA binding`molecular_function;GO:0034641`cellular nitrogen compound metabolic process`biological_process
Unigene319238	Q0DX06_ORYSJ`Os02g0782600 protein	-	Os02g0782600, partial	COG5329;KOG1888	-	-	GO:0003674`molecular_function`molecular_function
Unigene141280	G7IRH1_MEDTR`Ubiquitin carboxyl-terminal hydrolase;A0A0R0H789_SOYBN`Uncharacterized protein	PF00443.26`UCH`Ubiquitin carboxyl-terminal hydrolase;PF13423.3`UCH_1`Ubiquitin carboxyl-terminal hydrolase	PREDICTED: ubiquitin carboxyl-terminal hydrolase 8	-	K11835`USP4_11_15, UBP12	-	GO:0009056`catabolic process`biological_process;GO:0003674`molecular_function`molecular_function;GO:0006464`cellular protein modification process`biological_process
Unigene13073	Q0JKB4_ORYSJ`ATP synthase subunit beta	-	putative ATP synthase beta subunit	COG0055;KOG1350	K02133`ATPeF1B, ATP5B	Huntington's disease`ko05016;Oxidative phosphorylation`ko00190;Parkinson's disease`ko05012;Alzheimer's disease`ko05010	GO:0005739`mitochondrion`cellular_component;GO:0016887`ATPase activity`molecular_function;GO:0055085`transmembrane transport`biological_process;GO:0043234`protein complex`cellular_component;GO:0034641`cellular nitrogen compound metabolic process`biological_process;GO:0022857`transmembrane transporter activity`molecular_function;GO:0043167`ion binding`molecular_function;GO:0009058`biosynthetic pro…
Unigene65907	A0A0B2P0H6_GLYSO`Uncharacterized protein	-	PREDICTED: uncharacterized protein LOC101512365	-	-	-	-
Unigene105156	A0A151SKU2_CAJCA`NAC domain-containing protein 7	PF14131.3`DUF4298`Domain of unknown function (DUF4298)	NAC domain-containing protein 7-like	-	-	-	-
Unigene213028	A0A151SF79_CAJCA`Putative gibberellin receptor GID1L3	PF12740.4`Chlorophyllase2`Chlorophyllase enzyme;PF07859.10`Abhydrolase_3`alpha/beta hydrolase fold;PF10340.6`DUF2424`Protein of unknown function (DUF2424);PF00135.25`COesterase`Carboxylesterase family	putative carboxylesterase 6-like protein	-	-	-	-
Unigene117721	A0A151TTP1_CAJCA`Adenine phosphoribosyltransferase 1	-	PREDICTED: adenine phosphoribosyltransferase 1-like isoform X2	-	K00759`E2.4.2.7, apt	Purine metabolism`ko00230	-
Unigene387112	I1JD76_SOYBN`Uncharacterized protein	-	PREDICTED: uncharacterized protein LOC100803930	-	-	-	GO:0016746`transferase activity, transferring acyl groups`molecular_function;GO:0006464`cellular protein modification process`biological_process;GO:0005622`intracellular`cellular_component;GO:0043234`protein complex`cellular_component
Unigene69498	G7KLK7_MEDTR`Uncharacterized protein	PF12678.4`zf-rbx1`RING-H2 zinc finger domain;PF13923.3`zf-C3HC4_2`Zinc finger, C3HC4 type (RING finger);PF17123.2`zf-RING_11`RING-like zinc finger;PF13639.3`zf-RING_2`Ring finger domain;PF13920.3`zf-C3HC4_3`Zinc finger, C3HC4 type (RING finger);PF17120.2`Zn_ribbon_17`Zinc-ribbon, C4HC2 type;PF11789.5`zf-Nse`Zinc-finger of the MIZ type in Nse subunit;PF12861.4`zf-ANAPC11`Anaphase-promoting complex…	E3 ubiquitin-protein ligase ATL6	-	-	-	GO:0043167`ion binding`molecular_function;GO:0005575`cellular_component`cellular_component
Unigene313467	A0A0L9VC22_PHAAN`Uncharacterized protein;G7K740_MEDTR`Uncharacterized protein	PF02535.19`Zip`ZIP Zinc transporter	PREDICTED: zinc transporter 6, chloroplastic-like	-	-	-	GO:0005575`cellular_component`cellular_component;GO:0022857`transmembrane transporter activity`molecular_function
Unigene46589	I1NGH9_SOYBN`Uncharacterized protein	PF02574.13`S-methyl_trans`Homocysteine S-methyltransferase	unknown	ENOG410ITI9;COG2040	K00547`mmuM	Cysteine and methionine metabolism`ko00270	-
Unigene222993	F2E082_HORVD`Predicted protein	PF00112.20`Peptidase_C1`Papain family cysteine protease	predicted protein	-	K01373`CTSF	Lysosome`ko04142	GO:0008233`peptidase activity`molecular_function
Unigene358507	I1M5R9_SOYBN`Uncharacterized protein	-	hypothetical protein GLYMA_13G363400	COG1310;KOG1555	-	-	GO:0005575`cellular_component`cellular_component
Unigene332247	A0A059LSV9_9CHLO`Ribosomal protein L35Ae	-	ribosomal protein L35Ae	-	K02917`RP-L35Ae, RPL35A	Ribosome`ko03010	GO:0005840`ribosome`cellular_component;GO:0003735`structural constituent of ribosome`molecular_function;GO:0006412`translation`biological_process
Unigene4501	A0A0S3T142_PHAAN`Uncharacterized protein	-	hypothetical protein PHAVU_003G003500g	-	-	-	GO:0043234`protein complex`cellular_component;GO:0007049`cell cycle`biological_process;GO:0006461`protein complex assembly`biological_process;GO:0007010`cytoskeleton organization`biological_process;GO:0005856`cytoskeleton`cellular_component
Unigene112743	A0A0L9VQ28_PHAAN`Uncharacterized protein;A0A0B2RYS4_GLYSO`Inter-alpha-trypsin inhibitor heavy chain H5;I1KHD5_SOYBN`Uncharacterized protein	PF05762.11`VWA_CoxE`VWA domain containing CoxE-like protein;PF00092.25`VWA`von Willebrand factor type A domain;PF13519.3`VWA_2`von Willebrand factor type A domain;PF13768.3`VWA_3`von Willebrand factor type A domain	PREDICTED: uncharacterized protein LOC109357149 isoform X1	-	-	-	-
Unigene365691	A0A151TNW0_CAJCA`Uncharacterized protein;I3S8M9_LOTJA`Uncharacterized protein;A0A0R0H365_SOYBN`Uncharacterized protein	PF12146.5`Hydrolase_4`Serine aminopeptidase, S33;PF12697.4`Abhydrolase_6`Alpha/beta hydrolase family;PF00561.17`Abhydrolase_1`alpha/beta hydrolase fold	PREDICTED: uncharacterized protein LOC101515264	-	-	-	-
Unigene284866	G7K8I9_MEDTR`Toll/interleukin-like receptor-protein	PF13676.3`TIR_2`TIR domain;PF01582.17`TIR`TIR domain	TMV resistance protein N-like	-	-	-	GO:0007165`signal transduction`biological_process
Unigene198551	A0A072VWJ0_MEDTR`PfkB family carbohydrate kinase	PF00294.21`PfkB`pfkB family carbohydrate kinase	ribokinase isoform X1	-	-	-	GO:0005975`carbohydrate metabolic process`biological_process;GO:0016301`kinase activity`molecular_function
Unigene233908	C6TGR3_SOYBN`Uncharacterized protein;I1MK36_SOYBN`Uncharacterized protein	PF16165.2`Ferlin_C`Ferlin C-terminus;PF00957.18`Synaptobrevin`Synaptobrevin;PF13774.3`Longin`Regulated-SNARE-like domain	uncharacterized protein LOC100795552	COG5143;KOG0862	-	-	GO:0016192`vesicle-mediated transport`biological_process;GO:0003674`molecular_function`molecular_function;GO:0061024`membrane organization`biological_process;GO:0005737`cytoplasm`cellular_component;GO:0005575`cellular_component`cellular_component;GO:0043234`protein complex`cellular_component
Unigene7689	I3S7V5_LOTJA`Uncharacterized protein	PF00412.19`LIM`LIM domain	unknown	-	-	-	GO:0043167`ion binding`molecular_function
Unigene65548	A0A151TAN4_CAJCA`Uncharacterized protein	PF01789.13`PsbP`PsbP	psbP domain-containing protein 6 chloroplastic-like	-	-	-	-
Unigene195734	W6ZFF5_COCMI`Uncharacterized protein	-	fumarate reductase-like	-	-	-	GO:0016491`oxidoreductase activity`molecular_function
Unigene379885	I1LLD5_SOYBN`Uncharacterized protein	PF00176.20`SNF2_N`SNF2 family N-terminal domain;PF00271.28`Helicase_C`Helicase conserved C-terminal domain	PREDICTED: F-box protein At3g54460	ENOG4112973;ENOG410INTP	-	-	GO:0043167`ion binding`molecular_function
Unigene357660	A0A151RS23_CAJCA`Uncharacterized protein	-	hypothetical protein KK1_033114	-	-	-	-
Unigene311830	K7MIT5_SOYBN`Uncharacterized protein	PF00560.30`LRR_1`Leucine Rich Repeat;PF13855.3`LRR_8`Leucine rich repeat;PF00069.22`Pkinase`Protein kinase domain;PF13516.3`LRR_6`Leucine Rich repeat;PF16492.2`Cadherin_C_2`Cadherin cytoplasmic C-terminal;PF12799.4`LRR_4`Leucine Rich repeats (2 copies);PF08263.9`LRRNT_2`Leucine rich repeat N-terminal domain;PF07714.14`Pkinase_Tyr`Protein tyrosine kinase	receptor-like protein kinase HSL1	COG0515;ENOG410IJAA;COG4886	-	-	GO:0005575`cellular_component`cellular_component;GO:0016301`kinase activity`molecular_function;GO:0043167`ion binding`molecular_function
Unigene185882	K7KJR6_SOYBN`Uncharacterized protein;A0A151SYU1_CAJCA`E3 ubiquitin-protein ligase CHFR	PF13181.3`TPR_8`Tetratricopeptide repeat;PF13923.3`zf-C3HC4_2`Zinc finger, C3HC4 type (RING finger);PF13445.3`zf-RING_UBOX`RING-type zinc-finger;PF07719.14`TPR_2`Tetratricopeptide repeat;PF13639.3`zf-RING_2`Ring finger domain;PF13176.3`TPR_7`Tetratricopeptide repeat;PF13424.3`TPR_12`Tetratricopeptide repeat	uncharacterized protein LOC109806469	ENOG411005M;ENOG410IESG	-	-	GO:0043167`ion binding`molecular_function
Unigene169762	A0A151S8R8_CAJCA`Uncharacterized protein	-	putative TIR-NBS-LRR resistance protein	-	-	-	-
Unigene256399	A0A151UDG9_CAJCA`Uncharacterized protein	PF07727.11`RVT_2`Reverse transcriptase (RNA-dependent DNA polymerase)	copia protein (gag-int-pol protein), partial	-	-	-	-
Unigene20928	A0A0A0K7Z7_CUCSA`Uncharacterized protein	PF00416.19`Ribosomal_S13`Ribosomal protein S13/S18;PF05833.8`FbpA`Fibronectin-binding protein A N-terminus (FbpA)	hypothetical protein PRUPE_1G013500	-	K02964`RP-S18e, RPS18	Ribosome`ko03010	GO:0006412`translation`biological_process;GO:0003723`RNA binding`molecular_function;GO:0003735`structural constituent of ribosome`molecular_function;GO:0005840`ribosome`cellular_component
Unigene29124	A0A0L9UV16_PHAAN`Reticulon-like protein	PF02453.14`Reticulon`Reticulon	hypothetical protein TanjilG_29607	-	-	-	GO:0005575`cellular_component`cellular_component;GO:0005783`endoplasmic reticulum`cellular_component
Unigene299446	I3STB2_LOTJA`Uncharacterized protein	PF02531.13`PsaD`PsaD	PREDICTED: photosystem I reaction center subunit II, chloroplastic-like	-	K02692`psaD	Photosynthesis`ko00195	GO:0009579`thylakoid`cellular_component;GO:0015979`photosynthesis`biological_process;GO:0043234`protein complex`cellular_component
Unigene246618	A0A151SG89_CAJCA`Retrovirus-related Pol polyprotein from transposon 297 family	-	PREDICTED: uncharacterized protein LOC109363633	-	-	-	-
Unigene213384	L8H6T6_ACACA`Heat shock protein 82, putative;A4S3L2_OSTLU`Heat Shock Protein 90, cytosolic	PF00183.15`HSP90`Hsp90 protein	Heat Shock Protein 90, cytosolic	KOG0019;COG0326	K04079`htpG, HSP90A	PI3K-Akt signaling pathway`ko04151;Antigen processing and presentation`ko04612;NOD-like receptor signaling pathway`ko04621;Estrogen signaling pathway`ko04915;Plant-pathogen interaction`ko04626;Pathways in cancer`ko05200;Prostate cancer`ko05215;Progesterone-mediated oocyte maturation`ko04914;Protein processing in endoplasmic reticulum`ko04141	GO:0006950`response to stress`biological_process;GO:0006457`protein folding`biological_process;GO:0043167`ion binding`molecular_function
Unigene318624	A0A0R0IEA5_SOYBN`Uncharacterized protein	PF07719.14`TPR_2`Tetratricopeptide repeat;PF13812.3`PPR_3`Pentatricopeptide repeat domain;PF12921.4`ATP13`Mitochondrial ATPase expression;PF10037.6`MRP-S27`Mitochondrial 28S ribosomal protein S27;PF12895.4`ANAPC3`Anaphase-promoting complex, cyclosome, subunit 3;PF01535.17`PPR`PPR repeat;PF13428.3`TPR_14`Tetratricopeptide repeat;PF13041.3`PPR_2`PPR repeat family;PF12854.4`PPR_1`PPR repeat;PF17177.…	pentatricopeptide repeat-containing protein At1g09900-like	-	-	-	-
Unigene241678	A0A023INF9_LENCU`Ribosomal protein S8	-	ribosomal protein S8 (plastid)	-	K02994`RP-S8, rpsH	Ribosome`ko03010	GO:0005840`ribosome`cellular_component;GO:0003735`structural constituent of ribosome`molecular_function;GO:0009536`plastid`cellular_component;GO:0006412`translation`biological_process
Unigene176749	A0A0S3QWA5_PHAAN`Uncharacterized protein;V7CT65_PHAVU`Uncharacterized protein	PF12146.5`Hydrolase_4`Serine aminopeptidase, S33;PF00561.17`Abhydrolase_1`alpha/beta hydrolase fold	hypothetical protein PHAVU_002G332300g	-	-	-	GO:0005575`cellular_component`cellular_component
Unigene57225	F2DTY0_HORVD`Predicted protein	PF00183.15`HSP90`Hsp90 protein	predicted protein	-	K09487`HSP90B, TRA1	NOD-like receptor signaling pathway`ko04621;Estrogen signaling pathway`ko04915;PI3K-Akt signaling pathway`ko04151;Protein processing in endoplasmic reticulum`ko04141;Prostate cancer`ko05215;Pathways in cancer`ko05200;Plant-pathogen interaction`ko04626;Thyroid hormone synthesis`ko04918	GO:0006950`response to stress`biological_process;GO:0006457`protein folding`biological_process;GO:0043167`ion binding`molecular_function
Unigene392277	A0A0R0IUH4_SOYBN`Uncharacterized protein	PF10602.6`RPN7`26S proteasome subunit RPN7;PF17177.1`PPR_long`Pentacotripeptide-repeat region of PROPR;PF06239.8`ECSIT`Evolutionarily conserved signalling intermediate in Toll pathway;PF08542.8`Rep_fac_C`Replication factor C C-terminal domain;PF13374.3`TPR_10`Tetratricopeptide repeat;PF13812.3`PPR_3`Pentatricopeptide repeat domain;PF17049.2`AEP1`ATPase expression protein 1;PF12921.4`ATP13`Mitocho…	PREDICTED: pentatricopeptide repeat-containing protein At1g05670, mitochondrial-like	-	-	-	-
Unigene41560	A0A151TXD9_CAJCA`Uncharacterized protein	-	hypothetical protein KK1_010891	-	-	-	-
Unigene241273	G7LEQ9_MEDTR`Peroxidase	PF00141.20`peroxidase`Peroxidase	peroxidase 31	-	K00430`E1.11.1.7	Phenylpropanoid biosynthesis`ko00940	GO:0016491`oxidoreductase activity`molecular_function;GO:0006950`response to stress`biological_process;GO:0005576`extracellular region`cellular_component;GO:0009056`catabolic process`biological_process;GO:0003674`molecular_function`molecular_function;GO:0043167`ion binding`molecular_function
Unigene111387	A0A0B2RV66_GLYSO`Transcription factor IIIA;A0A0A0KV54_CUCSA`Uncharacterized protein;V7BSH6_PHAVU`Uncharacterized protein	PF13894.3`zf-C2H2_4`C2H2-type zinc finger;PF15909.2`zf-C2H2_8`C2H2-type zinc ribbon;PF00096.23`zf-C2H2`Zinc finger, C2H2 type	PREDICTED: transcription factor IIIA isoform X1	-	K09191`GTF3A	-	GO:0043167`ion binding`molecular_function;GO:0003674`molecular_function`molecular_function
Unigene38690	Q8GRU6_LOTJA`Non-specific serine/threonine protein kinase	PF13516.3`LRR_6`Leucine Rich repeat;PF00069.22`Pkinase`Protein kinase domain;PF13855.3`LRR_8`Leucine rich repeat;PF07714.14`Pkinase_Tyr`Protein tyrosine kinase;PF08263.9`LRRNT_2`Leucine rich repeat N-terminal domain;PF12799.4`LRR_4`Leucine Rich repeats (2 copies);PF00560.30`LRR_1`Leucine Rich Repeat	hypernodulation aberrant root formation protein	-	K00924`E2.7.1.-	-	GO:0043167`ion binding`molecular_function;GO:0016301`kinase activity`molecular_function;GO:0005575`cellular_component`cellular_component
Unigene257052	A0A0B2QFK0_GLYSO`Pentatricopeptide repeat-containing protein	PF12854.4`PPR_1`PPR repeat;PF01535.17`PPR`PPR repeat;PF13041.3`PPR_2`PPR repeat family	PREDICTED: pentatricopeptide repeat-containing protein At5g66520-like	-	-	-	GO:0016887`ATPase activity`molecular_function
Unigene358241	A0A0E0I628_ORYNI`Uncharacterized protein	PF00962.19`A_deaminase`Adenosine/AMP deaminase	hypothetical protein OsI_27440	-	K01490`E3.5.4.6, AMPD	Purine metabolism`ko00230	GO:0044281`small molecule metabolic process`biological_process;GO:0009058`biosynthetic process`biological_process;GO:0034641`cellular nitrogen compound metabolic process`biological_process;GO:0016810`hydrolase activity, acting on carbon-nitrogen (but not peptide) bonds`molecular_function
Unigene39255	A0A151TER8_CAJCA`Uncharacterized protein	-	hypothetical protein KK1_011783, partial	-	-	-	-
Unigene79116	A0A0L9TVW5_PHAAN`Uncharacterized protein	-	hypothetical protein LR48_Vigan02g088300	-	-	-	GO:0016301`kinase activity`molecular_function;GO:0043167`ion binding`molecular_function
Unigene178272	A0A0L9TR85_PHAAN`Uncharacterized protein	PF01221.15`Dynein_light`Dynein light chain type 1	PREDICTED: uncharacterized protein LOC101496467	-	-	-	GO:0043234`protein complex`cellular_component;GO:0008150`biological_process`biological_process;GO:0005856`cytoskeleton`cellular_component
Unigene219228	A0A0B2RDL1_GLYSO`Protein RKD1	PF02042.12`RWP-RK`RWP-RK domain	RWP-RK domain protein	-	-	-	-
Unigene12922	D7L624_ARALL`Predicted protein;A0A151RF74_CAJCA`Alba-like protein C9orf23;A0A0F7ZNL2_9HYPO`Uncharacterized protein;A0A0S3RUV1_PHAAN`Uncharacterized protein	PF01918.18`Alba`Alba;PF12328.5`Rpp20`Rpp20 subunit of nuclear RNase MRP and P;PF05918.8`API5`Apoptosis inhibitory protein 5 (API5)	Alba-like protein C9orf23	-	-	-	GO:0003674`molecular_function`molecular_function
Unigene35649	A0A0B2R2F7_GLYSO`Pectinesterase;A0A151SY42_CAJCA`Putative pectinesterase/pectinesterase inhibitor 47	PF04043.12`PMEI`Plant invertase/pectin methylesterase inhibitor;PF01095.16`Pectinesterase`Pectinesterase	putative pectinesterase/pectinesterase inhibitor 47	-	K01051`E3.1.1.11	Pentose and glucuronate interconversions`ko00040;Starch and sucrose metabolism`ko00500	GO:0071554`cell wall organization or biogenesis`biological_process;GO:0003674`molecular_function`molecular_function;GO:0005975`carbohydrate metabolic process`biological_process;GO:0030234`enzyme regulator activity`molecular_function;GO:0009056`catabolic process`biological_process;GO:0005618`cell wall`cellular_component
Unigene396586	G7JHR5_MEDTR`Transmembrane protein, putative;A0A0L9TQW9_PHAAN`Uncharacterized protein;V7CEK6_PHAVU`Uncharacterized protein	PF14724.3`mit_SMPDase`Mitochondrial-associated sphingomyelin phosphodiesterase	PREDICTED: uncharacterized protein LOC101490756	-	-	-	GO:0005575`cellular_component`cellular_component;GO:0003674`molecular_function`molecular_function
Unigene174377	A0A072UQF4_MEDTR`PHD-finger protein, putative	PF13920.3`zf-C3HC4_3`Zinc finger, C3HC4 type (RING finger);PF13639.3`zf-RING_2`Ring finger domain;PF00628.26`PHD`PHD-finger;PF14447.3`Prok-RING_4`Prokaryotic RING finger family 4;PF13923.3`zf-C3HC4_2`Zinc finger, C3HC4 type (RING finger);PF13831.3`PHD_2`PHD-finger	PREDICTED: uncharacterized protein LOC101504311	-	-	-	GO:0043167`ion binding`molecular_function
Unigene129196	G7K0X0_MEDTR`Uncharacterized protein	-	PREDICTED: vacuolar-sorting receptor 1	-	-	-	GO:0005575`cellular_component`cellular_component;GO:0043167`ion binding`molecular_function
Unigene383092	A0A061H0E1_THECC`Exocyst subunit exo70 family protein B1	PF03081.12`Exo70`Exo70 exocyst complex subunit;PF03106.12`WRKY`WRKY DNA -binding domain	PREDICTED: exocyst complex component EXO70B1-like	-	-	-	GO:0016192`vesicle-mediated transport`biological_process;GO:0005737`cytoplasm`cellular_component;GO:0043234`protein complex`cellular_component
Unigene54521	J7LP44_SOYBN`IQ-DOMAIN 1-like isoform 1;V7BY62_PHAVU`Uncharacterized protein	PF00612.24`IQ`IQ calmodulin-binding motif	IQ-DOMAIN 1-like isoform 1	ENOG410IE7A;ENOG410YEKM	-	-	-
Unigene67610	I3ST59_LOTJA`Uncharacterized protein	-	PREDICTED: uncharacterized protein LOC109357859	-	-	-	-
Unigene398377	B9RNH0_RICCO`Protein disulfide isomerase, putative	PF00085.17`Thioredoxin`Thioredoxin	probable protein disulfide-isomerase A6	-	K09584`PDIA6, TXNDC7	Protein processing in endoplasmic reticulum`ko04141	GO:0016853`isomerase activity`molecular_function;GO:0042592`homeostatic process`biological_process;GO:0005783`endoplasmic reticulum`cellular_component
Unigene200336	A0A087GZN3_ARAAL`Uncharacterized protein;A0A151U7C4_CAJCA`Retrotransposable element Tf2;A0A151U7Z2_CAJCA`Retrotransposable element Tf2;B5U9V7_LOTJA`Putative uncharacterized protein;A0A151RR99_CAJCA`Transposon Ty3-G Gag-Pol polyprotein;B5U9V8_LOTJA`Putative uncharacterized protein;A0A151RXM4_CAJCA`Uncharacterized protein	PF13975.3`gag-asp_proteas`gag-polyprotein putative aspartyl protease;PF00665.23`rve`Integrase core domain;PF00078.24`RVT_1`Reverse transcriptase (RNA-dependent DNA polymerase);PF13650.3`Asp_protease_2`Aspartyl protease	hypothetical protein	-	-	-	GO:0005634`nucleus`cellular_component;GO:0003674`molecular_function`molecular_function;GO:0006259`DNA metabolic process`biological_process
Unigene89274	F2DWZ3_HORVD`Predicted protein	PF00736.16`EF1_GNE`EF-1 guanine nucleotide exchange domain	predicted protein	-	K03232`EEF1B	-	GO:0008135`translation factor activity, RNA binding`molecular_function;GO:0005737`cytoplasm`cellular_component;GO:0043234`protein complex`cellular_component
Unigene198410	A0A0S3SVE3_PHAAN`Uncharacterized protein;A0A072TM19_MEDTR`50S ribosomal protein L4, bacterial/organelle protein	PF00573.19`Ribosomal_L4`Ribosomal protein L4/L1 family	LOW QUALITY PROTEIN: 50S ribosomal protein L4, chloroplastic	-	K02926`RP-L4, MRPL4, rplD	Ribosome`ko03010	GO:0003735`structural constituent of ribosome`molecular_function;GO:0005840`ribosome`cellular_component;GO:0006412`translation`biological_process
Unigene226542	A0A072V2G5_MEDTR`Tocopherol cyclase;I1JUU2_SOYBN`Uncharacterized protein	PF14249.3`Tocopherol_cycl`Tocopherol cyclase	tocopherol cyclase	ENOG410IGNN;ENOG410XNU3	K09834`VTE1, SXD1	Ubiquinone and other terpenoid-quinone biosynthesis`ko00130	GO:0003674`molecular_function`molecular_function
Unigene206511	A0A0L9TGQ7_PHAAN`Serine/threonine-protein kinase	PF12260.5`PIP49_C`Protein-kinase domain of FAM69;PF00069.22`Pkinase`Protein kinase domain;PF08276.8`PAN_2`PAN-like domain;PF14295.3`PAN_4`PAN domain;PF00954.17`S_locus_glycop`S-locus glycoprotein domain;PF07714.14`Pkinase_Tyr`Protein tyrosine kinase	PREDICTED: putative receptor protein kinase ZmPK1	-	-	-	GO:0008150`biological_process`biological_process;GO:0005575`cellular_component`cellular_component;GO:0043167`ion binding`molecular_function;GO:0016301`kinase activity`molecular_function
Unigene246479	M3B5D3_PSEFD`Uncharacterized protein	PF01073.16`3Beta_HSD`3-beta hydroxysteroid dehydrogenase/isomerase family;PF08659.7`KR`KR domain;PF00106.22`adh_short`short chain dehydrogenase;PF13561.3`adh_short_C2`Enoyl-(Acyl carrier protein) reductase	uncharacterized protein LOC111993541	-	-	-	GO:0016491`oxidoreductase activity`molecular_function
Unigene176704	A0A151SB88_CAJCA`Retrotransposable element Tf2;A0A151S7Y7_CAJCA`Uncharacterized protein	-	hypothetical protein KK1_031094, partial	-	-	-	-
Unigene327242	A0A151TU20_CAJCA`Uncharacterized protein;A0A0L9TU76_PHAAN`Uncharacterized protein	-	hypothetical protein KK1_009773	-	-	-	-
Unigene282869	I1NC89_SOYBN`Uncharacterized protein	PF02458.12`Transferase`Transferase family	PREDICTED: protein ECERIFERUM 1-like	ENOG410YVYC;ENOG410IG7A	-	-	GO:0016746`transferase activity, transferring acyl groups`molecular_function
Unigene378418	A0A151U578_CAJCA`Retrovirus-related Pol polyprotein from transposon TNT 1-94	-	hypothetical protein TSUD_404350	-	-	-	-
Unigene163065	V7BPD2_PHAVU`Uncharacterized protein;K7MQ23_SOYBN`Uncharacterized protein	PF00271.28`Helicase_C`Helicase conserved C-terminal domain;PF00270.26`DEAD`DEAD/DEAH box helicase	ATP-dependent RNA helicase DBP2 isoform X2	COG0513;KOG0331	-	-	GO:0003674`molecular_function`molecular_function;GO:0005739`mitochondrion`cellular_component;GO:0004386`helicase activity`molecular_function;GO:0043167`ion binding`molecular_function;GO:0034641`cellular nitrogen compound metabolic process`biological_process;GO:0016887`ATPase activity`molecular_function
Unigene206812	W1PSL9_AMBTC`Uncharacterized protein	-	PREDICTED: 60S ribosomal protein L44 isoform X1	-	-	-	GO:0003735`structural constituent of ribosome`molecular_function;GO:0005840`ribosome`cellular_component;GO:0006412`translation`biological_process
Unigene220542	G7LF48_MEDTR`Disease resistance protein (TIR-NBS-LRR class)	PF00931.19`NB-ARC`NB-ARC domain	disease resistance protein (TIR-NBS-LRR class), partial	-	-	-	GO:0006950`response to stress`biological_process;GO:0007165`signal transduction`biological_process;GO:0043167`ion binding`molecular_function
Unigene394829	I1N7B8_SOYBN`Uncharacterized protein	PF03547.15`Mem_trans`Membrane transport protein	PREDICTED: uncharacterized transporter YBR287W	COG0679;KOG2722	-	-	GO:0005575`cellular_component`cellular_component;GO:0055085`transmembrane transport`biological_process
Unigene79687	A0A0R0FP02_SOYBN`Uncharacterized protein	PF03638.12`TCR`Tesmin/TSO1-like CXC domain, cysteine-rich domain	Protein lin-54 like	-	-	-	-
Unigene104515	A0A0R0JWA4_SOYBN`Uncharacterized protein	-	hypothetical protein GLYMA_05G160900	-	-	-	-
Unigene190133	A0A0L9TU96_PHAAN`Uncharacterized protein	PF00168.27`C2`C2 domain	PREDICTED: FT-interacting protein 1	-	-	-	GO:0005575`cellular_component`cellular_component
Unigene130278	I1PIQ3_ORYGL`Uncharacterized protein	-	PREDICTED: uncharacterized protein LOC4334952	ENOG410J5JG;ENOG410Z6JS	-	-	GO:0005739`mitochondrion`cellular_component;GO:0022857`transmembrane transporter activity`molecular_function;GO:0043234`protein complex`cellular_component;GO:0005575`cellular_component`cellular_component;GO:0034641`cellular nitrogen compound metabolic process`biological_process;GO:0055085`transmembrane transport`biological_process;GO:0044281`small molecule metabolic process`biological_process;GO:…
Unigene234448	R4HCF6_SOYBN`Rpp4 candidate R7	-	Rpp4 candidate R7	-	-	-	GO:0043167`ion binding`molecular_function;GO:0006950`response to stress`biological_process
Unigene5859	V4MAH0_EUTSA`Uncharacterized protein;A0A0E0JQ56_ORYPU`Uncharacterized protein	PF08477.10`Roc`Ras of Complex, Roc, domain of DAPkinase;PF00025.18`Arf`ADP-ribosylation factor family;PF01591.15`6PF2K`6-phosphofructo-2-kinase;PF00071.19`Ras`Ras family;PF04670.9`Gtr1_RagA`Gtr1/RagA G protein conserved region;PF01926.20`MMR_HSR1`50S ribosome-binding GTPase;PF09439.7`SRPRB`Signal recognition particle receptor beta subunit;PF00503.17`G-alpha`G-protein alpha subunit	putative adp-ribosylation factor 2	-	K07937`ARF1	Legionellosis`ko05134;Endocytosis`ko04144;Phospholipase D signaling pathway`ko04072;Vibrio cholerae infection`ko05110	GO:0005622`intracellular`cellular_component;GO:0006810`transport`biological_process;GO:0007165`signal transduction`biological_process;GO:0043167`ion binding`molecular_function
Unigene119106	I3SZ52_LOTJA`Uncharacterized protein	PF01479.22`S4`S4 domain;PF00163.16`Ribosomal_S4`Ribosomal protein S4/S9 N-terminal domain	unknown	-	K02997`RP-S9e, RPS9	Ribosome`ko03010	GO:0019843`rRNA binding`molecular_function;GO:0006412`translation`biological_process;GO:0005840`ribosome`cellular_component;GO:0003735`structural constituent of ribosome`molecular_function
Unigene15978	A0A151SMQ2_CAJCA`LOB domain-containing protein 27	-	hypothetical protein PHAVU_003G194300g	-	-	-	-
Unigene141531	A0A151SPR1_CAJCA`Serine/threonine-protein kinase 16	-	PREDICTED: serine/threonine-protein kinase 16-like	-	K08856`STK16	-	-
Unigene256437	I1JCD8_SOYBN`Uncharacterized protein	PF13672.3`PP2C_2`Protein phosphatase 2C;PF00481.18`PP2C`Protein phosphatase 2C	probable protein phosphatase 2C 46	KOG0700;COG0631	-	-	GO:0016791`phosphatase activity`molecular_function;GO:0043167`ion binding`molecular_function
Unigene295301	A0A0R4J5H9_SOYBN`Xyloglucan endotransglucosylase/hydrolase;A0A151SRS4_CAJCA`Putative xyloglucan endotransglucosylase/hydrolase protein 23	PF00722.18`Glyco_hydro_16`Glycosyl hydrolases family 16;PF06955.9`XET_C`Xyloglucan endo-transglycosylase (XET) C-terminus	Putative xyloglucan endotransglucosylase/hydrolase protein 23	-	-	-	GO:0005618`cell wall`cellular_component;GO:0005975`carbohydrate metabolic process`biological_process;GO:0005576`extracellular region`cellular_component;GO:0016798`hydrolase activity, acting on glycosyl bonds`molecular_function;GO:0016757`transferase activity, transferring glycosyl groups`molecular_function;GO:0071554`cell wall organization or biogenesis`biological_process
Unigene185080	A0A0B2PHC6_GLYSO`Integrator complex subunit 7;I1N6D4_SOYBN`Uncharacterized protein;K7LXN4_SOYBN`Uncharacterized protein	-	Integrator complex subunit 7	KOG1988;ENOG410XSMR	-	-	GO:0034641`cellular nitrogen compound metabolic process`biological_process;GO:0043234`protein complex`cellular_component;GO:0005654`nucleoplasm`cellular_component
Unigene160273	A0A072VPZ6_MEDTR`E3 ubiquitin-protein ligase XBOS33, putative	PF00023.27`Ank`Ankyrin repeat;PF12796.4`Ank_2`Ankyrin repeats (3 copies);PF13606.3`Ank_3`Ankyrin repeat;PF13637.3`Ank_4`Ankyrin repeats (many copies);PF13857.3`Ank_5`Ankyrin repeats (many copies)	E3 ubiquitin-protein ligase XBAT33	-	-	-	GO:0016874`ligase activity`molecular_function;GO:0043167`ion binding`molecular_function
Unigene171918	V7B9B5_PHAVU`Uncharacterized protein	PF00153.24`Mito_carr`Mitochondrial carrier protein	hypothetical protein PHAVU_008G256400g	-	K15113`SLC25A28_37, MFRN	-	GO:0055085`transmembrane transport`biological_process;GO:0005575`cellular_component`cellular_component
Unigene124366	A0A0B2RND8_GLYSO`Aquaporin PIP2-7;V4RNB7_9ROSI`Uncharacterized protein	PF00230.17`MIP`Major intrinsic protein	unknown, partial	-	K09872`PIP	-	GO:0005575`cellular_component`cellular_component;GO:0003674`molecular_function`molecular_function
Unigene174001	A0A072UMY5_MEDTR`Disease resistance protein (TIR-NBS-LRR class), putative	PF01935.14`DUF87`Domain of unknown function DUF87;PF13191.3`AAA_16`AAA ATPase domain;PF00931.19`NB-ARC`NB-ARC domain;PF01582.17`TIR`TIR domain	disease resistance protein (TIR-NBS-LRR class), putative	-	-	-	GO:0043167`ion binding`molecular_function;GO:0007165`signal transduction`biological_process
Unigene316344	V7C5Q2_PHAVU`Uncharacterized protein	-	PREDICTED: protein SHOOT GRAVITROPISM 5-like	-	-	-	GO:0043167`ion binding`molecular_function;GO:0003674`molecular_function`molecular_function
Unigene222951	A0A0G4ECK9_9ALVE`Uncharacterized protein	PF00005.24`ABC_tran`ABC transporter	ATPase component of ABC transporters	-	-	-	GO:0016887`ATPase activity`molecular_function;GO:0043167`ion binding`molecular_function
Unigene162090	G7IUI6_MEDTR`CA-responsive protein, putative;I1M5C8_SOYBN`Uncharacterized protein	-	hypothetical protein LR48_Vigan05g199000	COG2084;KOG0409	-	-	GO:0005575`cellular_component`cellular_component
Unigene44218	A0A0L9V2K5_PHAAN`Uncharacterized protein	PF00097.22`zf-C3HC4`Zinc finger, C3HC4 type (RING finger);PF13639.3`zf-RING_2`Ring finger domain;PF14634.3`zf-RING_5`zinc-RING finger domain;PF12678.4`zf-rbx1`RING-H2 zinc finger domain	PREDICTED: uncharacterized protein LOC108338508	-	-	-	GO:0043167`ion binding`molecular_function
Unigene316431	A0A151RZ54_CAJCA`Uncharacterized protein	PF02748.12`PyrI_C`Aspartate carbamoyltransferase regulatory chain, metal binding domain;PF02892.12`zf-BED`BED zinc finger	uncharacterized protein LOC109807034	-	-	-	-
Unigene13407	A5AJL2_VITVI`Putative uncharacterized protein	-	putative retrotransposon Ty1-copia subclass protein	-	-	-	GO:0003674`molecular_function`molecular_function;GO:0006259`DNA metabolic process`biological_process
Unigene275667	R1GES1_BOTPV`Putative dual specificity phosphatase protein	-	PREDICTED: tyrosine-protein phosphatase yvh1-like	-	K14819`DUSP12, YVH1	-	GO:0016791`phosphatase activity`molecular_function
Unigene399514	V7BZF6_PHAVU`Uncharacterized protein;I1LRL0_SOYBN`Uncharacterized protein	PF00069.22`Pkinase`Protein kinase domain;PF13855.3`LRR_8`Leucine rich repeat;PF07714.14`Pkinase_Tyr`Protein tyrosine kinase;PF12799.4`LRR_4`Leucine Rich repeats (2 copies);PF00560.30`LRR_1`Leucine Rich Repeat;PF08263.9`LRRNT_2`Leucine rich repeat N-terminal domain	PREDICTED: probable receptor protein kinase TMK1	COG0515;ENOG410IG6I	-	-	GO:0005575`cellular_component`cellular_component;GO:0016301`kinase activity`molecular_function;GO:0043167`ion binding`molecular_function
Unigene5109	PRS8A_ARATH`26S protease regulatory subunit 8 homolog A;	-	hypothetical protein GOBAR_AA39981	COG1222;KOG0728	-	-	GO:0016887`ATPase activity`molecular_function;GO:0005829`cytosol`cellular_component;GO:0034641`cellular nitrogen compound metabolic process`biological_process;GO:0043234`protein complex`cellular_component;GO:0009058`biosynthetic process`biological_process;GO:0008134`transcription factor binding`molecular_function;GO:0043167`ion binding`molecular_function;GO:0005622`intracellular`cellular_componen…
Unigene88872	O49579_ARATH`Predicted protein	-	hypothetical protein TSUD_313280	-	-	-	-
Unigene307649	V7B531_PHAVU`Uncharacterized protein	PF04770.9`ZF-HD_dimer`ZF-HD protein dimerisation region	zinc-finger homeodomain protein 9	-	-	-	GO:0003677`DNA binding`molecular_function
Unigene45480	G7IHE9_MEDTR`Breast carcinoma amplified sequence 3 protein	PF07676.9`PD40`WD40-like Beta Propeller Repeat;PF12490.5`BCAS3`Breast carcinoma amplified sequence 3	PREDICTED: autophagy-related protein 18f isoform X1	-	-	-	-
Unigene120671	-	-	PREDICTED: UDP-glucose 4-epimerase GEPI48-like isoform X1	-	-	-	-
Unigene259204	E0X6V4_ORYSJ`Triosephosphate isomerase	PF00121.15`TIM`Triosephosphate isomerase	triosephosphate isomerase	COG0149;KOG1643	K01803`TPI, tpiA	Inositol phosphate metabolism`ko00562;Glycolysis / Gluconeogenesis`ko00010;Carbon metabolism`ko01200;Biosynthesis of amino acids`ko01230;Carbon fixation in photosynthetic organisms`ko00710;Fructose and mannose metabolism`ko00051	GO:0044281`small molecule metabolic process`biological_process;GO:0006091`generation of precursor metabolites and energy`biological_process;GO:0009056`catabolic process`biological_process;GO:0005975`carbohydrate metabolic process`biological_process;GO:0016853`isomerase activity`molecular_function
Unigene26007	K7MF63_SOYBN`Uncharacterized protein	PF17177.1`PPR_long`Pentacotripeptide-repeat region of PROPR;PF06239.8`ECSIT`Evolutionarily conserved signalling intermediate in Toll pathway;PF12854.4`PPR_1`PPR repeat;PF13041.3`PPR_2`PPR repeat family;PF01535.17`PPR`PPR repeat;PF00566.15`RabGAP-TBC`Rab-GTPase-TBC domain;PF17049.2`AEP1`ATPase expression protein 1;PF08579.8`RPM2`Mitochondrial ribonuclease P subunit (RPM2);PF13812.3`PPR_3`Pentatric…	PREDICTED: pentatricopeptide repeat-containing protein At5g15010, mitochondrial	ENOG410Z7Z7;KOG4197	-	-	-
Unigene232168	A0A0A9I892_ARUDO`Uncharacterized protein;A0A0S3T1V7_PHAAN`Eukaryotic translation initiation factor 5A	-	hypothetical protein VIGAN_10045800	-	K03263`EIF5A	-	GO:0006412`translation`biological_process;GO:0003674`molecular_function`molecular_function;GO:0008135`translation factor activity, RNA binding`molecular_function
Unigene174280	A0A151STP9_CAJCA`WD repeat-containing protein 43	-	WD repeat-containing protein 43 isoform X1	-	-	-	-
Unigene146216	A2Q3M3_MEDTR`Zinc finger, C2H2-type	-	armadillo/beta-catenin-like repeat-containing protein, partial	-	-	-	-
Unigene19025	I1MMR8_SOYBN`Uncharacterized protein	-	PREDICTED: arabinosyltransferase XEG113-like	ENOG410ZPDM;ENOG410IGI8	-	-	GO:0005575`cellular_component`cellular_component;GO:0016757`transferase activity, transferring glycosyl groups`molecular_function
Unigene296619	A0A0E0J1H4_ORYNI`Uncharacterized protein	-	hypothetical protein OsI_26102	-	-	-	-
Unigene20168	A0A0D5W3E1_PEA`Ethylene insensitive 2;B3GN62_MEDTR`EIN2-like protein, nramp transporter	PF01566.15`Nramp`Natural resistance-associated macrophage protein	PREDICTED: ethylene-insensitive protein 2	-	K14513`EIN2	Plant hormone signal transduction`ko04075	GO:0003674`molecular_function`molecular_function;GO:0005575`cellular_component`cellular_component
Unigene199697	A0A0R0IVS3_SOYBN`Uncharacterized protein	-	hypothetical protein GLYMA_08G211200	-	-	-	GO:0003674`molecular_function`molecular_function
Unigene206386	A0A0B2R107_GLYSO`Uncharacterized protein;K7KNJ8_SOYBN`Uncharacterized protein;G7JV99_MEDTR`Transmembrane protein, putative	PF13414.3`TPR_11`TPR repeat	hypothetical protein glysoja_022119	ENOG410IQ1T;ENOG410YE3T	-	-	GO:0005575`cellular_component`cellular_component
Unigene92768	K7L3K4_SOYBN`Uncharacterized protein	-	hypothetical protein TSUD_206780	-	-	-	-
Unigene306692	G7I7E5_MEDTR`Transcription regulator	PF04504.11`DUF573`Protein of unknown function, DUF573	PREDICTED: uncharacterized protein LOC101512398	-	-	-	-
Unigene383443	I1K395_SOYBN`Uncharacterized protein;I1KRM4_SOYBN`Uncharacterized protein	PF14561.3`TPR_20`Tetratricopeptide repeat;PF00515.25`TPR_1`Tetratricopeptide repeat;PF09613.7`HrpB1_HrpK`Bacterial type III secretion protein (HrpB1_HrpK);PF13432.3`TPR_16`Tetratricopeptide repeat;PF13176.3`TPR_7`Tetratricopeptide repeat;PF13431.3`TPR_17`Tetratricopeptide repeat;PF13181.3`TPR_8`Tetratricopeptide repeat;PF14559.3`TPR_19`Tetratricopeptide repeat;PF09295.7`ChAPs`ChAPs (Chs5p-Arf1p-b…	PREDICTED: protein SLOW GREEN 1, chloroplastic	ENOG410IE9I;ENOG4111FF7	-	-	-
Unigene75274	RAB7_PRUAR`Ras-related protein Rab7;;C6SWS6_SOYBN`Uncharacterized protein	PF08477.10`Roc`Ras of Complex, Roc, domain of DAPkinase;PF00025.18`Arf`ADP-ribosylation factor family;PF00009.24`GTP_EFTU`Elongation factor Tu GTP binding domain;PF13479.3`AAA_24`AAA domain;PF00071.19`Ras`Ras family;PF13191.3`AAA_16`AAA ATPase domain;PF13401.3`AAA_22`AAA domain;PF05621.8`TniB`Bacterial TniB protein;PF01926.20`MMR_HSR1`50S ribosome-binding GTPase;PF01637.15`ATPase_2`ATPase domain …	uncharacterized protein LOC100305824	ENOG410XNZV;KOG0394	K07897`RAB7A	Endocytosis`ko04144;Phagosome`ko04145;Amoebiasis`ko05146;Salmonella infection`ko05132;Tuberculosis`ko05152	GO:0005575`cellular_component`cellular_component;GO:0006810`transport`biological_process;GO:0007165`signal transduction`biological_process;GO:0043167`ion binding`molecular_function;GO:0005622`intracellular`cellular_component;GO:0003924`GTPase activity`molecular_function;GO:0006913`nucleocytoplasmic transport`biological_process;GO:0005886`plasma membrane`cellular_component
Unigene314121	A0A072U3C7_MEDTR`Uncharacterized protein	-	uncharacterized protein LOC25501569	-	-	-	-
Unigene214984	K7LYZ0_SOYBN`Uncharacterized protein	PF13713.3`BRX_N`Transcription factor BRX N-terminal domain;PF08381.8`BRX`Transcription factor regulating root and shoot growth via Pin3	PREDICTED: protein Brevis radix-like 4	ENOG410IVIB;ENOG41116VM	-	-	-
Unigene252852	A0A072TT23_MEDTR`Methyltransferase PMT16, putative	PF08241.9`Methyltransf_11`Methyltransferase domain;PF03141.13`Methyltransf_29`Putative S-adenosyl-L-methionine-dependent methyltransferase	PREDICTED: probable methyltransferase PMT21	-	-	-	GO:0008168`methyltransferase activity`molecular_function;GO:0005575`cellular_component`cellular_component
Unigene242659	V7BDJ2_PHAVU`Uncharacterized protein	PF00627.28`UBA`UBA/TS-N domain	hypothetical protein PHAVU_008G290000g	-	K07478`ycaJ	-	GO:0043167`ion binding`molecular_function;GO:0009058`biosynthetic process`biological_process;GO:0003677`DNA binding`molecular_function;GO:0006259`DNA metabolic process`biological_process
Unigene55429	I1KPI1_SOYBN`Uncharacterized protein	PF16860.2`CX9C`CHCH-CHCH-like Cx9C, IMS import disulfide relay-system,;PF06747.10`CHCH`CHCH domain;PF08991.7`MTCP1`Mature-T-Cell Proliferation I type	hypothetical protein glysoja_002856	ENOG410J749;ENOG410ZCKV	-	-	-
Unigene262697	A0A151SUD0_CAJCA`Uncharacterized protein	-	PREDICTED: uncharacterized protein LOC101495588	-	-	-	-
Unigene350225	G7KSE5_MEDTR`Chromatin assembly factor 1 subunit FAS1, putative	PF00569.14`ZZ`Zinc finger, ZZ type;PF12253.5`CAF1A`Chromatin assembly factor 1 subunit A	PREDICTED: chromatin assembly factor 1 subunit FAS1	-	K10750`CHAF1A	-	GO:0006950`response to stress`biological_process;GO:0007049`cell cycle`biological_process;GO:0006461`protein complex assembly`biological_process;GO:0043234`protein complex`cellular_component;GO:0051276`chromosome organization`biological_process;GO:0048856`anatomical structure development`biological_process;GO:0006259`DNA metabolic process`biological_process;GO:0030154`cell differentiation`biologi…
Unigene2017	Q94FN3_LOTJA`Phosphatidylinositol transfer-like protein II	PF00650.17`CRAL_TRIO`CRAL/TRIO domain;PF13716.3`CRAL_TRIO_2`Divergent CRAL/TRIO domain;PF13234.3`rRNA_proc-arch`rRNA-processing arch domain;PF03765.12`CRAL_TRIO_N`CRAL/TRIO, N-terminal domain	phosphatidylinositol transfer-like protein II	-	-	-	GO:0005622`intracellular`cellular_component;GO:0003674`molecular_function`molecular_function
Unigene94655	V7CDW3_PHAVU`Uncharacterized protein	PF10591.6`SPARC_Ca_bdg`Secreted protein acidic and rich in cysteine Ca binding region;PF12763.4`EF-hand_4`Cytoskeletal-regulatory complex EF hand;PF13833.3`EF-hand_8`EF-hand domain pair;PF05042.10`Caleosin`Caleosin related protein;PF13499.3`EF-hand_7`EF-hand domain pair;PF13405.3`EF-hand_6`EF-hand domain;PF13202.3`EF-hand_5`EF hand;PF14658.3`EF-hand_9`EF-hand domain;PF00036.29`EF-hand_1`EF hand	Uncharacterized protein TCM_011902	-	K13448`CML	Plant-pathogen interaction`ko04626	GO:0043167`ion binding`molecular_function
Unigene25831	K7M7M4_SOYBN`Uncharacterized protein	PF00560.30`LRR_1`Leucine Rich Repeat;PF12799.4`LRR_4`Leucine Rich repeats (2 copies);PF08263.9`LRRNT_2`Leucine rich repeat N-terminal domain;PF13855.3`LRR_8`Leucine rich repeat;PF13516.3`LRR_6`Leucine Rich repeat	hypothetical protein GLYMA_14G173100	KOG0619;COG4886	-	-	GO:0005575`cellular_component`cellular_component
Unigene233814	A5BQD7_VITVI`Putative uncharacterized protein	PF14223.3`Retrotran_gag_2`gag-polypeptide of LTR copia-type	DUF4219 domain-containing protein/UBN2 domain-containing protein	-	-	-	GO:0003674`molecular_function`molecular_function;GO:0043167`ion binding`molecular_function;GO:0006259`DNA metabolic process`biological_process
Unigene41509	A0A0D2VYQ2_GOSRA`Uncharacterized protein;A0A072U6L4_MEDTR`Glycyl-tRNA synthetase/glycine-tRNA ligase	-	Glycyl-tRNA synthetase / glycine--tRNA ligase	-	K01880`GARS, glyS1	Aminoacyl-tRNA biosynthesis`ko00970	GO:0006520`cellular amino acid metabolic process`biological_process;GO:0006399`tRNA metabolic process`biological_process;GO:0005737`cytoplasm`cellular_component;GO:0006412`translation`biological_process;GO:0043167`ion binding`molecular_function;GO:0016874`ligase activity`molecular_function
Unigene27746	A0A151U1W6_CAJCA`Protein argonaute 4A	PF02170.19`PAZ`PAZ domain;PF08699.7`ArgoL1`Argonaute linker 1 domain;PF16486.2`ArgoN`N-terminal domain of argonaute	protein argonaute 4	-	K11593`ELF2C	-	-
Unigene32864	I1KIU5_SOYBN`Uncharacterized protein;K7LEQ9_SOYBN`Uncharacterized protein	PF04083.13`Abhydro_lipase`Partial alpha/beta-hydrolase lipase region	PREDICTED: uncharacterized protein LOC100785917	COG0596;KOG2624	-	-	GO:0006629`lipid metabolic process`biological_process;GO:0005575`cellular_component`cellular_component
Unigene31693	A0A0L9U8S2_PHAAN`Uncharacterized protein	-	tropinone reductase homolog At5g06060	-	-	-	GO:0016491`oxidoreductase activity`molecular_function
Unigene335247	A9TQG0_PHYPA`Predicted protein	-	cytochrome b561 and DOMON domain-containing protein At5g35735-like	ENOG410XR70;KOG4293	-	-	GO:0008150`biological_process`biological_process;GO:0005575`cellular_component`cellular_component
Unigene49350	A0A151TC26_CAJCA`Transposon Ty3-G Gag-Pol polyprotein;A0A151U752_CAJCA`Transposon Ty3-G Gag-Pol polyprotein	-	hypothetical protein L195_g002943, partial	-	-	-	-
Unigene362246	I1MEU4_SOYBN`Uncharacterized protein;A0A0B2R4P7_GLYSO`Pentatricopeptide repeat-containing protein, chloroplastic	PF13812.3`PPR_3`Pentatricopeptide repeat domain;PF12854.4`PPR_1`PPR repeat;PF01535.17`PPR`PPR repeat;PF13041.3`PPR_2`PPR repeat family;PF17177.1`PPR_long`Pentacotripeptide-repeat region of PROPR	PREDICTED: pentatricopeptide repeat-containing protein DOT4, chloroplastic-like	ENOG410Z7Z7;KOG4197	-	-	GO:0016887`ATPase activity`molecular_function;GO:0005575`cellular_component`cellular_component;GO:0043167`ion binding`molecular_function
Unigene3710	G7JJW4_MEDTR`Kinesin-like protein;A0A0S3SDY4_PHAAN`Kinesin-like protein;A0A0P0VMN1_ORYSJ`Os02g0644466 protein	PF11995.5`DUF3490`Domain of unknown function (DUF3490);PF00225.20`Kinesin`Kinesin motor domain;PF16796.2`Microtub_bd`Microtubule binding	hypothetical protein VIGAN_06229200	-	K11498`CENPE	-	GO:0043167`ion binding`molecular_function;GO:0005856`cytoskeleton`cellular_component;GO:0003674`molecular_function`molecular_function;GO:0043234`protein complex`cellular_component;GO:0008150`biological_process`biological_process
Unigene345976	G7IB21_MEDTR`Nse4, component of Smc5/6 DNA repair complex protein	PF08743.7`Nse4_C`Nse4 C-terminal	non-structural maintenance of chromosomes element 4 homolog A	-	-	-	GO:0043234`protein complex`cellular_component;GO:0006950`response to stress`biological_process;GO:0006259`DNA metabolic process`biological_process;GO:0005694`chromosome`cellular_component;GO:0005634`nucleus`cellular_component
Unigene114593	A0A151U1S1_CAJCA`Uncharacterized protein;I1M763_SOYBN`Uncharacterized protein	PF07816.8`DUF1645`Protein of unknown function (DUF1645)	PREDICTED: uncharacterized protein LOC106796006	ENOG410JFIE;ENOG41119HH	-	-	-
Unigene104659	Q7XAC5_SOYBN`Urease;M0XRW4_HORVD`Urease;I1K3K3_SOYBN`Urease;A0A0B2SHB5_GLYSO`Urease	PF00699.17`Urease_beta`Urease beta subunit;PF00547.15`Urease_gamma`Urease, gamma subunit;PF00449.17`Urease_alpha`Urease alpha-subunit, N-terminal domain;PF01979.17`Amidohydro_1`Amidohydrolase family	PREDICTED: urease	COG0804;ENOG410JX8F;COG0831;ENOG410IGM6;COG0832	-	-	GO:0008150`biological_process`biological_process;GO:0034641`cellular nitrogen compound metabolic process`biological_process;GO:0016810`hydrolase activity, acting on carbon-nitrogen (but not peptide) bonds`molecular_function;GO:0009056`catabolic process`biological_process;GO:0071941`nitrogen cycle metabolic process`biological_process;GO:0043167`ion binding`molecular_function;GO:0044281`small molec…
Unigene316245	I1NJ57_SOYBN`Uncharacterized protein	PF09713.7`A_thal_3526`Plant protein 1589 of unknown function (A_thal_3526)	PREDICTED: uncharacterized protein LOC100800093	ENOG410J1ID;ENOG410YX6S	-	-	-
Unigene50049	I1LIF6_SOYBN`Uncharacterized protein;G7K401_MEDTR`Oligomeric subunit 6	PF06419.8`COG6`Conserved oligomeric complex COG6	PREDICTED: conserved oligomeric Golgi complex subunit 6	KOG3758;ENOG410Y72M	-	-	GO:0043234`protein complex`cellular_component;GO:0016192`vesicle-mediated transport`biological_process;GO:0005794`Golgi apparatus`cellular_component
Unigene45963	I1MC21_SOYBN`Uncharacterized protein	-	PREDICTED: GDSL esterase/lipase EXL1-like	COG3240	-	-	GO:0003674`molecular_function`molecular_function;GO:0006629`lipid metabolic process`biological_process
Unigene337904	A0A151R7H5_CAJCA`Uncharacterized protein	-	hypothetical protein TSUD_221470, partial	-	-	-	-
Unigene71364	G7IQQ5_MEDTR`Beta-hexosaminidase	PF02838.12`Glyco_hydro_20b`Glycosyl hydrolase family 20, domain 2;PF00728.19`Glyco_hydro_20`Glycosyl hydrolase family 20, catalytic domain;PF14845.3`Glycohydro_20b2`beta-acetyl hexosaminidase like	PREDICTED: beta-hexosaminidase 2	-	K12373`HEXA_B	Other glycan degradation`ko00511;Amino sugar and nucleotide sugar metabolism`ko00520;Glycosphingolipid biosynthesis - globo series`ko00603;Glycosaminoglycan degradation`ko00531;Glycosphingolipid biosynthesis - ganglio series`ko00604;Lysosome`ko04142	GO:0005975`carbohydrate metabolic process`biological_process;GO:0016757`transferase activity, transferring glycosyl groups`molecular_function;GO:0016798`hydrolase activity, acting on glycosyl bonds`molecular_function;GO:0005886`plasma membrane`cellular_component
Unigene215489	Q53LJ5_ORYSJ`MTERF, putative	-	hypothetical protein OsJ_33303	ENOG410XT49;KOG1267	-	-	GO:0009058`biosynthetic process`biological_process;GO:0005739`mitochondrion`cellular_component;GO:0003677`DNA binding`molecular_function;GO:0034641`cellular nitrogen compound metabolic process`biological_process
Unigene6731	A0A0J7YPI0_BETVU`Uncharacterized protein	PF00022.16`Actin`Actin	predicted protein	-	K05692`ACTB_G1	Hippo signaling pathway - fly`ko04391;Thyroid hormone signaling pathway`ko04919;Hypertrophic cardiomyopathy (HCM)`ko05410;Adherens junction`ko04520;Rap1 signaling pathway`ko04015;Pathogenic Escherichia coli infection`ko05130;Salmonella infection`ko05132;Leukocyte transendothelial migration`ko04670;Phototransduction - fly`ko04745;Tight junction`ko04530;Bacterial invasion of epithelial cells`ko0510…	-
Unigene194696	I1NES9_SOYBN`Flap endonuclease 1;FEN1_SOYBN`Flap endonuclease 1	PF00867.15`XPG_I`XPG I-region;PF01367.17`5_3_exonuc`5'-3' exonuclease, C-terminal SAM fold;PF00752.14`XPG_N`XPG N-terminal domain	PREDICTED: flap endonuclease 1 isoform X1	KOG2519;COG0258	-	-	GO:0005654`nucleoplasm`cellular_component;GO:0005739`mitochondrion`cellular_component;GO:0005634`nucleus`cellular_component;GO:0006950`response to stress`biological_process;GO:0004518`nuclease activity`molecular_function;GO:0043167`ion binding`molecular_function;GO:0005730`nucleolus`cellular_component;GO:0009058`biosynthetic process`biological_process;GO:0003677`DNA binding`molecular_function;GO:…
[truncated: 40,933 more rows]
