# Supplementary material for: Comparative transcriptome analysis of root, stem, and leaf tissues of Entada phaseoloides reveals potential genes involved in triterpenoid saponin biosynthesis
Source: BMC Genomics. 2020 Sep 15;21:639. doi: 10.1186/s12864-020-07056-1 (PMC7493163; doi:10.1186/s12864-020-07056-1)
Supplement: Supplementary file 5 — Additional file 5. GO enrichment of unigenes. [file 12864_2020_7056_MOESM5_ESM.xlsx]

## Sheet: go
gene_id	trans_id	accession	GOterm	namespace
Unigene100044	Unigene100044	GO:0006950	response to stress	biological_process
Unigene100044	Unigene100044	GO:0007165	signal transduction	biological_process
Unigene100044	Unigene100044	GO:0043167	ion binding	molecular_function
Unigene100052	Unigene100052	GO:0005622	intracellular	cellular_component
Unigene100052	Unigene100052	GO:0007034	vacuolar transport	biological_process
Unigene100057	Unigene100057	GO:0003674	molecular_function	molecular_function
Unigene100057	Unigene100057	GO:0003723	RNA binding	molecular_function
Unigene100057	Unigene100057	GO:0043167	ion binding	molecular_function
Unigene100069	Unigene100069	GO:0003674	molecular_function	molecular_function
Unigene100069	Unigene100069	GO:0043167	ion binding	molecular_function
Unigene100071	Unigene100071	GO:0005575	cellular_component	cellular_component
Unigene100071	Unigene100071	GO:0055085	transmembrane transport	biological_process
Unigene100081	Unigene100081	GO:0003674	molecular_function	molecular_function
Unigene100081	Unigene100081	GO:0005856	cytoskeleton	cellular_component
Unigene100081	Unigene100081	GO:0008150	biological_process	biological_process
Unigene100081	Unigene100081	GO:0016887	ATPase activity	molecular_function
Unigene100081	Unigene100081	GO:0043167	ion binding	molecular_function
Unigene100081	Unigene100081	GO:0043234	protein complex	cellular_component
Unigene100119	Unigene100119	GO:0005829	cytosol	cellular_component
Unigene100119	Unigene100119	GO:0006520	cellular amino acid metabolic process	biological_process
Unigene10011	Unigene10011	GO:0003674	molecular_function	molecular_function
Unigene10011	Unigene10011	GO:0005575	cellular_component	cellular_component
Unigene10011	Unigene10011	GO:0016301	kinase activity	molecular_function
Unigene10011	Unigene10011	GO:0043167	ion binding	molecular_function
Unigene100134	Unigene100134	GO:0016829	lyase activity	molecular_function
Unigene100134	Unigene100134	GO:0043167	ion binding	molecular_function
Unigene100153	Unigene100153	GO:0003674	molecular_function	molecular_function
Unigene100153	Unigene100153	GO:0016491	oxidoreductase activity	molecular_function
Unigene100165	Unigene100165	GO:0016757	transferase activity, transferring glycosyl groups	molecular_function
Unigene100170	Unigene100170	GO:0003723	RNA binding	molecular_function
Unigene100170	Unigene100170	GO:0003735	structural constituent of ribosome	molecular_function
Unigene100170	Unigene100170	GO:0005829	cytosol	cellular_component
Unigene100170	Unigene100170	GO:0005840	ribosome	cellular_component
Unigene100170	Unigene100170	GO:0006412	translation	biological_process
Unigene100170	Unigene100170	GO:0042254	ribosome biogenesis	biological_process
Unigene100184	Unigene100184	GO:0005575	cellular_component	cellular_component
Unigene100184	Unigene100184	GO:0016301	kinase activity	molecular_function
Unigene100184	Unigene100184	GO:0043167	ion binding	molecular_function
Unigene100198	Unigene100198	GO:0043167	ion binding	molecular_function
Unigene100201	Unigene100201	GO:0006950	response to stress	biological_process
Unigene100201	Unigene100201	GO:0043167	ion binding	molecular_function
Unigene100203	Unigene100203	GO:0003677	DNA binding	molecular_function
Unigene100203	Unigene100203	GO:0005634	nucleus	cellular_component
Unigene100203	Unigene100203	GO:0007165	signal transduction	biological_process
Unigene100203	Unigene100203	GO:0009058	biosynthetic process	biological_process
Unigene100203	Unigene100203	GO:0034641	cellular nitrogen compound metabolic process	biological_process
Unigene100207	Unigene100207	GO:0003924	GTPase activity	molecular_function
Unigene100207	Unigene100207	GO:0005575	cellular_component	cellular_component
Unigene100207	Unigene100207	GO:0005622	intracellular	cellular_component
Unigene100207	Unigene100207	GO:0005773	vacuole	cellular_component
Unigene100207	Unigene100207	GO:0005886	plasma membrane	cellular_component
Unigene100207	Unigene100207	GO:0006810	transport	biological_process
Unigene100207	Unigene100207	GO:0006913	nucleocytoplasmic transport	biological_process
Unigene100207	Unigene100207	GO:0006950	response to stress	biological_process
Unigene100207	Unigene100207	GO:0007165	signal transduction	biological_process
Unigene100207	Unigene100207	GO:0016192	vesicle-mediated transport	biological_process
Unigene100207	Unigene100207	GO:0043167	ion binding	molecular_function
Unigene100252	Unigene100252	GO:0043167	ion binding	molecular_function
Unigene100257	Unigene100257	GO:0003677	DNA binding	molecular_function
Unigene100257	Unigene100257	GO:0005575	cellular_component	cellular_component
Unigene100257	Unigene100257	GO:0005634	nucleus	cellular_component
Unigene100271	Unigene100271	GO:0005575	cellular_component	cellular_component
Unigene100277	Unigene100277	GO:0003924	GTPase activity	molecular_function
Unigene100277	Unigene100277	GO:0043167	ion binding	molecular_function
Unigene100286	Unigene100286	GO:0016491	oxidoreductase activity	molecular_function
Unigene100286	Unigene100286	GO:0043167	ion binding	molecular_function
Unigene100290	Unigene100290	GO:0003674	molecular_function	molecular_function
Unigene100290	Unigene100290	GO:0016301	kinase activity	molecular_function
Unigene100290	Unigene100290	GO:0043167	ion binding	molecular_function
Unigene100296	Unigene100296	GO:0005575	cellular_component	cellular_component
Unigene100296	Unigene100296	GO:0006810	transport	biological_process
Unigene100296	Unigene100296	GO:0009536	plastid	cellular_component
Unigene100296	Unigene100296	GO:0022857	transmembrane transporter activity	molecular_function
Unigene100296	Unigene100296	GO:0055085	transmembrane transport	biological_process
Unigene100300	Unigene100300	GO:0003677	DNA binding	molecular_function
Unigene100300	Unigene100300	GO:0005634	nucleus	cellular_component
Unigene100300	Unigene100300	GO:0007165	signal transduction	biological_process
Unigene100300	Unigene100300	GO:0009058	biosynthetic process	biological_process
Unigene100300	Unigene100300	GO:0034641	cellular nitrogen compound metabolic process	biological_process
Unigene100345	Unigene100345	GO:0008150	biological_process	biological_process
Unigene100345	Unigene100345	GO:0016791	phosphatase activity	molecular_function
Unigene100345	Unigene100345	GO:0043167	ion binding	molecular_function
Unigene100371	Unigene100371	GO:0016746	transferase activity, transferring acyl groups	molecular_function
Unigene100374	Unigene100374	GO:0003677	DNA binding	molecular_function
Unigene100374	Unigene100374	GO:0005634	nucleus	cellular_component
Unigene100374	Unigene100374	GO:0009058	biosynthetic process	biological_process
Unigene100374	Unigene100374	GO:0034641	cellular nitrogen compound metabolic process	biological_process
Unigene10039	Unigene10039	GO:0003677	DNA binding	molecular_function
Unigene10039	Unigene10039	GO:0005739	mitochondrion	cellular_component
Unigene10039	Unigene10039	GO:0009058	biosynthetic process	biological_process
Unigene10039	Unigene10039	GO:0034641	cellular nitrogen compound metabolic process	biological_process
Unigene10040	Unigene10040	GO:0005575	cellular_component	cellular_component
Unigene10041	Unigene10041	GO:0005737	cytoplasm	cellular_component
Unigene10041	Unigene10041	GO:0006412	translation	biological_process
Unigene10041	Unigene10041	GO:0008135	translation factor activity, RNA binding	molecular_function
Unigene10041	Unigene10041	GO:0022618	ribonucleoprotein complex assembly	biological_process
Unigene10041	Unigene10041	GO:0043234	protein complex	cellular_component
Unigene100421	Unigene100421	GO:0003674	molecular_function	molecular_function
Unigene100421	Unigene100421	GO:0006259	DNA metabolic process	biological_process
Unigene100423	Unigene100423	GO:0030234	enzyme regulator activity	molecular_function
Unigene100433	Unigene100433	GO:0016491	oxidoreductase activity	molecular_function
Unigene100433	Unigene100433	GO:0043167	ion binding	molecular_function
Unigene100434	Unigene100434	GO:0005575	cellular_component	cellular_component
Unigene100434	Unigene100434	GO:0008150	biological_process	biological_process
Unigene100434	Unigene100434	GO:0016829	lyase activity	molecular_function
Unigene100434	Unigene100434	GO:0043167	ion binding	molecular_function
Unigene100436	Unigene100436	GO:0016491	oxidoreductase activity	molecular_function
Unigene100436	Unigene100436	GO:0043167	ion binding	molecular_function
Unigene100449	Unigene100449	GO:0005739	mitochondrion	cellular_component
Unigene100449	Unigene100449	GO:0022857	transmembrane transporter activity	molecular_function
Unigene100453	Unigene100453	GO:0005575	cellular_component	cellular_component
Unigene100458	Unigene100458	GO:0008135	translation factor activity, RNA binding	molecular_function
Unigene100468	Unigene100468	GO:0005575	cellular_component	cellular_component
Unigene100470	Unigene100470	GO:0016887	ATPase activity	molecular_function
Unigene100483	Unigene100483	GO:0016301	kinase activity	molecular_function
Unigene100490	Unigene100490	GO:0008135	translation factor activity, RNA binding	molecular_function
Unigene100494	Unigene100494	GO:0005622	intracellular	cellular_component
Unigene100494	Unigene100494	GO:0005768	endosome	cellular_component
Unigene100494	Unigene100494	GO:0006605	protein targeting	biological_process
Unigene100494	Unigene100494	GO:0007034	vacuolar transport	biological_process
Unigene100494	Unigene100494	GO:0008150	biological_process	biological_process
Unigene100494	Unigene100494	GO:0009056	catabolic process	biological_process
Unigene100494	Unigene100494	GO:0016192	vesicle-mediated transport	biological_process
Unigene100494	Unigene100494	GO:0043234	protein complex	cellular_component
Unigene100494	Unigene100494	GO:0061024	membrane organization	biological_process
Unigene100496	Unigene100496	GO:0005975	carbohydrate metabolic process	biological_process
Unigene100496	Unigene100496	GO:0016798	hydrolase activity, acting on glycosyl bonds	molecular_function
Unigene100504	Unigene100504	GO:0003674	molecular_function	molecular_function
Unigene100504	Unigene100504	GO:0004386	helicase activity	molecular_function
Unigene100504	Unigene100504	GO:0005575	cellular_component	cellular_component
Unigene100504	Unigene100504	GO:0005622	intracellular	cellular_component
Unigene100504	Unigene100504	GO:0043167	ion binding	molecular_function
Unigene100513	Unigene100513	GO:0006950	response to stress	biological_process
Unigene100513	Unigene100513	GO:0043167	ion binding	molecular_function
Unigene100546	Unigene100546	GO:0005575	cellular_component	cellular_component
Unigene100546	Unigene100546	GO:0016301	kinase activity	molecular_function
Unigene100560	Unigene100560	GO:0016746	transferase activity, transferring acyl groups	molecular_function
Unigene100591	Unigene100591	GO:0006950	response to stress	biological_process
Unigene100591	Unigene100591	GO:0043167	ion binding	molecular_function
Unigene100594	Unigene100594	GO:0005622	intracellular	cellular_component
Unigene100594	Unigene100594	GO:0005794	Golgi apparatus	cellular_component
Unigene100594	Unigene100594	GO:0006605	protein targeting	biological_process
Unigene100594	Unigene100594	GO:0016192	vesicle-mediated transport	biological_process
Unigene100595	Unigene100595	GO:0005739	mitochondrion	cellular_component
Unigene100595	Unigene100595	GO:0008168	methyltransferase activity	molecular_function
Unigene100595	Unigene100595	GO:0009058	biosynthetic process	biological_process
Unigene100595	Unigene100595	GO:0022607	cellular component assembly	biological_process
Unigene10060	Unigene10060	GO:0003674	molecular_function	molecular_function
Unigene10060	Unigene10060	GO:0005737	cytoplasm	cellular_component
Unigene10060	Unigene10060	GO:0006464	cellular protein modification process	biological_process
Unigene10060	Unigene10060	GO:0019899	enzyme binding	molecular_function
Unigene10060	Unigene10060	GO:0043167	ion binding	molecular_function
Unigene100637	Unigene100637	GO:0005575	cellular_component	cellular_component
Unigene100637	Unigene100637	GO:0016887	ATPase activity	molecular_function
Unigene100637	Unigene100637	GO:0022857	transmembrane transporter activity	molecular_function
Unigene100637	Unigene100637	GO:0043167	ion binding	molecular_function
Unigene100684	Unigene100684	GO:0003677	DNA binding	molecular_function
Unigene100684	Unigene100684	GO:0005739	mitochondrion	cellular_component
Unigene100684	Unigene100684	GO:0009058	biosynthetic process	biological_process
Unigene100684	Unigene100684	GO:0034641	cellular nitrogen compound metabolic process	biological_process
Unigene100685	Unigene100685	GO:0003674	molecular_function	molecular_function
Unigene100693	Unigene100693	GO:0003677	DNA binding	molecular_function
Unigene100693	Unigene100693	GO:0005634	nucleus	cellular_component
Unigene100693	Unigene100693	GO:0009058	biosynthetic process	biological_process
Unigene100693	Unigene100693	GO:0034641	cellular nitrogen compound metabolic process	biological_process
Unigene100693	Unigene100693	GO:0043234	protein complex	cellular_component
Unigene100705	Unigene100705	GO:0006520	cellular amino acid metabolic process	biological_process
Unigene100705	Unigene100705	GO:0009058	biosynthetic process	biological_process
Unigene100705	Unigene100705	GO:0009536	plastid	cellular_component
Unigene100705	Unigene100705	GO:0016874	ligase activity	molecular_function
Unigene100705	Unigene100705	GO:0043167	ion binding	molecular_function
Unigene100705	Unigene100705	GO:0071941	nitrogen cycle metabolic process	biological_process
Unigene100709	Unigene100709	GO:0016791	phosphatase activity	molecular_function
Unigene100743	Unigene100743	GO:0005575	cellular_component	cellular_component
Unigene100748	Unigene100748	GO:0003924	GTPase activity	molecular_function
Unigene100748	Unigene100748	GO:0005575	cellular_component	cellular_component
Unigene100748	Unigene100748	GO:0005622	intracellular	cellular_component
Unigene100748	Unigene100748	GO:0006810	transport	biological_process
Unigene100748	Unigene100748	GO:0006913	nucleocytoplasmic transport	biological_process
Unigene100748	Unigene100748	GO:0007165	signal transduction	biological_process
Unigene100748	Unigene100748	GO:0043167	ion binding	molecular_function
Unigene100752	Unigene100752	GO:0005575	cellular_component	cellular_component
Unigene100752	Unigene100752	GO:0016301	kinase activity	molecular_function
Unigene100752	Unigene100752	GO:0043167	ion binding	molecular_function
Unigene10075	Unigene10075	GO:0043167	ion binding	molecular_function
Unigene100765	Unigene100765	GO:0005739	mitochondrion	cellular_component
Unigene100765	Unigene100765	GO:0006091	generation of precursor metabolites and energy	biological_process
Unigene100765	Unigene100765	GO:0016491	oxidoreductase activity	molecular_function
Unigene100765	Unigene100765	GO:0022857	transmembrane transporter activity	molecular_function
Unigene100765	Unigene100765	GO:0034641	cellular nitrogen compound metabolic process	biological_process
Unigene100765	Unigene100765	GO:0043167	ion binding	molecular_function
Unigene100765	Unigene100765	GO:0043234	protein complex	cellular_component
Unigene100765	Unigene100765	GO:0044281	small molecule metabolic process	biological_process
Unigene100769	Unigene100769	GO:0009058	biosynthetic process	biological_process
Unigene100769	Unigene100769	GO:0034641	cellular nitrogen compound metabolic process	biological_process
Unigene100772	Unigene100772	GO:0005634	nucleus	cellular_component
Unigene100772	Unigene100772	GO:0005737	cytoplasm	cellular_component
Unigene100772	Unigene100772	GO:0006605	protein targeting	biological_process
Unigene100772	Unigene100772	GO:0006913	nucleocytoplasmic transport	biological_process
Unigene100772	Unigene100772	GO:0008565	protein transporter activity	molecular_function
Unigene10077	Unigene10077	GO:0005737	cytoplasm	cellular_component
Unigene10077	Unigene10077	GO:0005975	carbohydrate metabolic process	biological_process
Unigene10077	Unigene10077	GO:0006091	generation of precursor metabolites and energy	biological_process
Unigene10077	Unigene10077	GO:0009056	catabolic process	biological_process
Unigene10077	Unigene10077	GO:0016829	lyase activity	molecular_function
Unigene10077	Unigene10077	GO:0044281	small molecule metabolic process	biological_process
Unigene100782	Unigene100782	GO:0006950	response to stress	biological_process
Unigene100782	Unigene100782	GO:0007165	signal transduction	biological_process
Unigene100782	Unigene100782	GO:0043167	ion binding	molecular_function
Unigene100792	Unigene100792	GO:0005575	cellular_component	cellular_component
Unigene100796	Unigene100796	GO:0009536	plastid	cellular_component
Unigene100796	Unigene100796	GO:0009579	thylakoid	cellular_component
Unigene100796	Unigene100796	GO:0016491	oxidoreductase activity	molecular_function
Unigene100796	Unigene100796	GO:0043167	ion binding	molecular_function
Unigene1007	Unigene1007	GO:0001071	nucleic acid binding transcription factor activity	molecular_function
Unigene1007	Unigene1007	GO:0003677	DNA binding	molecular_function
Unigene1007	Unigene1007	GO:0005634	nucleus	cellular_component
Unigene1007	Unigene1007	GO:0008150	biological_process	biological_process
Unigene1007	Unigene1007	GO:0009058	biosynthetic process	biological_process
Unigene1007	Unigene1007	GO:0034641	cellular nitrogen compound metabolic process	biological_process
Unigene1007	Unigene1007	GO:0043167	ion binding	molecular_function
Unigene100805	Unigene100805	GO:0005575	cellular_component	cellular_component
Unigene100805	Unigene100805	GO:0016301	kinase activity	molecular_function
Unigene100805	Unigene100805	GO:0043167	ion binding	molecular_function
Unigene100817	Unigene100817	GO:0005575	cellular_component	cellular_component
Unigene100817	Unigene100817	GO:0006464	cellular protein modification process	biological_process
Unigene100817	Unigene100817	GO:0006810	transport	biological_process
Unigene100817	Unigene100817	GO:0006950	response to stress	biological_process
Unigene100817	Unigene100817	GO:0008150	biological_process	biological_process
Unigene100817	Unigene100817	GO:0009536	plastid	cellular_component
Unigene100817	Unigene100817	GO:0016829	lyase activity	molecular_function
Unigene100817	Unigene100817	GO:0040011	locomotion	biological_process
Unigene100817	Unigene100817	GO:0043167	ion binding	molecular_function
Unigene100817	Unigene100817	GO:0044403	symbiosis, encompassing mutualism through parasitism	biological_process
Unigene100817	Unigene100817	GO:0051301	cell division	biological_process
Unigene100820	Unigene100820	GO:0003674	molecular_function	molecular_function
Unigene100820	Unigene100820	GO:0005575	cellular_component	cellular_component
Unigene100820	Unigene100820	GO:0009058	biosynthetic process	biological_process
Unigene100820	Unigene100820	GO:0016491	oxidoreductase activity	molecular_function
Unigene100820	Unigene100820	GO:0019748	secondary metabolic process	biological_process
Unigene100820	Unigene100820	GO:0043167	ion binding	molecular_function
Unigene100831	Unigene100831	GO:0003674	molecular_function	molecular_function
Unigene100843	Unigene100843	GO:0016791	phosphatase activity	molecular_function
Unigene100845	Unigene100845	GO:0005622	intracellular	cellular_component
Unigene100845	Unigene100845	GO:0005634	nucleus	cellular_component
Unigene100845	Unigene100845	GO:0005737	cytoplasm	cellular_component
Unigene100845	Unigene100845	GO:0009056	catabolic process	biological_process
Unigene100845	Unigene100845	GO:0043234	protein complex	cellular_component
Unigene10085	Unigene10085	GO:0005575	cellular_component	cellular_component
Unigene100860	Unigene100860	GO:0003735	structural constituent of ribosome	molecular_function
Unigene100860	Unigene100860	GO:0005840	ribosome	cellular_component
Unigene100860	Unigene100860	GO:0006412	translation	biological_process
Unigene100860	Unigene100860	GO:0019843	rRNA binding	molecular_function
Unigene100860	Unigene100860	GO:0043167	ion binding	molecular_function
Unigene100877	Unigene100877	GO:0003723	RNA binding	molecular_function
Unigene100877	Unigene100877	GO:0005634	nucleus	cellular_component
Unigene100877	Unigene100877	GO:0006397	mRNA processing	biological_process
Unigene100877	Unigene100877	GO:0006913	nucleocytoplasmic transport	biological_process
Unigene100877	Unigene100877	GO:0043234	protein complex	cellular_component
Unigene100889	Unigene100889	GO:0000988	transcription factor activity, protein binding	molecular_function
Unigene100889	Unigene100889	GO:0001071	nucleic acid binding transcription factor activity	molecular_function
Unigene100889	Unigene100889	GO:0003677	DNA binding	molecular_function
Unigene100889	Unigene100889	GO:0005634	nucleus	cellular_component
Unigene100889	Unigene100889	GO:0009058	biosynthetic process	biological_process
Unigene100889	Unigene100889	GO:0034641	cellular nitrogen compound metabolic process	biological_process
Unigene10090	Unigene10090	GO:0003674	molecular_function	molecular_function
Unigene100911	Unigene100911	GO:0005730	nucleolus	cellular_component
Unigene100911	Unigene100911	GO:0042254	ribosome biogenesis	biological_process
Unigene100911	Unigene100911	GO:0043167	ion binding	molecular_function
Unigene100924	Unigene100924	GO:0005575	cellular_component	cellular_component
Unigene100924	Unigene100924	GO:0016746	transferase activity, transferring acyl groups	molecular_function
Unigene100924	Unigene100924	GO:0043167	ion binding	molecular_function
Unigene100936	Unigene100936	GO:0016746	transferase activity, transferring acyl groups	molecular_function
Unigene100942	Unigene100942	GO:0005840	ribosome	cellular_component
Unigene100961	Unigene100961	GO:0003674	molecular_function	molecular_function
Unigene100961	Unigene100961	GO:0005975	carbohydrate metabolic process	biological_process
Unigene100961	Unigene100961	GO:0009056	catabolic process	biological_process
Unigene100961	Unigene100961	GO:0016853	isomerase activity	molecular_function
Unigene100961	Unigene100961	GO:0034641	cellular nitrogen compound metabolic process	biological_process
Unigene100961	Unigene100961	GO:0044281	small molecule metabolic process	biological_process
Unigene100961	Unigene100961	GO:0051186	cofactor metabolic process	biological_process
Unigene100972	Unigene100972	GO:0005739	mitochondrion	cellular_component
Unigene100972	Unigene100972	GO:0009058	biosynthetic process	biological_process
Unigene100972	Unigene100972	GO:0016887	ATPase activity	molecular_function
Unigene100972	Unigene100972	GO:0022857	transmembrane transporter activity	molecular_function
Unigene100972	Unigene100972	GO:0034641	cellular nitrogen compound metabolic process	biological_process
Unigene100972	Unigene100972	GO:0043234	protein complex	cellular_component
Unigene100972	Unigene100972	GO:0044281	small molecule metabolic process	biological_process
Unigene100972	Unigene100972	GO:0055085	transmembrane transport	biological_process
Unigene10097	Unigene10097	GO:0000988	transcription factor activity, protein binding	molecular_function
Unigene10097	Unigene10097	GO:0001071	nucleic acid binding transcription factor activity	molecular_function
Unigene10097	Unigene10097	GO:0003677	DNA binding	molecular_function
Unigene10097	Unigene10097	GO:0005634	nucleus	cellular_component
Unigene10097	Unigene10097	GO:0009058	biosynthetic process	biological_process
Unigene10097	Unigene10097	GO:0034641	cellular nitrogen compound metabolic process	biological_process
Unigene100984	Unigene100984	GO:0003674	molecular_function	molecular_function
Unigene100984	Unigene100984	GO:0016491	oxidoreductase activity	molecular_function
Unigene101012	Unigene101012	GO:0007165	signal transduction	biological_process
Unigene101012	Unigene101012	GO:0043167	ion binding	molecular_function
Unigene101019	Unigene101019	GO:0005575	cellular_component	cellular_component
Unigene101019	Unigene101019	GO:0016746	transferase activity, transferring acyl groups	molecular_function
Unigene101027	Unigene101027	GO:0003674	molecular_function	molecular_function
Unigene101027	Unigene101027	GO:0005575	cellular_component	cellular_component
Unigene101027	Unigene101027	GO:0005777	peroxisome	cellular_component
Unigene101027	Unigene101027	GO:0005783	endoplasmic reticulum	cellular_component
Unigene101027	Unigene101027	GO:0006629	lipid metabolic process	biological_process
Unigene101027	Unigene101027	GO:0009058	biosynthetic process	biological_process
Unigene101027	Unigene101027	GO:0016491	oxidoreductase activity	molecular_function
Unigene101027	Unigene101027	GO:0034641	cellular nitrogen compound metabolic process	biological_process
Unigene101027	Unigene101027	GO:0044281	small molecule metabolic process	biological_process
Unigene101027	Unigene101027	GO:0051186	cofactor metabolic process	biological_process
Unigene101030	Unigene101030	GO:0001071	nucleic acid binding transcription factor activity	molecular_function
Unigene101030	Unigene101030	GO:0003677	DNA binding	molecular_function
Unigene101030	Unigene101030	GO:0043167	ion binding	molecular_function
Unigene101046	Unigene101046	GO:0005634	nucleus	cellular_component
Unigene101046	Unigene101046	GO:0005694	chromosome	cellular_component
Unigene101046	Unigene101046	GO:0007067	mitotic nuclear division	biological_process
Unigene10107	Unigene10107	GO:0005975	carbohydrate metabolic process	biological_process
Unigene10107	Unigene10107	GO:0016798	hydrolase activity, acting on glycosyl bonds	molecular_function
Unigene101095	Unigene101095	GO:0003674	molecular_function	molecular_function
Unigene101095	Unigene101095	GO:0006520	cellular amino acid metabolic process	biological_process
Unigene101095	Unigene101095	GO:0009056	catabolic process	biological_process
Unigene101095	Unigene101095	GO:0009058	biosynthetic process	biological_process
Unigene101095	Unigene101095	GO:0016829	lyase activity	molecular_function
Unigene101095	Unigene101095	GO:0043167	ion binding	molecular_function
Unigene101095	Unigene101095	GO:0044281	small molecule metabolic process	biological_process
Unigene101095	Unigene101095	GO:0051186	cofactor metabolic process	biological_process
Unigene101099	Unigene101099	GO:0005575	cellular_component	cellular_component
Unigene101099	Unigene101099	GO:0016301	kinase activity	molecular_function
Unigene101099	Unigene101099	GO:0043167	ion binding	molecular_function
Unigene101105	Unigene101105	GO:0003674	molecular_function	molecular_function
Unigene101105	Unigene101105	GO:0043167	ion binding	molecular_function
Unigene101130	Unigene101130	GO:0003674	molecular_function	molecular_function
Unigene101130	Unigene101130	GO:0005975	carbohydrate metabolic process	biological_process
Unigene101130	Unigene101130	GO:0009056	catabolic process	biological_process
Unigene101130	Unigene101130	GO:0009536	plastid	cellular_component
Unigene101130	Unigene101130	GO:0016791	phosphatase activity	molecular_function
Unigene101141	Unigene101141	GO:0005575	cellular_component	cellular_component
Unigene101141	Unigene101141	GO:0008233	peptidase activity	molecular_function
Unigene101146	Unigene101146	GO:0003674	molecular_function	molecular_function
Unigene101148	Unigene101148	GO:0005575	cellular_component	cellular_component
Unigene101148	Unigene101148	GO:0006950	response to stress	biological_process
Unigene101148	Unigene101148	GO:0008150	biological_process	biological_process
Unigene101182	Unigene101182	GO:0003723	RNA binding	molecular_function
Unigene101182	Unigene101182	GO:0003735	structural constituent of ribosome	molecular_function
Unigene101182	Unigene101182	GO:0005840	ribosome	cellular_component
Unigene101182	Unigene101182	GO:0006412	translation	biological_process
Unigene101183	Unigene101183	GO:0005575	cellular_component	cellular_component
Unigene101183	Unigene101183	GO:0022857	transmembrane transporter activity	molecular_function
Unigene101192	Unigene101192	GO:0003677	DNA binding	molecular_function
Unigene101192	Unigene101192	GO:0009058	biosynthetic process	biological_process
Unigene101192	Unigene101192	GO:0034641	cellular nitrogen compound metabolic process	biological_process
Unigene101202	Unigene101202	GO:0005634	nucleus	cellular_component
Unigene101202	Unigene101202	GO:0005737	cytoplasm	cellular_component
Unigene101202	Unigene101202	GO:0005829	cytosol	cellular_component
Unigene101202	Unigene101202	GO:0006412	translation	biological_process
Unigene101202	Unigene101202	GO:0008135	translation factor activity, RNA binding	molecular_function
Unigene101202	Unigene101202	GO:0022618	ribonucleoprotein complex assembly	biological_process
Unigene101202	Unigene101202	GO:0043234	protein complex	cellular_component
Unigene101216	Unigene101216	GO:0005975	carbohydrate metabolic process	biological_process
Unigene101216	Unigene101216	GO:0016791	phosphatase activity	molecular_function
Unigene101255	Unigene101255	GO:0003723	RNA binding	molecular_function
Unigene101255	Unigene101255	GO:0004518	nuclease activity	molecular_function
Unigene101255	Unigene101255	GO:0034641	cellular nitrogen compound metabolic process	biological_process
Unigene101262	Unigene101262	GO:0007010	cytoskeleton organization	biological_process
Unigene101262	Unigene101262	GO:0007049	cell cycle	biological_process
Unigene101262	Unigene101262	GO:0051301	cell division	biological_process
Unigene10129	Unigene10129	GO:0006950	response to stress	biological_process
Unigene10129	Unigene10129	GO:0043167	ion binding	molecular_function
Unigene101332	Unigene101332	GO:0003674	molecular_function	molecular_function
Unigene101332	Unigene101332	GO:0005886	plasma membrane	cellular_component
Unigene101332	Unigene101332	GO:0005975	carbohydrate metabolic process	biological_process
Unigene101332	Unigene101332	GO:0016798	hydrolase activity, acting on glycosyl bonds	molecular_function
Unigene101337	Unigene101337	GO:0005575	cellular_component	cellular_component
Unigene101337	Unigene101337	GO:0016887	ATPase activity	molecular_function
Unigene101337	Unigene101337	GO:0043167	ion binding	molecular_function
Unigene101341	Unigene101341	GO:0005575	cellular_component	cellular_component
Unigene101341	Unigene101341	GO:0016874	ligase activity	molecular_function
Unigene101341	Unigene101341	GO:0043167	ion binding	molecular_function
Unigene101349	Unigene101349	GO:0016791	phosphatase activity	molecular_function
Unigene101349	Unigene101349	GO:0043167	ion binding	molecular_function
Unigene101358	Unigene101358	GO:0003674	molecular_function	molecular_function
Unigene101362	Unigene101362	GO:0005975	carbohydrate metabolic process	biological_process
Unigene101362	Unigene101362	GO:0016798	hydrolase activity, acting on glycosyl bonds	molecular_function
Unigene101399	Unigene101399	GO:0016829	lyase activity	molecular_function
Unigene101433	Unigene101433	GO:0005739	mitochondrion	cellular_component
Unigene101440	Unigene101440	GO:0004871	signal transducer activity	molecular_function
Unigene101440	Unigene101440	GO:0005575	cellular_component	cellular_component
Unigene101440	Unigene101440	GO:0005622	intracellular	cellular_component
Unigene101440	Unigene101440	GO:0016301	kinase activity	molecular_function
Unigene101447	Unigene101447	GO:0005575	cellular_component	cellular_component
Unigene101447	Unigene101447	GO:0016301	kinase activity	molecular_function
Unigene101447	Unigene101447	GO:0043167	ion binding	molecular_function
Unigene10144	Unigene10144	GO:0005575	cellular_component	cellular_component
Unigene10144	Unigene10144	GO:0043167	ion binding	molecular_function
Unigene101455	Unigene101455	GO:0005737	cytoplasm	cellular_component
Unigene101455	Unigene101455	GO:0006810	transport	biological_process
Unigene101455	Unigene101455	GO:0016192	vesicle-mediated transport	biological_process
Unigene101455	Unigene101455	GO:0043234	protein complex	cellular_component
Unigene101477	Unigene101477	GO:0005575	cellular_component	cellular_component
Unigene101477	Unigene101477	GO:0006810	transport	biological_process
Unigene101481	Unigene101481	GO:0016301	kinase activity	molecular_function
Unigene101481	Unigene101481	GO:0043167	ion binding	molecular_function
Unigene101493	Unigene101493	GO:0006629	lipid metabolic process	biological_process
Unigene101493	Unigene101493	GO:0009058	biosynthetic process	biological_process
Unigene101493	Unigene101493	GO:0016491	oxidoreductase activity	molecular_function
Unigene101493	Unigene101493	GO:0043167	ion binding	molecular_function
Unigene101493	Unigene101493	GO:0044281	small molecule metabolic process	biological_process
Unigene101495	Unigene101495	GO:0016301	kinase activity	molecular_function
Unigene101495	Unigene101495	GO:0043167	ion binding	molecular_function
Unigene101496	Unigene101496	GO:0005575	cellular_component	cellular_component
Unigene101496	Unigene101496	GO:0016887	ATPase activity	molecular_function
Unigene101496	Unigene101496	GO:0022857	transmembrane transporter activity	molecular_function
Unigene101496	Unigene101496	GO:0043167	ion binding	molecular_function
Unigene101496	Unigene101496	GO:0055085	transmembrane transport	biological_process
Unigene101506	Unigene101506	GO:0016779	nucleotidyltransferase activity	molecular_function
Unigene101516	Unigene101516	GO:0003677	DNA binding	molecular_function
Unigene101516	Unigene101516	GO:0004518	nuclease activity	molecular_function
Unigene101516	Unigene101516	GO:0006259	DNA metabolic process	biological_process
Unigene101516	Unigene101516	GO:0009058	biosynthetic process	biological_process
Unigene101516	Unigene101516	GO:0016779	nucleotidyltransferase activity	molecular_function
Unigene101521	Unigene101521	GO:0016791	phosphatase activity	molecular_function
Unigene101521	Unigene101521	GO:0043167	ion binding	molecular_function
Unigene101531	Unigene101531	GO:0005634	nucleus	cellular_component
Unigene101531	Unigene101531	GO:0005694	chromosome	cellular_component
Unigene101531	Unigene101531	GO:0005737	cytoplasm	cellular_component
Unigene101531	Unigene101531	GO:0007059	chromosome segregation	biological_process
Unigene101531	Unigene101531	GO:0007067	mitotic nuclear division	biological_process
Unigene101531	Unigene101531	GO:0009056	catabolic process	biological_process
Unigene101531	Unigene101531	GO:0032182	ubiquitin-like protein binding	molecular_function
Unigene101531	Unigene101531	GO:0043234	protein complex	cellular_component
Unigene101531	Unigene101531	GO:0051276	chromosome organization	biological_process
Unigene101531	Unigene101531	GO:0051301	cell division	biological_process
Unigene101546	Unigene101546	GO:0003924	GTPase activity	molecular_function
Unigene101546	Unigene101546	GO:0005575	cellular_component	cellular_component
Unigene101546	Unigene101546	GO:0005622	intracellular	cellular_component
Unigene101546	Unigene101546	GO:0006810	transport	biological_process
Unigene101546	Unigene101546	GO:0006913	nucleocytoplasmic transport	biological_process
Unigene101546	Unigene101546	GO:0007165	signal transduction	biological_process
Unigene101546	Unigene101546	GO:0043167	ion binding	molecular_function
Unigene101555	Unigene101555	GO:0003674	molecular_function	molecular_function
Unigene101555	Unigene101555	GO:0005737	cytoplasm	cellular_component
Unigene101555	Unigene101555	GO:0005886	plasma membrane	cellular_component
Unigene101555	Unigene101555	GO:0008150	biological_process	biological_process
Unigene101555	Unigene101555	GO:0016192	vesicle-mediated transport	biological_process
Unigene101555	Unigene101555	GO:0019899	enzyme binding	molecular_function
Unigene101555	Unigene101555	GO:0030234	enzyme regulator activity	molecular_function
Unigene101569	Unigene101569	GO:0003674	molecular_function	molecular_function
Unigene101569	Unigene101569	GO:0043167	ion binding	molecular_function
Unigene101633	Unigene101633	GO:0003677	DNA binding	molecular_function
Unigene101633	Unigene101633	GO:0009058	biosynthetic process	biological_process
Unigene101633	Unigene101633	GO:0034641	cellular nitrogen compound metabolic process	biological_process
Unigene101643	Unigene101643	GO:0005575	cellular_component	cellular_component
Unigene101645	Unigene101645	GO:0008150	biological_process	biological_process
Unigene101645	Unigene101645	GO:0030234	enzyme regulator activity	molecular_function
Unigene101649	Unigene101649	GO:0005829	cytosol	cellular_component
Unigene101649	Unigene101649	GO:0016798	hydrolase activity, acting on glycosyl bonds	molecular_function
Unigene101649	Unigene101649	GO:0034655	nucleobase-containing compound catabolic process	biological_process
Unigene101649	Unigene101649	GO:0044281	small molecule metabolic process	biological_process
Unigene101674	Unigene101674	GO:0003674	molecular_function	molecular_function
Unigene101674	Unigene101674	GO:0043167	ion binding	molecular_function
Unigene101681	Unigene101681	GO:0005634	nucleus	cellular_component
Unigene101681	Unigene101681	GO:0009790	embryo development	biological_process
Unigene101681	Unigene101681	GO:0042592	homeostatic process	biological_process
Unigene101681	Unigene101681	GO:0043234	protein complex	cellular_component
Unigene101681	Unigene101681	GO:0048856	anatomical structure development	biological_process
Unigene10171	Unigene10171	GO:0003674	molecular_function	molecular_function
Unigene10171	Unigene10171	GO:0005975	carbohydrate metabolic process	biological_process
Unigene10171	Unigene10171	GO:0016798	hydrolase activity, acting on glycosyl bonds	molecular_function
Unigene101754	Unigene101754	GO:0003674	molecular_function	molecular_function
Unigene101754	Unigene101754	GO:0004386	helicase activity	molecular_function
Unigene101754	Unigene101754	GO:0016887	ATPase activity	molecular_function
Unigene101754	Unigene101754	GO:0034641	cellular nitrogen compound metabolic process	biological_process
Unigene101754	Unigene101754	GO:0042254	ribosome biogenesis	biological_process
Unigene101754	Unigene101754	GO:0043167	ion binding	molecular_function
Unigene101758	Unigene101758	GO:0003677	DNA binding	molecular_function
Unigene101758	Unigene101758	GO:0005654	nucleoplasm	cellular_component
Unigene101758	Unigene101758	GO:0005730	nucleolus	cellular_component
Unigene101758	Unigene101758	GO:0009058	biosynthetic process	biological_process
Unigene101758	Unigene101758	GO:0016779	nucleotidyltransferase activity	molecular_function
Unigene101758	Unigene101758	GO:0034641	cellular nitrogen compound metabolic process	biological_process
Unigene101758	Unigene101758	GO:0043234	protein complex	cellular_component
Unigene101774	Unigene101774	GO:0005575	cellular_component	cellular_component
Unigene101774	Unigene101774	GO:0005886	plasma membrane	cellular_component
Unigene101774	Unigene101774	GO:0006810	transport	biological_process
Unigene101774	Unigene101774	GO:0008565	protein transporter activity	molecular_function
Unigene101786	Unigene101786	GO:0005575	cellular_component	cellular_component
Unigene101801	Unigene101801	GO:0003674	molecular_function	molecular_function
Unigene101801	Unigene101801	GO:0006520	cellular amino acid metabolic process	biological_process
Unigene101801	Unigene101801	GO:0034641	cellular nitrogen compound metabolic process	biological_process
Unigene101801	Unigene101801	GO:0043167	ion binding	molecular_function
Unigene101801	Unigene101801	GO:0051186	cofactor metabolic process	biological_process
Unigene101803	Unigene101803	GO:0003674	molecular_function	molecular_function
Unigene101803	Unigene101803	GO:0003723	RNA binding	molecular_function
Unigene101803	Unigene101803	GO:0006399	tRNA metabolic process	biological_process
Unigene101803	Unigene101803	GO:0016779	nucleotidyltransferase activity	molecular_function
Unigene101803	Unigene101803	GO:0034641	cellular nitrogen compound metabolic process	biological_process
Unigene101811	Unigene101811	GO:0003674	molecular_function	molecular_function
Unigene101811	Unigene101811	GO:0005576	extracellular region	cellular_component
Unigene101811	Unigene101811	GO:0009056	catabolic process	biological_process
Unigene101811	Unigene101811	GO:0016798	hydrolase activity, acting on glycosyl bonds	molecular_function
Unigene101828	Unigene101828	GO:0003674	molecular_function	molecular_function
Unigene101828	Unigene101828	GO:0005623	cell	cellular_component
Unigene101828	Unigene101828	GO:0016491	oxidoreductase activity	molecular_function
Unigene101828	Unigene101828	GO:0042592	homeostatic process	biological_process
Unigene10182	Unigene10182	GO:0005575	cellular_component	cellular_component
Unigene10182	Unigene10182	GO:0005783	endoplasmic reticulum	cellular_component
Unigene10182	Unigene10182	GO:0006629	lipid metabolic process	biological_process
Unigene10182	Unigene10182	GO:0009058	biosynthetic process	biological_process
Unigene10182	Unigene10182	GO:0016491	oxidoreductase activity	molecular_function
Unigene101835	Unigene101835	GO:0005623	cell	cellular_component
Unigene101835	Unigene101835	GO:0005783	endoplasmic reticulum	cellular_component
Unigene101835	Unigene101835	GO:0006457	protein folding	biological_process
Unigene101835	Unigene101835	GO:0006950	response to stress	biological_process
Unigene101835	Unigene101835	GO:0016853	isomerase activity	molecular_function
Unigene101835	Unigene101835	GO:0042592	homeostatic process	biological_process
Unigene101838	Unigene101838	GO:0003674	molecular_function	molecular_function
Unigene101838	Unigene101838	GO:0043167	ion binding	molecular_function
Unigene101858	Unigene101858	GO:0043167	ion binding	molecular_function
Unigene10186	Unigene10186	GO:0006950	response to stress	biological_process
Unigene10186	Unigene10186	GO:0043167	ion binding	molecular_function
Unigene101884	Unigene101884	GO:0005575	cellular_component	cellular_component
Unigene101895	Unigene101895	GO:0005575	cellular_component	cellular_component
Unigene101895	Unigene101895	GO:0006629	lipid metabolic process	biological_process
Unigene101895	Unigene101895	GO:0016810	hydrolase activity, acting on carbon-nitrogen (but not peptide) bonds	molecular_function
Unigene101906	Unigene101906	GO:0005622	intracellular	cellular_component
Unigene101906	Unigene101906	GO:0005975	carbohydrate metabolic process	biological_process
Unigene101906	Unigene101906	GO:0009058	biosynthetic process	biological_process
Unigene101906	Unigene101906	GO:0016757	transferase activity, transferring glycosyl groups	molecular_function
Unigene101906	Unigene101906	GO:0043226	organelle	cellular_component
Unigene101906	Unigene101906	GO:0044281	small molecule metabolic process	biological_process
Unigene101926	Unigene101926	GO:0005575	cellular_component	cellular_component
Unigene101926	Unigene101926	GO:0005829	cytosol	cellular_component
Unigene101926	Unigene101926	GO:0006950	response to stress	biological_process
Unigene101926	Unigene101926	GO:0016887	ATPase activity	molecular_function
Unigene101926	Unigene101926	GO:0043167	ion binding	molecular_function
Unigene101939	Unigene101939	GO:0003674	molecular_function	molecular_function
Unigene101939	Unigene101939	GO:0003723	RNA binding	molecular_function
Unigene101941	Unigene101941	GO:0003677	DNA binding	molecular_function
Unigene101953	Unigene101953	GO:0003674	molecular_function	molecular_function
Unigene101953	Unigene101953	GO:0043167	ion binding	molecular_function
Unigene101958	Unigene101958	GO:0005575	cellular_component	cellular_component
Unigene101958	Unigene101958	GO:0016887	ATPase activity	molecular_function
Unigene101958	Unigene101958	GO:0022857	transmembrane transporter activity	molecular_function
Unigene101958	Unigene101958	GO:0043167	ion binding	molecular_function
Unigene10195	Unigene10195	GO:0005576	extracellular region	cellular_component
Unigene10195	Unigene10195	GO:0005975	carbohydrate metabolic process	biological_process
Unigene10195	Unigene10195	GO:0016798	hydrolase activity, acting on glycosyl bonds	molecular_function
Unigene10195	Unigene10195	GO:0071554	cell wall organization or biogenesis	biological_process
Unigene101961	Unigene101961	GO:0005575	cellular_component	cellular_component
Unigene101961	Unigene101961	GO:0016301	kinase activity	molecular_function
Unigene101963	Unigene101963	GO:0006950	response to stress	biological_process
Unigene101963	Unigene101963	GO:0043167	ion binding	molecular_function
Unigene101969	Unigene101969	GO:0005773	vacuole	cellular_component
Unigene101969	Unigene101969	GO:0005975	carbohydrate metabolic process	biological_process
Unigene101969	Unigene101969	GO:0016798	hydrolase activity, acting on glycosyl bonds	molecular_function
Unigene101976	Unigene101976	GO:0008233	peptidase activity	molecular_function
Unigene101977	Unigene101977	GO:0005886	plasma membrane	cellular_component
Unigene101977	Unigene101977	GO:0008289	lipid binding	molecular_function
Unigene101977	Unigene101977	GO:0022607	cellular component assembly	biological_process
Unigene101977	Unigene101977	GO:0043167	ion binding	molecular_function
Unigene101978	Unigene101978	GO:0005575	cellular_component	cellular_component
Unigene101978	Unigene101978	GO:0005886	plasma membrane	cellular_component
Unigene101978	Unigene101978	GO:0006810	transport	biological_process
Unigene101978	Unigene101978	GO:0022857	transmembrane transporter activity	molecular_function
Unigene101978	Unigene101978	GO:0055085	transmembrane transport	biological_process
Unigene101999	Unigene101999	GO:0003723	RNA binding	molecular_function
Unigene102010	Unigene102010	GO:0003674	molecular_function	molecular_function
Unigene102010	Unigene102010	GO:0004386	helicase activity	molecular_function
Unigene102010	Unigene102010	GO:0005739	mitochondrion	cellular_component
Unigene102010	Unigene102010	GO:0005773	vacuole	cellular_component
Unigene102010	Unigene102010	GO:0016887	ATPase activity	molecular_function
Unigene102010	Unigene102010	GO:0034641	cellular nitrogen compound metabolic process	biological_process
Unigene102010	Unigene102010	GO:0043167	ion binding	molecular_function
Unigene102029	Unigene102029	GO:0003674	molecular_function	molecular_function
Unigene102060	Unigene102060	GO:0005575	cellular_component	cellular_component
Unigene102060	Unigene102060	GO:0016887	ATPase activity	molecular_function
Unigene102060	Unigene102060	GO:0022857	transmembrane transporter activity	molecular_function
Unigene102060	Unigene102060	GO:0043167	ion binding	molecular_function
Unigene102067	Unigene102067	GO:0003674	molecular_function	molecular_function
Unigene102078	Unigene102078	GO:0003674	molecular_function	molecular_function
Unigene102078	Unigene102078	GO:0005575	cellular_component	cellular_component
Unigene102078	Unigene102078	GO:0016301	kinase activity	molecular_function
Unigene102078	Unigene102078	GO:0043167	ion binding	molecular_function
Unigene102082	Unigene102082	GO:0006790	sulfur compound metabolic process	biological_process
Unigene102082	Unigene102082	GO:0009058	biosynthetic process	biological_process
Unigene102082	Unigene102082	GO:0016765	transferase activity, transferring alkyl or aryl (other than methyl) groups	molecular_function
Unigene102082	Unigene102082	GO:0034641	cellular nitrogen compound metabolic process	biological_process
Unigene102082	Unigene102082	GO:0043167	ion binding	molecular_function
Unigene102082	Unigene102082	GO:0044281	small molecule metabolic process	biological_process
Unigene102082	Unigene102082	GO:0051186	cofactor metabolic process	biological_process
Unigene102091	Unigene102091	GO:0003674	molecular_function	molecular_function
Unigene102091	Unigene102091	GO:0006259	DNA metabolic process	biological_process
Unigene102093	Unigene102093	GO:0003674	molecular_function	molecular_function
Unigene102093	Unigene102093	GO:0005829	cytosol	cellular_component
Unigene102093	Unigene102093	GO:0016810	hydrolase activity, acting on carbon-nitrogen (but not peptide) bonds	molecular_function
Unigene102093	Unigene102093	GO:0034641	cellular nitrogen compound metabolic process	biological_process
Unigene102093	Unigene102093	GO:0043167	ion binding	molecular_function
Unigene102103	Unigene102103	GO:0005575	cellular_component	cellular_component
Unigene102108	Unigene102108	GO:0009536	plastid	cellular_component
Unigene102108	Unigene102108	GO:0016853	isomerase activity	molecular_function
Unigene102112	Unigene102112	GO:0005575	cellular_component	cellular_component
Unigene102149	Unigene102149	GO:0003674	molecular_function	molecular_function
Unigene102149	Unigene102149	GO:0005575	cellular_component	cellular_component
Unigene102170	Unigene102170	GO:0000228	nuclear chromosome	cellular_component
Unigene102170	Unigene102170	GO:0009058	biosynthetic process	biological_process
Unigene102170	Unigene102170	GO:0034641	cellular nitrogen compound metabolic process	biological_process
Unigene102170	Unigene102170	GO:0043234	protein complex	cellular_component
Unigene102170	Unigene102170	GO:0051276	chromosome organization	biological_process
Unigene102177	Unigene102177	GO:0003674	molecular_function	molecular_function
Unigene102177	Unigene102177	GO:0009536	plastid	cellular_component
Unigene102177	Unigene102177	GO:0016874	ligase activity	molecular_function
Unigene102193	Unigene102193	GO:0016491	oxidoreductase activity	molecular_function
Unigene102193	Unigene102193	GO:0043167	ion binding	molecular_function
Unigene102210	Unigene102210	GO:0005575	cellular_component	cellular_component
Unigene102210	Unigene102210	GO:0016301	kinase activity	molecular_function
Unigene102210	Unigene102210	GO:0043167	ion binding	molecular_function
Unigene10221	Unigene10221	GO:0005575	cellular_component	cellular_component
Unigene10221	Unigene10221	GO:0005886	plasma membrane	cellular_component
Unigene10221	Unigene10221	GO:0006464	cellular protein modification process	biological_process
Unigene10221	Unigene10221	GO:0006950	response to stress	biological_process
Unigene10221	Unigene10221	GO:0008150	biological_process	biological_process
Unigene10221	Unigene10221	GO:0016301	kinase activity	molecular_function
Unigene10221	Unigene10221	GO:0043167	ion binding	molecular_function
Unigene102220	Unigene102220	GO:0003674	molecular_function	molecular_function
Unigene102220	Unigene102220	GO:0005575	cellular_component	cellular_component
Unigene102220	Unigene102220	GO:0005739	mitochondrion	cellular_component
Unigene102220	Unigene102220	GO:0006605	protein targeting	biological_process
Unigene102220	Unigene102220	GO:0006810	transport	biological_process
Unigene102220	Unigene102220	GO:0007005	mitochondrion organization	biological_process
Unigene102220	Unigene102220	GO:0043234	protein complex	cellular_component
Unigene102220	Unigene102220	GO:0055085	transmembrane transport	biological_process
Unigene102220	Unigene102220	GO:0061024	membrane organization	biological_process
Unigene102242	Unigene102242	GO:0005575	cellular_component	cellular_component
Unigene102242	Unigene102242	GO:0005623	cell	cellular_component
Unigene102242	Unigene102242	GO:0005773	vacuole	cellular_component
Unigene102242	Unigene102242	GO:0043167	ion binding	molecular_function
Unigene102276	Unigene102276	GO:0003674	molecular_function	molecular_function
Unigene102276	Unigene102276	GO:0005575	cellular_component	cellular_component
Unigene102285	Unigene102285	GO:0003674	molecular_function	molecular_function
Unigene102285	Unigene102285	GO:0009058	biosynthetic process	biological_process
Unigene102285	Unigene102285	GO:0043167	ion binding	molecular_function
Unigene10228	Unigene10228	GO:0005575	cellular_component	cellular_component
Unigene10228	Unigene10228	GO:0008150	biological_process	biological_process
Unigene10228	Unigene10228	GO:0016810	hydrolase activity, acting on carbon-nitrogen (but not peptide) bonds	molecular_function
Unigene10228	Unigene10228	GO:0044281	small molecule metabolic process	biological_process
Unigene102292	Unigene102292	GO:0003735	structural constituent of ribosome	molecular_function
Unigene102292	Unigene102292	GO:0005829	cytosol	cellular_component
Unigene102292	Unigene102292	GO:0005840	ribosome	cellular_component
Unigene102292	Unigene102292	GO:0006412	translation	biological_process
Unigene102317	Unigene102317	GO:0005575	cellular_component	cellular_component
Unigene102317	Unigene102317	GO:0009058	biosynthetic process	biological_process
Unigene102317	Unigene102317	GO:0016887	ATPase activity	molecular_function
Unigene102317	Unigene102317	GO:0022857	transmembrane transporter activity	molecular_function
Unigene102317	Unigene102317	GO:0034641	cellular nitrogen compound metabolic process	biological_process
Unigene102317	Unigene102317	GO:0043167	ion binding	molecular_function
Unigene102317	Unigene102317	GO:0044281	small molecule metabolic process	biological_process
Unigene10231	Unigene10231	GO:0006950	response to stress	biological_process
Unigene10231	Unigene10231	GO:0007165	signal transduction	biological_process
Unigene10231	Unigene10231	GO:0043167	ion binding	molecular_function
Unigene10232	Unigene10232	GO:0005575	cellular_component	cellular_component
Unigene10232	Unigene10232	GO:0016746	transferase activity, transferring acyl groups	molecular_function
Unigene10232	Unigene10232	GO:0043167	ion binding	molecular_function
Unigene102330	Unigene102330	GO:0006950	response to stress	biological_process
Unigene102330	Unigene102330	GO:0043167	ion binding	molecular_function
Unigene102354	Unigene102354	GO:0003674	molecular_function	molecular_function
Unigene102354	Unigene102354	GO:0006259	DNA metabolic process	biological_process
Unigene102361	Unigene102361	GO:0043167	ion binding	molecular_function
Unigene102365	Unigene102365	GO:0043167	ion binding	molecular_function
Unigene102392	Unigene102392	GO:0005575	cellular_component	cellular_component
Unigene102392	Unigene102392	GO:0016757	transferase activity, transferring glycosyl groups	molecular_function
Unigene102398	Unigene102398	GO:0003674	molecular_function	molecular_function
Unigene102398	Unigene102398	GO:0003677	DNA binding	molecular_function
Unigene102398	Unigene102398	GO:0004386	helicase activity	molecular_function
Unigene102398	Unigene102398	GO:0005634	nucleus	cellular_component
Unigene102398	Unigene102398	GO:0016887	ATPase activity	molecular_function
Unigene102398	Unigene102398	GO:0034641	cellular nitrogen compound metabolic process	biological_process
Unigene102398	Unigene102398	GO:0043167	ion binding	molecular_function
Unigene1023	Unigene1023	GO:0016746	transferase activity, transferring acyl groups	molecular_function
Unigene102416	Unigene102416	GO:0005575	cellular_component	cellular_component
Unigene102421	Unigene102421	GO:0006950	response to stress	biological_process
Unigene102430	Unigene102430	GO:0003674	molecular_function	molecular_function
Unigene102430	Unigene102430	GO:0005856	cytoskeleton	cellular_component
Unigene102430	Unigene102430	GO:0008150	biological_process	biological_process
Unigene102430	Unigene102430	GO:0016887	ATPase activity	molecular_function
Unigene102430	Unigene102430	GO:0043167	ion binding	molecular_function
Unigene102430	Unigene102430	GO:0043234	protein complex	cellular_component
Unigene102431	Unigene102431	GO:0005575	cellular_component	cellular_component
Unigene102431	Unigene102431	GO:0016301	kinase activity	molecular_function
Unigene102431	Unigene102431	GO:0043167	ion binding	molecular_function
Unigene102445	Unigene102445	GO:0003677	DNA binding	molecular_function
Unigene102445	Unigene102445	GO:0005634	nucleus	cellular_component
Unigene102445	Unigene102445	GO:0009058	biosynthetic process	biological_process
Unigene102445	Unigene102445	GO:0034641	cellular nitrogen compound metabolic process	biological_process
Unigene102446	Unigene102446	GO:0003674	molecular_function	molecular_function
Unigene102446	Unigene102446	GO:0004386	helicase activity	molecular_function
Unigene102446	Unigene102446	GO:0043167	ion binding	molecular_function
Unigene102491	Unigene102491	GO:0006950	response to stress	biological_process
Unigene102491	Unigene102491	GO:0007165	signal transduction	biological_process
Unigene102491	Unigene102491	GO:0043167	ion binding	molecular_function
Unigene1024	Unigene1024	GO:0016757	transferase activity, transferring glycosyl groups	molecular_function
Unigene1024	Unigene1024	GO:0043167	ion binding	molecular_function
Unigene102511	Unigene102511	GO:0003674	molecular_function	molecular_function
Unigene102511	Unigene102511	GO:0005575	cellular_component	cellular_component
Unigene102517	Unigene102517	GO:0005575	cellular_component	cellular_component
Unigene102517	Unigene102517	GO:0005773	vacuole	cellular_component
Unigene102517	Unigene102517	GO:0005783	endoplasmic reticulum	cellular_component
Unigene102517	Unigene102517	GO:0008233	peptidase activity	molecular_function
Unigene102517	Unigene102517	GO:0051604	protein maturation	biological_process
Unigene10251	Unigene10251	GO:0005198	structural molecule activity	molecular_function
Unigene10251	Unigene10251	GO:0005622	intracellular	cellular_component
Unigene10251	Unigene10251	GO:0005737	cytoplasm	cellular_component
Unigene10251	Unigene10251	GO:0006412	translation	biological_process
Unigene10251	Unigene10251	GO:0034655	nucleobase-containing compound catabolic process	biological_process
Unigene10251	Unigene10251	GO:0043226	organelle	cellular_component
Unigene10251	Unigene10251	GO:0043234	protein complex	cellular_component
Unigene102524	Unigene102524	GO:0006950	response to stress	biological_process
Unigene102524	Unigene102524	GO:0007165	signal transduction	biological_process
Unigene102524	Unigene102524	GO:0043167	ion binding	molecular_function
Unigene102534	Unigene102534	GO:0003674	molecular_function	molecular_function
Unigene102534	Unigene102534	GO:0005575	cellular_component	cellular_component
Unigene102534	Unigene102534	GO:0006520	cellular amino acid metabolic process	biological_process
Unigene102534	Unigene102534	GO:0009058	biosynthetic process	biological_process
Unigene102534	Unigene102534	GO:0009536	plastid	cellular_component
Unigene102534	Unigene102534	GO:0016491	oxidoreductase activity	molecular_function
Unigene102534	Unigene102534	GO:0016791	phosphatase activity	molecular_function
Unigene102534	Unigene102534	GO:0034641	cellular nitrogen compound metabolic process	biological_process
Unigene102534	Unigene102534	GO:0043167	ion binding	molecular_function
Unigene102547	Unigene102547	GO:0003674	molecular_function	molecular_function
Unigene102547	Unigene102547	GO:0005575	cellular_component	cellular_component
Unigene102547	Unigene102547	GO:0005576	extracellular region	cellular_component
Unigene102547	Unigene102547	GO:0005975	carbohydrate metabolic process	biological_process
Unigene102547	Unigene102547	GO:0016798	hydrolase activity, acting on glycosyl bonds	molecular_function
Unigene102547	Unigene102547	GO:0043167	ion binding	molecular_function
Unigene102547	Unigene102547	GO:0071554	cell wall organization or biogenesis	biological_process
Unigene10256	Unigene10256	GO:0006950	response to stress	biological_process
Unigene10256	Unigene10256	GO:0008289	lipid binding	molecular_function
Unigene10256	Unigene10256	GO:0009058	biosynthetic process	biological_process
Unigene10256	Unigene10256	GO:0034641	cellular nitrogen compound metabolic process	biological_process
Unigene102570	Unigene102570	GO:0003674	molecular_function	molecular_function
Unigene102570	Unigene102570	GO:0005575	cellular_component	cellular_component
Unigene102571	Unigene102571	GO:0003674	molecular_function	molecular_function
Unigene102571	Unigene102571	GO:0005575	cellular_component	cellular_component
Unigene102571	Unigene102571	GO:0016491	oxidoreductase activity	molecular_function
Unigene102571	Unigene102571	GO:0043167	ion binding	molecular_function
Unigene102579	Unigene102579	GO:0005575	cellular_component	cellular_component
Unigene102586	Unigene102586	GO:0005739	mitochondrion	cellular_component
Unigene102586	Unigene102586	GO:0006629	lipid metabolic process	biological_process
Unigene102586	Unigene102586	GO:0009058	biosynthetic process	biological_process
Unigene102586	Unigene102586	GO:0044281	small molecule metabolic process	biological_process
Unigene102590	Unigene102590	GO:0003674	molecular_function	molecular_function
Unigene102590	Unigene102590	GO:0006464	cellular protein modification process	biological_process
Unigene102590	Unigene102590	GO:0009056	catabolic process	biological_process
Unigene102597	Unigene102597	GO:0005575	cellular_component	cellular_component
Unigene102617	Unigene102617	GO:0003674	molecular_function	molecular_function
Unigene102617	Unigene102617	GO:0006259	DNA metabolic process	biological_process
Unigene102654	Unigene102654	GO:0003674	molecular_function	molecular_function
Unigene102654	Unigene102654	GO:0005575	cellular_component	cellular_component
Unigene102654	Unigene102654	GO:0043167	ion binding	molecular_function
Unigene102677	Unigene102677	GO:0005783	endoplasmic reticulum	cellular_component
Unigene102677	Unigene102677	GO:0006464	cellular protein modification process	biological_process
Unigene102677	Unigene102677	GO:0006629	lipid metabolic process	biological_process
Unigene102677	Unigene102677	GO:0009058	biosynthetic process	biological_process
Unigene102677	Unigene102677	GO:0043234	protein complex	cellular_component
Unigene10269	Unigene10269	GO:0005575	cellular_component	cellular_component
Unigene102703	Unigene102703	GO:0006950	response to stress	biological_process
Unigene102703	Unigene102703	GO:0043167	ion binding	molecular_function
Unigene102729	Unigene102729	GO:0006790	sulfur compound metabolic process	biological_process
Unigene102729	Unigene102729	GO:0006950	response to stress	biological_process
Unigene102729	Unigene102729	GO:0009058	biosynthetic process	biological_process
Unigene102729	Unigene102729	GO:0016491	oxidoreductase activity	molecular_function
Unigene102729	Unigene102729	GO:0034641	cellular nitrogen compound metabolic process	biological_process
Unigene102729	Unigene102729	GO:0044281	small molecule metabolic process	biological_process
Unigene102748	Unigene102748	GO:0001071	nucleic acid binding transcription factor activity	molecular_function
Unigene102748	Unigene102748	GO:0003677	DNA binding	molecular_function
Unigene102748	Unigene102748	GO:0005634	nucleus	cellular_component
Unigene102779	Unigene102779	GO:0016829	lyase activity	molecular_function
Unigene102779	Unigene102779	GO:0043167	ion binding	molecular_function
Unigene102780	Unigene102780	GO:0000228	nuclear chromosome	cellular_component
Unigene102780	Unigene102780	GO:0005654	nucleoplasm	cellular_component
Unigene102780	Unigene102780	GO:0006259	DNA metabolic process	biological_process
Unigene102780	Unigene102780	GO:0006950	response to stress	biological_process
Unigene102780	Unigene102780	GO:0009058	biosynthetic process	biological_process
Unigene102780	Unigene102780	GO:0043234	protein complex	cellular_component
Unigene102780	Unigene102780	GO:0051276	chromosome organization	biological_process
Unigene10278	Unigene10278	GO:0030234	enzyme regulator activity	molecular_function
Unigene102792	Unigene102792	GO:0007165	signal transduction	biological_process
Unigene102792	Unigene102792	GO:0043167	ion binding	molecular_function
Unigene102810	Unigene102810	GO:0005575	cellular_component	cellular_component
Unigene102810	Unigene102810	GO:0005622	intracellular	cellular_component
Unigene102810	Unigene102810	GO:0006810	transport	biological_process
Unigene102810	Unigene102810	GO:0007165	signal transduction	biological_process
Unigene102810	Unigene102810	GO:0043167	ion binding	molecular_function
Unigene102813	Unigene102813	GO:0005575	cellular_component	cellular_component
Unigene102813	Unigene102813	GO:0016757	transferase activity, transferring glycosyl groups	molecular_function
Unigene102832	Unigene102832	GO:0005856	cytoskeleton	cellular_component
Unigene102832	Unigene102832	GO:0007010	cytoskeleton organization	biological_process
Unigene102837	Unigene102837	GO:0043167	ion binding	molecular_function
Unigene102854	Unigene102854	GO:0003677	DNA binding	molecular_function
Unigene102854	Unigene102854	GO:0005634	nucleus	cellular_component
Unigene102854	Unigene102854	GO:0009058	biosynthetic process	biological_process
Unigene102854	Unigene102854	GO:0034641	cellular nitrogen compound metabolic process	biological_process
Unigene102882	Unigene102882	GO:0005575	cellular_component	cellular_component
Unigene102882	Unigene102882	GO:0005654	nucleoplasm	cellular_component
Unigene102882	Unigene102882	GO:0009058	biosynthetic process	biological_process
Unigene102882	Unigene102882	GO:0034641	cellular nitrogen compound metabolic process	biological_process
Unigene102882	Unigene102882	GO:0043234	protein complex	cellular_component
Unigene102895	Unigene102895	GO:0005575	cellular_component	cellular_component
Unigene102895	Unigene102895	GO:0016301	kinase activity	molecular_function
Unigene102895	Unigene102895	GO:0043167	ion binding	molecular_function
Unigene102903	Unigene102903	GO:0005622	intracellular	cellular_component
Unigene102903	Unigene102903	GO:0006810	transport	biological_process
Unigene102907	Unigene102907	GO:0005737	cytoplasm	cellular_component
Unigene102922	Unigene102922	GO:0003677	DNA binding	molecular_function
Unigene102922	Unigene102922	GO:0005575	cellular_component	cellular_component
Unigene102922	Unigene102922	GO:0005634	nucleus	cellular_component
Unigene102927	Unigene102927	GO:0016887	ATPase activity	molecular_function
Unigene102927	Unigene102927	GO:0043167	ion binding	molecular_function
Unigene102933	Unigene102933	GO:0003674	molecular_function	molecular_function
Unigene102933	Unigene102933	GO:0008150	biological_process	biological_process
Unigene102933	Unigene102933	GO:0043167	ion binding	molecular_function
Unigene102945	Unigene102945	GO:0005575	cellular_component	cellular_component
Unigene102945	Unigene102945	GO:0005773	vacuole	cellular_component
Unigene102945	Unigene102945	GO:0006810	transport	biological_process
Unigene102945	Unigene102945	GO:0022857	transmembrane transporter activity	molecular_function
Unigene102945	Unigene102945	GO:0055085	transmembrane transport	biological_process
Unigene102952	Unigene102952	GO:0003674	molecular_function	molecular_function
Unigene102952	Unigene102952	GO:0005975	carbohydrate metabolic process	biological_process
Unigene102952	Unigene102952	GO:0009058	biosynthetic process	biological_process
Unigene102955	Unigene102955	GO:0005737	cytoplasm	cellular_component
Unigene102955	Unigene102955	GO:0008135	translation factor activity, RNA binding	molecular_function
Unigene102991	Unigene102991	GO:0003924	GTPase activity	molecular_function
Unigene102991	Unigene102991	GO:0005575	cellular_component	cellular_component
Unigene102991	Unigene102991	GO:0005622	intracellular	cellular_component
Unigene102991	Unigene102991	GO:0006810	transport	biological_process
Unigene102991	Unigene102991	GO:0006913	nucleocytoplasmic transport	biological_process
Unigene102991	Unigene102991	GO:0007165	signal transduction	biological_process
Unigene102991	Unigene102991	GO:0043167	ion binding	molecular_function
Unigene102998	Unigene102998	GO:0005575	cellular_component	cellular_component
Unigene102998	Unigene102998	GO:0016301	kinase activity	molecular_function
Unigene102998	Unigene102998	GO:0043167	ion binding	molecular_function
Unigene103018	Unigene103018	GO:0003924	GTPase activity	molecular_function
Unigene103018	Unigene103018	GO:0005575	cellular_component	cellular_component
Unigene103018	Unigene103018	GO:0005622	intracellular	cellular_component
Unigene103018	Unigene103018	GO:0006810	transport	biological_process
Unigene103018	Unigene103018	GO:0006913	nucleocytoplasmic transport	biological_process
Unigene103018	Unigene103018	GO:0007165	signal transduction	biological_process
Unigene103018	Unigene103018	GO:0016192	vesicle-mediated transport	biological_process
Unigene103018	Unigene103018	GO:0043167	ion binding	molecular_function
Unigene103021	Unigene103021	GO:0016301	kinase activity	molecular_function
Unigene103021	Unigene103021	GO:0043167	ion binding	molecular_function
Unigene103037	Unigene103037	GO:0005622	intracellular	cellular_component
Unigene103037	Unigene103037	GO:0005634	nucleus	cellular_component
Unigene103037	Unigene103037	GO:0006464	cellular protein modification process	biological_process
Unigene103037	Unigene103037	GO:0008150	biological_process	biological_process
Unigene103037	Unigene103037	GO:0043234	protein complex	cellular_component
Unigene103038	Unigene103038	GO:0005575	cellular_component	cellular_component
Unigene10303	Unigene10303	GO:0002376	immune system process	biological_process
Unigene10303	Unigene10303	GO:0005634	nucleus	cellular_component
Unigene10303	Unigene10303	GO:0005737	cytoplasm	cellular_component
Unigene10303	Unigene10303	GO:0006950	response to stress	biological_process
Unigene103050	Unigene103050	GO:0003674	molecular_function	molecular_function
Unigene103050	Unigene103050	GO:0005575	cellular_component	cellular_component
Unigene103050	Unigene103050	GO:0006091	generation of precursor metabolites and energy	biological_process
Unigene103050	Unigene103050	GO:0006464	cellular protein modification process	biological_process
Unigene103050	Unigene103050	GO:0008150	biological_process	biological_process
Unigene103050	Unigene103050	GO:0009536	plastid	cellular_component
Unigene103050	Unigene103050	GO:0009579	thylakoid	cellular_component
Unigene103050	Unigene103050	GO:0015979	photosynthesis	biological_process
Unigene103050	Unigene103050	GO:0043167	ion binding	molecular_function
Unigene103050	Unigene103050	GO:0043234	protein complex	cellular_component
Unigene103061	Unigene103061	GO:0003674	molecular_function	molecular_function
Unigene103064	Unigene103064	GO:0003674	molecular_function	molecular_function
Unigene103064	Unigene103064	GO:0006464	cellular protein modification process	biological_process
Unigene103064	Unigene103064	GO:0009056	catabolic process	biological_process
Unigene103064	Unigene103064	GO:0043167	ion binding	molecular_function
Unigene103079	Unigene103079	GO:0005575	cellular_component	cellular_component
Unigene103090	Unigene103090	GO:0003674	molecular_function	molecular_function
Unigene103090	Unigene103090	GO:0016491	oxidoreductase activity	molecular_function
Unigene103090	Unigene103090	GO:0043167	ion binding	molecular_function
Unigene103098	Unigene103098	GO:0005575	cellular_component	cellular_component
Unigene103098	Unigene103098	GO:0005886	plasma membrane	cellular_component
Unigene103108	Unigene103108	GO:0003677	DNA binding	molecular_function
Unigene103112	Unigene103112	GO:0016757	transferase activity, transferring glycosyl groups	molecular_function
Unigene103133	Unigene103133	GO:0005975	carbohydrate metabolic process	biological_process
Unigene103133	Unigene103133	GO:0016798	hydrolase activity, acting on glycosyl bonds	molecular_function
Unigene103144	Unigene103144	GO:0005575	cellular_component	cellular_component
Unigene103144	Unigene103144	GO:0008150	biological_process	biological_process
Unigene103144	Unigene103144	GO:0022857	transmembrane transporter activity	molecular_function
Unigene103169	Unigene103169	GO:0005575	cellular_component	cellular_component
Unigene103169	Unigene103169	GO:0022857	transmembrane transporter activity	molecular_function
Unigene103172	Unigene103172	GO:0003674	molecular_function	molecular_function
Unigene103172	Unigene103172	GO:0006259	DNA metabolic process	biological_process
Unigene103181	Unigene103181	GO:0003723	RNA binding	molecular_function
Unigene103210	Unigene103210	GO:0003677	DNA binding	molecular_function
Unigene103210	Unigene103210	GO:0005634	nucleus	cellular_component
Unigene103210	Unigene103210	GO:0008289	lipid binding	molecular_function
Unigene103210	Unigene103210	GO:0009058	biosynthetic process	biological_process
Unigene103210	Unigene103210	GO:0034641	cellular nitrogen compound metabolic process	biological_process
Unigene103260	Unigene103260	GO:0005575	cellular_component	cellular_component
Unigene103260	Unigene103260	GO:0005622	intracellular	cellular_component
Unigene103260	Unigene103260	GO:0005794	Golgi apparatus	cellular_component
Unigene103260	Unigene103260	GO:0005886	plasma membrane	cellular_component
Unigene103260	Unigene103260	GO:0006810	transport	biological_process
Unigene103260	Unigene103260	GO:0007165	signal transduction	biological_process
Unigene103260	Unigene103260	GO:0016192	vesicle-mediated transport	biological_process
Unigene103260	Unigene103260	GO:0022857	transmembrane transporter activity	molecular_function
Unigene103260	Unigene103260	GO:0043167	ion binding	molecular_function
Unigene103260	Unigene103260	GO:0055085	transmembrane transport	biological_process
Unigene103262	Unigene103262	GO:0005575	cellular_component	cellular_component
Unigene103264	Unigene103264	GO:0009058	biosynthetic process	biological_process
Unigene103264	Unigene103264	GO:0016798	hydrolase activity, acting on glycosyl bonds	molecular_function
Unigene103291	Unigene103291	GO:0005575	cellular_component	cellular_component
Unigene103291	Unigene103291	GO:0016301	kinase activity	molecular_function
Unigene103291	Unigene103291	GO:0043167	ion binding	molecular_function
Unigene103293	Unigene103293	GO:0002376	immune system process	biological_process
Unigene103293	Unigene103293	GO:0006950	response to stress	biological_process
Unigene103294	Unigene103294	GO:0016491	oxidoreductase activity	molecular_function
Unigene103294	Unigene103294	GO:0043167	ion binding	molecular_function
Unigene10333	Unigene10333	GO:0001071	nucleic acid binding transcription factor activity	molecular_function
Unigene10333	Unigene10333	GO:0003677	DNA binding	molecular_function
Unigene103345	Unigene103345	GO:0005575	cellular_component	cellular_component
Unigene103353	Unigene103353	GO:0003674	molecular_function	molecular_function
Unigene103358	Unigene103358	GO:0005783	endoplasmic reticulum	cellular_component
Unigene103358	Unigene103358	GO:0006457	protein folding	biological_process
Unigene103358	Unigene103358	GO:0043167	ion binding	molecular_function
Unigene103372	Unigene103372	GO:0005737	cytoplasm	cellular_component
Unigene103372	Unigene103372	GO:0008168	methyltransferase activity	molecular_function
Unigene103372	Unigene103372	GO:0043234	protein complex	cellular_component
Unigene103377	Unigene103377	GO:0005575	cellular_component	cellular_component
Unigene103378	Unigene103378	GO:0005575	cellular_component	cellular_component
Unigene103378	Unigene103378	GO:0005886	plasma membrane	cellular_component
Unigene103378	Unigene103378	GO:0006810	transport	biological_process
Unigene103378	Unigene103378	GO:0022857	transmembrane transporter activity	molecular_function
Unigene103402	Unigene103402	GO:0003674	molecular_function	molecular_function
Unigene103402	Unigene103402	GO:0005886	plasma membrane	cellular_component
Unigene103402	Unigene103402	GO:0016798	hydrolase activity, acting on glycosyl bonds	molecular_function
Unigene103423	Unigene103423	GO:0003674	molecular_function	molecular_function
Unigene103423	Unigene103423	GO:0005575	cellular_component	cellular_component
Unigene103436	Unigene103436	GO:0009536	plastid	cellular_component
Unigene103440	Unigene103440	GO:0003674	molecular_function	molecular_function
Unigene103440	Unigene103440	GO:0006259	DNA metabolic process	biological_process
Unigene103440	Unigene103440	GO:0008233	peptidase activity	molecular_function
Unigene103440	Unigene103440	GO:0016779	nucleotidyltransferase activity	molecular_function
Unigene103448	Unigene103448	GO:0005622	intracellular	cellular_component
Unigene103448	Unigene103448	GO:0005730	nucleolus	cellular_component
Unigene103448	Unigene103448	GO:0034641	cellular nitrogen compound metabolic process	biological_process
Unigene103448	Unigene103448	GO:0042254	ribosome biogenesis	biological_process
Unigene103448	Unigene103448	GO:0043234	protein complex	cellular_component
Unigene103456	Unigene103456	GO:0003735	structural constituent of ribosome	molecular_function
Unigene103456	Unigene103456	GO:0005840	ribosome	cellular_component
Unigene103456	Unigene103456	GO:0006412	translation	biological_process
Unigene103457	Unigene103457	GO:0003735	structural constituent of ribosome	molecular_function
Unigene103457	Unigene103457	GO:0005575	cellular_component	cellular_component
Unigene103457	Unigene103457	GO:0005737	cytoplasm	cellular_component
Unigene103457	Unigene103457	GO:0005794	Golgi apparatus	cellular_component
Unigene103457	Unigene103457	GO:0005829	cytosol	cellular_component
Unigene103457	Unigene103457	GO:0005840	ribosome	cellular_component
Unigene103457	Unigene103457	GO:0006412	translation	biological_process
Unigene103457	Unigene103457	GO:0055085	transmembrane transport	biological_process
Unigene103505	Unigene103505	GO:0016491	oxidoreductase activity	molecular_function
Unigene103512	Unigene103512	GO:0043167	ion binding	molecular_function
Unigene103518	Unigene103518	GO:0016301	kinase activity	molecular_function
Unigene103518	Unigene103518	GO:0043167	ion binding	molecular_function
Unigene103519	Unigene103519	GO:0005575	cellular_component	cellular_component
Unigene103519	Unigene103519	GO:0006810	transport	biological_process
Unigene103522	Unigene103522	GO:0043167	ion binding	molecular_function
Unigene103527	Unigene103527	GO:0005575	cellular_component	cellular_component
Unigene103528	Unigene103528	GO:0005575	cellular_component	cellular_component
Unigene103528	Unigene103528	GO:0005622	intracellular	cellular_component
Unigene103528	Unigene103528	GO:0006810	transport	biological_process
Unigene103528	Unigene103528	GO:0007165	signal transduction	biological_process
Unigene103528	Unigene103528	GO:0043167	ion binding	molecular_function
Unigene103533	Unigene103533	GO:0009536	plastid	cellular_component
Unigene103533	Unigene103533	GO:0009790	embryo development	biological_process
Unigene103538	Unigene103538	GO:0005575	cellular_component	cellular_component
Unigene103548	Unigene103548	GO:0003677	DNA binding	molecular_function
Unigene103570	Unigene103570	GO:0016887	ATPase activity	molecular_function
Unigene103570	Unigene103570	GO:0022857	transmembrane transporter activity	molecular_function
Unigene103570	Unigene103570	GO:0043234	protein complex	cellular_component
Unigene103570	Unigene103570	GO:0055085	transmembrane transport	biological_process
Unigene103572	Unigene103572	GO:0005575	cellular_component	cellular_component
Unigene103581	Unigene103581	GO:0005575	cellular_component	cellular_component
Unigene103581	Unigene103581	GO:0016887	ATPase activity	molecular_function
Unigene103581	Unigene103581	GO:0022857	transmembrane transporter activity	molecular_function
Unigene103581	Unigene103581	GO:0043167	ion binding	molecular_function
Unigene103590	Unigene103590	GO:0005622	intracellular	cellular_component
Unigene103590	Unigene103590	GO:0006810	transport	biological_process
Unigene103590	Unigene103590	GO:0016192	vesicle-mediated transport	biological_process
Unigene103612	Unigene103612	GO:0043167	ion binding	molecular_function
Unigene103639	Unigene103639	GO:0003674	molecular_function	molecular_function
Unigene103639	Unigene103639	GO:0005576	extracellular region	cellular_component
Unigene103639	Unigene103639	GO:0005618	cell wall	cellular_component
Unigene103639	Unigene103639	GO:0006950	response to stress	biological_process
Unigene103639	Unigene103639	GO:0009056	catabolic process	biological_process
Unigene103639	Unigene103639	GO:0016491	oxidoreductase activity	molecular_function
Unigene103639	Unigene103639	GO:0043167	ion binding	molecular_function
Unigene103639	Unigene103639	GO:0071554	cell wall organization or biogenesis	biological_process
Unigene103648	Unigene103648	GO:0006914	autophagy	biological_process
Unigene103673	Unigene103673	GO:0003674	molecular_function	molecular_function
Unigene103673	Unigene103673	GO:0005575	cellular_component	cellular_component
Unigene103673	Unigene103673	GO:0006629	lipid metabolic process	biological_process
Unigene103673	Unigene103673	GO:0009056	catabolic process	biological_process
Unigene103673	Unigene103673	GO:0009058	biosynthetic process	biological_process
Unigene103673	Unigene103673	GO:0016491	oxidoreductase activity	molecular_function
Unigene103673	Unigene103673	GO:0043167	ion binding	molecular_function
Unigene103673	Unigene103673	GO:0044281	small molecule metabolic process	biological_process
Unigene10367	Unigene10367	GO:0003674	molecular_function	molecular_function
Unigene10367	Unigene10367	GO:0006464	cellular protein modification process	biological_process
Unigene10367	Unigene10367	GO:0009056	catabolic process	biological_process
Unigene10367	Unigene10367	GO:0043167	ion binding	molecular_function
Unigene103692	Unigene103692	GO:0003674	molecular_function	molecular_function
Unigene103692	Unigene103692	GO:0005783	endoplasmic reticulum	cellular_component
Unigene103692	Unigene103692	GO:0009058	biosynthetic process	biological_process
Unigene103692	Unigene103692	GO:0048646	anatomical structure formation involved in morphogenesis	biological_process
Unigene103692	Unigene103692	GO:0048856	anatomical structure development	biological_process
Unigene103700	Unigene103700	GO:0005575	cellular_component	cellular_component
Unigene103700	Unigene103700	GO:0016301	kinase activity	molecular_function
Unigene103700	Unigene103700	GO:0043167	ion binding	molecular_function
Unigene103724	Unigene103724	GO:0006950	response to stress	biological_process
Unigene103724	Unigene103724	GO:0007165	signal transduction	biological_process
Unigene103724	Unigene103724	GO:0043167	ion binding	molecular_function
Unigene103735	Unigene103735	GO:0005739	mitochondrion	cellular_component
Unigene103735	Unigene103735	GO:0006091	generation of precursor metabolites and energy	biological_process
Unigene103735	Unigene103735	GO:0006950	response to stress	biological_process
Unigene103735	Unigene103735	GO:0016491	oxidoreductase activity	molecular_function
Unigene103735	Unigene103735	GO:0043167	ion binding	molecular_function
Unigene103735	Unigene103735	GO:0043234	protein complex	cellular_component
Unigene103737	Unigene103737	GO:0005575	cellular_component	cellular_component
Unigene103749	Unigene103749	GO:0005975	carbohydrate metabolic process	biological_process
Unigene103749	Unigene103749	GO:0009056	catabolic process	biological_process
Unigene103749	Unigene103749	GO:0016829	lyase activity	molecular_function
Unigene103749	Unigene103749	GO:0043167	ion binding	molecular_function
Unigene103781	Unigene103781	GO:0005575	cellular_component	cellular_component
Unigene103781	Unigene103781	GO:0005886	plasma membrane	cellular_component
Unigene103781	Unigene103781	GO:0016301	kinase activity	molecular_function
Unigene103781	Unigene103781	GO:0043167	ion binding	molecular_function
Unigene103794	Unigene103794	GO:0003924	GTPase activity	molecular_function
Unigene103794	Unigene103794	GO:0005575	cellular_component	cellular_component
Unigene103794	Unigene103794	GO:0043167	ion binding	molecular_function
Unigene103808	Unigene103808	GO:0006790	sulfur compound metabolic process	biological_process
Unigene103808	Unigene103808	GO:0009058	biosynthetic process	biological_process
Unigene103808	Unigene103808	GO:0016874	ligase activity	molecular_function
Unigene103808	Unigene103808	GO:0043167	ion binding	molecular_function
Unigene103808	Unigene103808	GO:0044281	small molecule metabolic process	biological_process
Unigene103808	Unigene103808	GO:0051186	cofactor metabolic process	biological_process
Unigene103823	Unigene103823	GO:0016491	oxidoreductase activity	molecular_function
Unigene103865	Unigene103865	GO:0003674	molecular_function	molecular_function
Unigene103865	Unigene103865	GO:0043167	ion binding	molecular_function
Unigene103878	Unigene103878	GO:0006950	response to stress	biological_process
Unigene103878	Unigene103878	GO:0007165	signal transduction	biological_process
Unigene103878	Unigene103878	GO:0043167	ion binding	molecular_function
Unigene103903	Unigene103903	GO:0016301	kinase activity	molecular_function
Unigene103903	Unigene103903	GO:0043167	ion binding	molecular_function
Unigene103935	Unigene103935	GO:0000003	reproduction	biological_process
Unigene103935	Unigene103935	GO:0005576	extracellular region	cellular_component
Unigene103957	Unigene103957	GO:0005737	cytoplasm	cellular_component
Unigene103957	Unigene103957	GO:0005829	cytosol	cellular_component
Unigene103957	Unigene103957	GO:0005975	carbohydrate metabolic process	biological_process
Unigene103957	Unigene103957	GO:0006629	lipid metabolic process	biological_process
Unigene103957	Unigene103957	GO:0007165	signal transduction	biological_process
Unigene103957	Unigene103957	GO:0009056	catabolic process	biological_process
Unigene103957	Unigene103957	GO:0009536	plastid	cellular_component
Unigene103957	Unigene103957	GO:0016791	phosphatase activity	molecular_function
Unigene103957	Unigene103957	GO:0043167	ion binding	molecular_function
Unigene103957	Unigene103957	GO:0044281	small molecule metabolic process	biological_process
Unigene103962	Unigene103962	GO:0003674	molecular_function	molecular_function
Unigene103962	Unigene103962	GO:0005575	cellular_component	cellular_component
Unigene103971	Unigene103971	GO:0003674	molecular_function	molecular_function
Unigene103971	Unigene103971	GO:0005634	nucleus	cellular_component
Unigene103971	Unigene103971	GO:0006259	DNA metabolic process	biological_process
Unigene103976	Unigene103976	GO:0005975	carbohydrate metabolic process	biological_process
Unigene103976	Unigene103976	GO:0006091	generation of precursor metabolites and energy	biological_process
Unigene103976	Unigene103976	GO:0009058	biosynthetic process	biological_process
Unigene103976	Unigene103976	GO:0009536	plastid	cellular_component
Unigene103976	Unigene103976	GO:0016779	nucleotidyltransferase activity	molecular_function
Unigene103976	Unigene103976	GO:0016798	hydrolase activity, acting on glycosyl bonds	molecular_function
Unigene103976	Unigene103976	GO:0043167	ion binding	molecular_function
Unigene103989	Unigene103989	GO:0005634	nucleus	cellular_component
Unigene103989	Unigene103989	GO:0034641	cellular nitrogen compound metabolic process	biological_process
Unigene103989	Unigene103989	GO:0042254	ribosome biogenesis	biological_process
Unigene103989	Unigene103989	GO:0043234	protein complex	cellular_component
Unigene103997	Unigene103997	GO:0043167	ion binding	molecular_function
Unigene103	Unigene103	GO:0005575	cellular_component	cellular_component
Unigene104001	Unigene104001	GO:0005575	cellular_component	cellular_component
Unigene104001	Unigene104001	GO:0016301	kinase activity	molecular_function
Unigene104001	Unigene104001	GO:0043167	ion binding	molecular_function
Unigene104026	Unigene104026	GO:0005975	carbohydrate metabolic process	biological_process
Unigene104026	Unigene104026	GO:0006091	generation of precursor metabolites and energy	biological_process
Unigene104026	Unigene104026	GO:0009056	catabolic process	biological_process
Unigene104026	Unigene104026	GO:0016829	lyase activity	molecular_function
Unigene104026	Unigene104026	GO:0044281	small molecule metabolic process	biological_process
Unigene104030	Unigene104030	GO:0006950	response to stress	biological_process
Unigene104030	Unigene104030	GO:0007165	signal transduction	biological_process
Unigene104030	Unigene104030	GO:0043167	ion binding	molecular_function
Unigene104050	Unigene104050	GO:0008168	methyltransferase activity	molecular_function
Unigene104050	Unigene104050	GO:0016491	oxidoreductase activity	molecular_function
Unigene104050	Unigene104050	GO:0043167	ion binding	molecular_function
Unigene104069	Unigene104069	GO:0003735	structural constituent of ribosome	molecular_function
Unigene104069	Unigene104069	GO:0005840	ribosome	cellular_component
Unigene104069	Unigene104069	GO:0006412	translation	biological_process
Unigene104070	Unigene104070	GO:0005575	cellular_component	cellular_component
Unigene104083	Unigene104083	GO:0005829	cytosol	cellular_component
Unigene104083	Unigene104083	GO:0005975	carbohydrate metabolic process	biological_process
Unigene104083	Unigene104083	GO:0009058	biosynthetic process	biological_process
Unigene104083	Unigene104083	GO:0016829	lyase activity	molecular_function
Unigene104083	Unigene104083	GO:0043167	ion binding	molecular_function
Unigene10409	Unigene10409	GO:0006520	cellular amino acid metabolic process	biological_process
Unigene10409	Unigene10409	GO:0009058	biosynthetic process	biological_process
Unigene10409	Unigene10409	GO:0016746	transferase activity, transferring acyl groups	molecular_function
Unigene104109	Unigene104109	GO:0005575	cellular_component	cellular_component
Unigene104109	Unigene104109	GO:0016301	kinase activity	molecular_function
Unigene104109	Unigene104109	GO:0043167	ion binding	molecular_function
Unigene104121	Unigene104121	GO:0003674	molecular_function	molecular_function
Unigene104121	Unigene104121	GO:0005575	cellular_component	cellular_component
Unigene104121	Unigene104121	GO:0005886	plasma membrane	cellular_component
Unigene104121	Unigene104121	GO:0005975	carbohydrate metabolic process	biological_process
Unigene104121	Unigene104121	GO:0016798	hydrolase activity, acting on glycosyl bonds	molecular_function
Unigene104151	Unigene104151	GO:0003674	molecular_function	molecular_function
Unigene104151	Unigene104151	GO:0005739	mitochondrion	cellular_component
Unigene104151	Unigene104151	GO:0043167	ion binding	molecular_function
Unigene104158	Unigene104158	GO:0003735	structural constituent of ribosome	molecular_function
Unigene104158	Unigene104158	GO:0005840	ribosome	cellular_component
Unigene104158	Unigene104158	GO:0006412	translation	biological_process
Unigene104181	Unigene104181	GO:0006950	response to stress	biological_process
Unigene104181	Unigene104181	GO:0043167	ion binding	molecular_function
Unigene104183	Unigene104183	GO:0003735	structural constituent of ribosome	molecular_function
Unigene104183	Unigene104183	GO:0005840	ribosome	cellular_component
Unigene104183	Unigene104183	GO:0006412	translation	biological_process
Unigene10419	Unigene10419	GO:0006629	lipid metabolic process	biological_process
Unigene10419	Unigene10419	GO:0009058	biosynthetic process	biological_process
Unigene10419	Unigene10419	GO:0016491	oxidoreductase activity	molecular_function
Unigene10419	Unigene10419	GO:0043167	ion binding	molecular_function
Unigene10419	Unigene10419	GO:0044281	small molecule metabolic process	biological_process
Unigene1041	Unigene1041	GO:0043167	ion binding	molecular_function
Unigene104207	Unigene104207	GO:0003735	structural constituent of ribosome	molecular_function
Unigene104207	Unigene104207	GO:0005840	ribosome	cellular_component
Unigene104207	Unigene104207	GO:0006412	translation	biological_process
Unigene104224	Unigene104224	GO:0003674	molecular_function	molecular_function
Unigene104234	Unigene104234	GO:0005575	cellular_component	cellular_component
Unigene104234	Unigene104234	GO:0005739	mitochondrion	cellular_component
Unigene104234	Unigene104234	GO:0055085	transmembrane transport	biological_process
Unigene104259	Unigene104259	GO:0003677	DNA binding	molecular_function
Unigene104259	Unigene104259	GO:0003723	RNA binding	molecular_function
Unigene104259	Unigene104259	GO:0004518	nuclease activity	molecular_function
Unigene104259	Unigene104259	GO:0034641	cellular nitrogen compound metabolic process	biological_process
Unigene104259	Unigene104259	GO:0043167	ion binding	molecular_function
Unigene104262	Unigene104262	GO:0006520	cellular amino acid metabolic process	biological_process
Unigene104262	Unigene104262	GO:0009058	biosynthetic process	biological_process
Unigene104262	Unigene104262	GO:0016829	lyase activity	molecular_function
Unigene104262	Unigene104262	GO:0034641	cellular nitrogen compound metabolic process	biological_process
Unigene104263	Unigene104263	GO:0016746	transferase activity, transferring acyl groups	molecular_function
Unigene104284	Unigene104284	GO:0006950	response to stress	biological_process
Unigene104284	Unigene104284	GO:0043167	ion binding	molecular_function
Unigene104292	Unigene104292	GO:0003674	molecular_function	molecular_function
Unigene104292	Unigene104292	GO:0006950	response to stress	biological_process
Unigene104292	Unigene104292	GO:0016491	oxidoreductase activity	molecular_function
Unigene104292	Unigene104292	GO:0043167	ion binding	molecular_function
Unigene104297	Unigene104297	GO:0005575	cellular_component	cellular_component
Unigene104306	Unigene104306	GO:0005198	structural molecule activity	molecular_function
Unigene104306	Unigene104306	GO:0005737	cytoplasm	cellular_component
Unigene104306	Unigene104306	GO:0005794	Golgi apparatus	cellular_component
Unigene104306	Unigene104306	GO:0005886	plasma membrane	cellular_component
Unigene104306	Unigene104306	GO:0006810	transport	biological_process
Unigene104306	Unigene104306	GO:0016023	cytoplasmic, membrane-bounded vesicle	cellular_component
Unigene104306	Unigene104306	GO:0016192	vesicle-mediated transport	biological_process
Unigene104306	Unigene104306	GO:0043234	protein complex	cellular_component
Unigene104328	Unigene104328	GO:0005575	cellular_component	cellular_component
Unigene104328	Unigene104328	GO:0016301	kinase activity	molecular_function
Unigene104328	Unigene104328	GO:0043167	ion binding	molecular_function
Unigene104339	Unigene104339	GO:0003674	molecular_function	molecular_function
Unigene104339	Unigene104339	GO:0043167	ion binding	molecular_function
Unigene104348	Unigene104348	GO:0003723	RNA binding	molecular_function
Unigene104348	Unigene104348	GO:0004518	nuclease activity	molecular_function
Unigene104354	Unigene104354	GO:0001071	nucleic acid binding transcription factor activity	molecular_function
Unigene104354	Unigene104354	GO:0003677	DNA binding	molecular_function
Unigene104354	Unigene104354	GO:0005634	nucleus	cellular_component
Unigene104354	Unigene104354	GO:0009058	biosynthetic process	biological_process
Unigene104354	Unigene104354	GO:0034641	cellular nitrogen compound metabolic process	biological_process
Unigene104355	Unigene104355	GO:0005575	cellular_component	cellular_component
Unigene104362	Unigene104362	GO:0007165	signal transduction	biological_process
Unigene104362	Unigene104362	GO:0016791	phosphatase activity	molecular_function
Unigene104394	Unigene104394	GO:0030154	cell differentiation	biological_process
Unigene104394	Unigene104394	GO:0048856	anatomical structure development	biological_process
Unigene104395	Unigene104395	GO:0016791	phosphatase activity	molecular_function
Unigene104395	Unigene104395	GO:0043167	ion binding	molecular_function
Unigene104429	Unigene104429	GO:0005575	cellular_component	cellular_component
Unigene104429	Unigene104429	GO:0022857	transmembrane transporter activity	molecular_function
Unigene104429	Unigene104429	GO:0055085	transmembrane transport	biological_process
Unigene104432	Unigene104432	GO:0008289	lipid binding	molecular_function
Unigene104436	Unigene104436	GO:0006464	cellular protein modification process	biological_process
Unigene104436	Unigene104436	GO:0043167	ion binding	molecular_function
Unigene104453	Unigene104453	GO:0003735	structural constituent of ribosome	molecular_function
Unigene104453	Unigene104453	GO:0005840	ribosome	cellular_component
Unigene104453	Unigene104453	GO:0006412	translation	biological_process
Unigene104453	Unigene104453	GO:0019843	rRNA binding	molecular_function
Unigene104453	Unigene104453	GO:0022618	ribonucleoprotein complex assembly	biological_process
Unigene104453	Unigene104453	GO:0042254	ribosome biogenesis	biological_process
Unigene10445	Unigene10445	GO:0003674	molecular_function	molecular_function
Unigene10445	Unigene10445	GO:0009058	biosynthetic process	biological_process
Unigene10445	Unigene10445	GO:0016810	hydrolase activity, acting on carbon-nitrogen (but not peptide) bonds	molecular_function
Unigene10445	Unigene10445	GO:0034641	cellular nitrogen compound metabolic process	biological_process
Unigene10445	Unigene10445	GO:0044281	small molecule metabolic process	biological_process
Unigene104461	Unigene104461	GO:0005575	cellular_component	cellular_component
Unigene104461	Unigene104461	GO:0006810	transport	biological_process
Unigene104461	Unigene104461	GO:0022857	transmembrane transporter activity	molecular_function
Unigene104475	Unigene104475	GO:0005654	nucleoplasm	cellular_component
Unigene104475	Unigene104475	GO:0006464	cellular protein modification process	biological_process
Unigene104475	Unigene104475	GO:0009058	biosynthetic process	biological_process
Unigene104475	Unigene104475	GO:0034641	cellular nitrogen compound metabolic process	biological_process
Unigene104475	Unigene104475	GO:0043234	protein complex	cellular_component
Unigene104475	Unigene104475	GO:0048856	anatomical structure development	biological_process
Unigene104475	Unigene104475	GO:0051276	chromosome organization	biological_process
Unigene104521	Unigene104521	GO:0008233	peptidase activity	molecular_function
Unigene10452	Unigene10452	GO:0006629	lipid metabolic process	biological_process
Unigene10452	Unigene10452	GO:0009058	biosynthetic process	biological_process
Unigene10452	Unigene10452	GO:0016491	oxidoreductase activity	molecular_function
Unigene10452	Unigene10452	GO:0043167	ion binding	molecular_function
Unigene10452	Unigene10452	GO:0044281	small molecule metabolic process	biological_process
Unigene104530	Unigene104530	GO:0005575	cellular_component	cellular_component
Unigene104534	Unigene104534	GO:0003674	molecular_function	molecular_function
Unigene10454	Unigene10454	GO:0003674	molecular_function	molecular_function
Unigene104551	Unigene104551	GO:0005575	cellular_component	cellular_component
Unigene104555	Unigene104555	GO:0016491	oxidoreductase activity	molecular_function
Unigene104565	Unigene104565	GO:0005575	cellular_component	cellular_component
Unigene104565	Unigene104565	GO:0022857	transmembrane transporter activity	molecular_function
Unigene104574	Unigene104574	GO:0005575	cellular_component	cellular_component
Unigene104574	Unigene104574	GO:0006810	transport	biological_process
Unigene104575	Unigene104575	GO:0005575	cellular_component	cellular_component
Unigene104578	Unigene104578	GO:0005575	cellular_component	cellular_component
Unigene104578	Unigene104578	GO:0022857	transmembrane transporter activity	molecular_function
Unigene104595	Unigene104595	GO:0003723	RNA binding	molecular_function
Unigene104628	Unigene104628	GO:0005856	cytoskeleton	cellular_component
Unigene104628	Unigene104628	GO:0043234	protein complex	cellular_component
Unigene10463	Unigene10463	GO:0009058	biosynthetic process	biological_process
Unigene10463	Unigene10463	GO:0034641	cellular nitrogen compound metabolic process	biological_process
Unigene10463	Unigene10463	GO:0043167	ion binding	molecular_function
Unigene104644	Unigene104644	GO:0003674	molecular_function	molecular_function
Unigene104644	Unigene104644	GO:0016491	oxidoreductase activity	molecular_function
Unigene104644	Unigene104644	GO:0043167	ion binding	molecular_function
Unigene104644	Unigene104644	GO:0044281	small molecule metabolic process	biological_process
Unigene104658	Unigene104658	GO:0003674	molecular_function	molecular_function
Unigene104659	Unigene104659	GO:0008150	biological_process	biological_process
Unigene104659	Unigene104659	GO:0009056	catabolic process	biological_process
Unigene104659	Unigene104659	GO:0016810	hydrolase activity, acting on carbon-nitrogen (but not peptide) bonds	molecular_function
Unigene104659	Unigene104659	GO:0034641	cellular nitrogen compound metabolic process	biological_process
Unigene104659	Unigene104659	GO:0043167	ion binding	molecular_function
Unigene104659	Unigene104659	GO:0044281	small molecule metabolic process	biological_process
Unigene104659	Unigene104659	GO:0071941	nitrogen cycle metabolic process	biological_process
Unigene104660	Unigene104660	GO:0005575	cellular_component	cellular_component
Unigene104660	Unigene104660	GO:0005623	cell	cellular_component
Unigene104660	Unigene104660	GO:0022857	transmembrane transporter activity	molecular_function
Unigene104660	Unigene104660	GO:0042592	homeostatic process	biological_process
Unigene104660	Unigene104660	GO:0055085	transmembrane transport	biological_process
Unigene104665	Unigene104665	GO:0003674	molecular_function	molecular_function
Unigene104668	Unigene104668	GO:0003674	molecular_function	molecular_function
Unigene104668	Unigene104668	GO:0006520	cellular amino acid metabolic process	biological_process
Unigene104668	Unigene104668	GO:0008168	methyltransferase activity	molecular_function
Unigene104668	Unigene104668	GO:0034641	cellular nitrogen compound metabolic process	biological_process
Unigene104668	Unigene104668	GO:0043167	ion binding	molecular_function
Unigene104668	Unigene104668	GO:0051186	cofactor metabolic process	biological_process
Unigene104694	Unigene104694	GO:0016874	ligase activity	molecular_function
Unigene104704	Unigene104704	GO:0006810	transport	biological_process
Unigene104708	Unigene104708	GO:0003735	structural constituent of ribosome	molecular_function
Unigene104708	Unigene104708	GO:0005840	ribosome	cellular_component
Unigene104708	Unigene104708	GO:0006412	translation	biological_process
Unigene104725	Unigene104725	GO:0003674	molecular_function	molecular_function
Unigene10474	Unigene10474	GO:0005575	cellular_component	cellular_component
Unigene10474	Unigene10474	GO:0022857	transmembrane transporter activity	molecular_function
Unigene104754	Unigene104754	GO:0005856	cytoskeleton	cellular_component
Unigene104754	Unigene104754	GO:0008150	biological_process	biological_process
Unigene104754	Unigene104754	GO:0016887	ATPase activity	molecular_function
Unigene104754	Unigene104754	GO:0043167	ion binding	molecular_function
Unigene104754	Unigene104754	GO:0043234	protein complex	cellular_component
Unigene104774	Unigene104774	GO:0003735	structural constituent of ribosome	molecular_function
Unigene104774	Unigene104774	GO:0005840	ribosome	cellular_component
Unigene104774	Unigene104774	GO:0006412	translation	biological_process
Unigene104774	Unigene104774	GO:0019843	rRNA binding	molecular_function
Unigene10477	Unigene10477	GO:0006950	response to stress	biological_process
Unigene10477	Unigene10477	GO:0007165	signal transduction	biological_process
Unigene10477	Unigene10477	GO:0043167	ion binding	molecular_function
Unigene104858	Unigene104858	GO:0006950	response to stress	biological_process
Unigene104858	Unigene104858	GO:0008150	biological_process	biological_process
Unigene104858	Unigene104858	GO:0016491	oxidoreductase activity	molecular_function
Unigene104861	Unigene104861	GO:0005575	cellular_component	cellular_component
Unigene104873	Unigene104873	GO:0016757	transferase activity, transferring glycosyl groups	molecular_function
Unigene104876	Unigene104876	GO:0005622	intracellular	cellular_component
Unigene104876	Unigene104876	GO:0007165	signal transduction	biological_process
Unigene104876	Unigene104876	GO:0030234	enzyme regulator activity	molecular_function
Unigene104876	Unigene104876	GO:0043234	protein complex	cellular_component
Unigene104888	Unigene104888	GO:0003674	molecular_function	molecular_function
Unigene104888	Unigene104888	GO:0005856	cytoskeleton	cellular_component
Unigene104888	Unigene104888	GO:0008150	biological_process	biological_process
Unigene104888	Unigene104888	GO:0043167	ion binding	molecular_function
Unigene104888	Unigene104888	GO:0043234	protein complex	cellular_component
Unigene104923	Unigene104923	GO:0003677	DNA binding	molecular_function
Unigene104923	Unigene104923	GO:0004518	nuclease activity	molecular_function
Unigene104923	Unigene104923	GO:0006259	DNA metabolic process	biological_process
Unigene104923	Unigene104923	GO:0009058	biosynthetic process	biological_process
Unigene104923	Unigene104923	GO:0016779	nucleotidyltransferase activity	molecular_function
Unigene104935	Unigene104935	GO:0005575	cellular_component	cellular_component
Unigene104935	Unigene104935	GO:0005737	cytoplasm	cellular_component
Unigene104941	Unigene104941	GO:0006950	response to stress	biological_process
Unigene104941	Unigene104941	GO:0008233	peptidase activity	molecular_function
Unigene104941	Unigene104941	GO:0043167	ion binding	molecular_function
Unigene104948	Unigene104948	GO:0003674	molecular_function	molecular_function
Unigene104948	Unigene104948	GO:0005575	cellular_component	cellular_component
Unigene104948	Unigene104948	GO:0005783	endoplasmic reticulum	cellular_component
Unigene104948	Unigene104948	GO:0008150	biological_process	biological_process
Unigene104954	Unigene104954	GO:0006950	response to stress	biological_process
Unigene104954	Unigene104954	GO:0016779	nucleotidyltransferase activity	molecular_function
Unigene104954	Unigene104954	GO:0043167	ion binding	molecular_function
Unigene104959	Unigene104959	GO:0008289	lipid binding	molecular_function
Unigene104959	Unigene104959	GO:0043167	ion binding	molecular_function
Unigene104961	Unigene104961	GO:0003674	molecular_function	molecular_function
Unigene104961	Unigene104961	GO:0005737	cytoplasm	cellular_component
Unigene104961	Unigene104961	GO:0006520	cellular amino acid metabolic process	biological_process
Unigene104961	Unigene104961	GO:0009058	biosynthetic process	biological_process
Unigene104961	Unigene104961	GO:0016491	oxidoreductase activity	molecular_function
Unigene104961	Unigene104961	GO:0043167	ion binding	molecular_function
Unigene104971	Unigene104971	GO:0003674	molecular_function	molecular_function
Unigene104971	Unigene104971	GO:0016491	oxidoreductase activity	molecular_function
Unigene104974	Unigene104974	GO:0000003	reproduction	biological_process
Unigene104974	Unigene104974	GO:0001071	nucleic acid binding transcription factor activity	molecular_function
Unigene104974	Unigene104974	GO:0003677	DNA binding	molecular_function
Unigene104974	Unigene104974	GO:0005634	nucleus	cellular_component
Unigene104974	Unigene104974	GO:0006950	response to stress	biological_process
Unigene104974	Unigene104974	GO:0007165	signal transduction	biological_process
Unigene104974	Unigene104974	GO:0008150	biological_process	biological_process
Unigene104974	Unigene104974	GO:0009058	biosynthetic process	biological_process
Unigene104974	Unigene104974	GO:0034641	cellular nitrogen compound metabolic process	biological_process
Unigene104974	Unigene104974	GO:0048856	anatomical structure development	biological_process
Unigene104976	Unigene104976	GO:0005783	endoplasmic reticulum	cellular_component
Unigene104976	Unigene104976	GO:0043167	ion binding	molecular_function
Unigene104986	Unigene104986	GO:0001071	nucleic acid binding transcription factor activity	molecular_function
Unigene104986	Unigene104986	GO:0003677	DNA binding	molecular_function
Unigene10504	Unigene10504	GO:0005929	cilium	cellular_component
Unigene10504	Unigene10504	GO:0008150	biological_process	biological_process
Unigene10504	Unigene10504	GO:0008289	lipid binding	molecular_function
Unigene10504	Unigene10504	GO:0043167	ion binding	molecular_function
Unigene105067	Unigene105067	GO:0003674	molecular_function	molecular_function
Unigene105067	Unigene105067	GO:0006259	DNA metabolic process	biological_process
Unigene105072	Unigene105072	GO:0005575	cellular_component	cellular_component
Unigene105088	Unigene105088	GO:0005575	cellular_component	cellular_component
Unigene105091	Unigene105091	GO:0043167	ion binding	molecular_function
Unigene105092	Unigene105092	GO:0003674	molecular_function	molecular_function
Unigene105092	Unigene105092	GO:0008168	methyltransferase activity	molecular_function
Unigene105101	Unigene105101	GO:0006950	response to stress	biological_process
Unigene105101	Unigene105101	GO:0007165	signal transduction	biological_process
Unigene105101	Unigene105101	GO:0043167	ion binding	molecular_function
Unigene105105	Unigene105105	GO:0003674	molecular_function	molecular_function
Unigene105114	Unigene105114	GO:0016829	lyase activity	molecular_function
Unigene105114	Unigene105114	GO:0043167	ion binding	molecular_function
Unigene105142	Unigene105142	GO:0003674	molecular_function	molecular_function
Unigene105142	Unigene105142	GO:0006520	cellular amino acid metabolic process	biological_process
Unigene105142	Unigene105142	GO:0009058	biosynthetic process	biological_process
Unigene105142	Unigene105142	GO:0009536	plastid	cellular_component
Unigene105142	Unigene105142	GO:0016491	oxidoreductase activity	molecular_function
Unigene105142	Unigene105142	GO:0034641	cellular nitrogen compound metabolic process	biological_process
Unigene105142	Unigene105142	GO:0043167	ion binding	molecular_function
Unigene105181	Unigene105181	GO:0003674	molecular_function	molecular_function
Unigene105181	Unigene105181	GO:0006259	DNA metabolic process	biological_process
Unigene105183	Unigene105183	GO:0005829	cytosol	cellular_component
Unigene105183	Unigene105183	GO:0008150	biological_process	biological_process
Unigene105183	Unigene105183	GO:0016301	kinase activity	molecular_function
Unigene105183	Unigene105183	GO:0043167	ion binding	molecular_function
Unigene105186	Unigene105186	GO:0005575	cellular_component	cellular_component
Unigene105188	Unigene105188	GO:0003924	GTPase activity	molecular_function
Unigene105188	Unigene105188	GO:0005622	intracellular	cellular_component
Unigene105188	Unigene105188	GO:0005737	cytoplasm	cellular_component
Unigene105188	Unigene105188	GO:0008135	translation factor activity, RNA binding	molecular_function
Unigene105188	Unigene105188	GO:0043167	ion binding	molecular_function
Unigene10519	Unigene10519	GO:0005575	cellular_component	cellular_component
Unigene10519	Unigene10519	GO:0016301	kinase activity	molecular_function
Unigene10519	Unigene10519	GO:0043167	ion binding	molecular_function
Unigene105204	Unigene105204	GO:0003677	DNA binding	molecular_function
Unigene105204	Unigene105204	GO:0006259	DNA metabolic process	biological_process
Unigene105204	Unigene105204	GO:0006950	response to stress	biological_process
Unigene105204	Unigene105204	GO:0043167	ion binding	molecular_function
Unigene105214	Unigene105214	GO:0005654	nucleoplasm	cellular_component
Unigene105214	Unigene105214	GO:0005730	nucleolus	cellular_component
Unigene105214	Unigene105214	GO:0005829	cytosol	cellular_component
Unigene105214	Unigene105214	GO:0006397	mRNA processing	biological_process
Unigene105214	Unigene105214	GO:0009536	plastid	cellular_component
Unigene105230	Unigene105230	GO:0006950	response to stress	biological_process
Unigene105230	Unigene105230	GO:0007165	signal transduction	biological_process
Unigene105230	Unigene105230	GO:0043167	ion binding	molecular_function
Unigene105238	Unigene105238	GO:0006950	response to stress	biological_process
Unigene105238	Unigene105238	GO:0043167	ion binding	molecular_function
Unigene10523	Unigene10523	GO:0003674	molecular_function	molecular_function
Unigene10523	Unigene10523	GO:0005975	carbohydrate metabolic process	biological_process
Unigene10523	Unigene10523	GO:0016491	oxidoreductase activity	molecular_function
Unigene105247	Unigene105247	GO:0005575	cellular_component	cellular_component
Unigene105247	Unigene105247	GO:0009058	biosynthetic process	biological_process
Unigene105247	Unigene105247	GO:0016887	ATPase activity	molecular_function
Unigene105247	Unigene105247	GO:0022857	transmembrane transporter activity	molecular_function
Unigene105247	Unigene105247	GO:0034641	cellular nitrogen compound metabolic process	biological_process
Unigene105247	Unigene105247	GO:0043167	ion binding	molecular_function
Unigene105247	Unigene105247	GO:0044281	small molecule metabolic process	biological_process
Unigene105250	Unigene105250	GO:0003674	molecular_function	molecular_function
Unigene105259	Unigene105259	GO:0003674	molecular_function	molecular_function
Unigene105291	Unigene105291	GO:0005575	cellular_component	cellular_component
Unigene10531	Unigene10531	GO:0003674	molecular_function	molecular_function
Unigene10531	Unigene10531	GO:0004871	signal transducer activity	molecular_function
Unigene10531	Unigene10531	GO:0005575	cellular_component	cellular_component
Unigene10531	Unigene10531	GO:0005783	endoplasmic reticulum	cellular_component
Unigene10531	Unigene10531	GO:0007165	signal transduction	biological_process
Unigene10531	Unigene10531	GO:0016301	kinase activity	molecular_function
Unigene105320	Unigene105320	GO:0005575	cellular_component	cellular_component
Unigene105320	Unigene105320	GO:0016491	oxidoreductase activity	molecular_function
Unigene105320	Unigene105320	GO:0043167	ion binding	molecular_function
Unigene105351	Unigene105351	GO:0005575	cellular_component	cellular_component
Unigene105351	Unigene105351	GO:0005783	endoplasmic reticulum	cellular_component
Unigene105351	Unigene105351	GO:0005975	carbohydrate metabolic process	biological_process
Unigene105351	Unigene105351	GO:0006464	cellular protein modification process	biological_process
Unigene105351	Unigene105351	GO:0006629	lipid metabolic process	biological_process
Unigene105351	Unigene105351	GO:0006950	response to stress	biological_process
Unigene105351	Unigene105351	GO:0008150	biological_process	biological_process
Unigene105351	Unigene105351	GO:0009058	biosynthetic process	biological_process
Unigene105351	Unigene105351	GO:0016757	transferase activity, transferring glycosyl groups	molecular_function
Unigene105351	Unigene105351	GO:0071554	cell wall organization or biogenesis	biological_process
Unigene105352	Unigene105352	GO:0005576	extracellular region	cellular_component
Unigene105352	Unigene105352	GO:0005618	cell wall	cellular_component
Unigene105352	Unigene105352	GO:0005975	carbohydrate metabolic process	biological_process
Unigene105352	Unigene105352	GO:0016757	transferase activity, transferring glycosyl groups	molecular_function
Unigene105352	Unigene105352	GO:0016798	hydrolase activity, acting on glycosyl bonds	molecular_function
Unigene105352	Unigene105352	GO:0071554	cell wall organization or biogenesis	biological_process
Unigene105366	Unigene105366	GO:0000902	cell morphogenesis	biological_process
Unigene105366	Unigene105366	GO:0003674	molecular_function	molecular_function
Unigene105366	Unigene105366	GO:0006259	DNA metabolic process	biological_process
Unigene105366	Unigene105366	GO:0007049	cell cycle	biological_process
Unigene105366	Unigene105366	GO:0008150	biological_process	biological_process
Unigene105366	Unigene105366	GO:0009058	biosynthetic process	biological_process
Unigene105366	Unigene105366	GO:0040007	growth	biological_process
Unigene105366	Unigene105366	GO:0051301	cell division	biological_process
Unigene105374	Unigene105374	GO:0003735	structural constituent of ribosome	molecular_function
Unigene105374	Unigene105374	GO:0005840	ribosome	cellular_component
Unigene105374	Unigene105374	GO:0006412	translation	biological_process
Unigene105389	Unigene105389	GO:0004871	signal transducer activity	molecular_function
Unigene105389	Unigene105389	GO:0005622	intracellular	cellular_component
Unigene105389	Unigene105389	GO:0016301	kinase activity	molecular_function
Unigene105389	Unigene105389	GO:0043167	ion binding	molecular_function
Unigene105394	Unigene105394	GO:0005575	cellular_component	cellular_component
Unigene105394	Unigene105394	GO:0005635	nuclear envelope	cellular_component
Unigene105408	Unigene105408	GO:0009536	plastid	cellular_component
Unigene10541	Unigene10541	GO:0005575	cellular_component	cellular_component
Unigene105431	Unigene105431	GO:0005634	nucleus	cellular_component
Unigene105431	Unigene105431	GO:0008150	biological_process	biological_process
Unigene105431	Unigene105431	GO:0009058	biosynthetic process	biological_process
Unigene105431	Unigene105431	GO:0034641	cellular nitrogen compound metabolic process	biological_process
Unigene105431	Unigene105431	GO:0043167	ion binding	molecular_function
Unigene105452	Unigene105452	GO:0005575	cellular_component	cellular_component
Unigene105452	Unigene105452	GO:0005773	vacuole	cellular_component
Unigene105452	Unigene105452	GO:0022857	transmembrane transporter activity	molecular_function
Unigene105452	Unigene105452	GO:0043234	protein complex	cellular_component
Unigene105452	Unigene105452	GO:0055085	transmembrane transport	biological_process
Unigene105453	Unigene105453	GO:0005576	extracellular region	cellular_component
Unigene105453	Unigene105453	GO:0009056	catabolic process	biological_process
Unigene105453	Unigene105453	GO:0016491	oxidoreductase activity	molecular_function
Unigene105453	Unigene105453	GO:0019748	secondary metabolic process	biological_process
Unigene105453	Unigene105453	GO:0043167	ion binding	molecular_function
Unigene105456	Unigene105456	GO:0005575	cellular_component	cellular_component
Unigene105459	Unigene105459	GO:0005575	cellular_component	cellular_component
Unigene105459	Unigene105459	GO:0005886	plasma membrane	cellular_component
Unigene105459	Unigene105459	GO:0016301	kinase activity	molecular_function
Unigene105459	Unigene105459	GO:0043167	ion binding	molecular_function
Unigene105477	Unigene105477	GO:0000988	transcription factor activity, protein binding	molecular_function
Unigene105477	Unigene105477	GO:0009058	biosynthetic process	biological_process
Unigene105477	Unigene105477	GO:0034641	cellular nitrogen compound metabolic process	biological_process
Unigene10549	Unigene10549	GO:0005622	intracellular	cellular_component
Unigene10549	Unigene10549	GO:0007165	signal transduction	biological_process
Unigene10549	Unigene10549	GO:0030234	enzyme regulator activity	molecular_function
Unigene10549	Unigene10549	GO:0043234	protein complex	cellular_component
Unigene105506	Unigene105506	GO:0003674	molecular_function	molecular_function
Unigene105506	Unigene105506	GO:0005622	intracellular	cellular_component
Unigene105506	Unigene105506	GO:0006810	transport	biological_process
Unigene105511	Unigene105511	GO:0003674	molecular_function	molecular_function
Unigene105511	Unigene105511	GO:0006629	lipid metabolic process	biological_process
Unigene105528	Unigene105528	GO:0003677	DNA binding	molecular_function
Unigene105533	Unigene105533	GO:0005575	cellular_component	cellular_component
Unigene105543	Unigene105543	GO:0003674	molecular_function	molecular_function
Unigene105543	Unigene105543	GO:0016491	oxidoreductase activity	molecular_function
Unigene105566	Unigene105566	GO:0003674	molecular_function	molecular_function
Unigene105566	Unigene105566	GO:0005575	cellular_component	cellular_component
Unigene105566	Unigene105566	GO:0005886	plasma membrane	cellular_component
Unigene105585	Unigene105585	GO:0003674	molecular_function	molecular_function
Unigene105585	Unigene105585	GO:0004518	nuclease activity	molecular_function
Unigene105587	Unigene105587	GO:0003674	molecular_function	molecular_function
Unigene105610	Unigene105610	GO:0016874	ligase activity	molecular_function
Unigene105629	Unigene105629	GO:0003674	molecular_function	molecular_function
Unigene105629	Unigene105629	GO:0005575	cellular_component	cellular_component
Unigene105673	Unigene105673	GO:0003674	molecular_function	molecular_function
Unigene105673	Unigene105673	GO:0043167	ion binding	molecular_function
Unigene105710	Unigene105710	GO:0005575	cellular_component	cellular_component
Unigene105710	Unigene105710	GO:0005783	endoplasmic reticulum	cellular_component
Unigene105710	Unigene105710	GO:0016491	oxidoreductase activity	molecular_function
Unigene105737	Unigene105737	GO:0005575	cellular_component	cellular_component
Unigene105737	Unigene105737	GO:0016301	kinase activity	molecular_function
Unigene105737	Unigene105737	GO:0043167	ion binding	molecular_function
Unigene105744	Unigene105744	GO:0005575	cellular_component	cellular_component
Unigene105744	Unigene105744	GO:0016746	transferase activity, transferring acyl groups	molecular_function
Unigene105777	Unigene105777	GO:0004871	signal transducer activity	molecular_function
Unigene105777	Unigene105777	GO:0005575	cellular_component	cellular_component
Unigene105777	Unigene105777	GO:0022857	transmembrane transporter activity	molecular_function
Unigene105778	Unigene105778	GO:0006520	cellular amino acid metabolic process	biological_process
Unigene105778	Unigene105778	GO:0009058	biosynthetic process	biological_process
Unigene105778	Unigene105778	GO:0016491	oxidoreductase activity	molecular_function
Unigene105778	Unigene105778	GO:0043167	ion binding	molecular_function
Unigene105788	Unigene105788	GO:0003735	structural constituent of ribosome	molecular_function
Unigene105788	Unigene105788	GO:0005840	ribosome	cellular_component
Unigene105788	Unigene105788	GO:0006412	translation	biological_process
Unigene105793	Unigene105793	GO:0003674	molecular_function	molecular_function
Unigene105793	Unigene105793	GO:0003723	RNA binding	molecular_function
Unigene105793	Unigene105793	GO:0004386	helicase activity	molecular_function
Unigene105793	Unigene105793	GO:0005634	nucleus	cellular_component
Unigene105793	Unigene105793	GO:0006397	mRNA processing	biological_process
Unigene105793	Unigene105793	GO:0006913	nucleocytoplasmic transport	biological_process
Unigene105793	Unigene105793	GO:0006950	response to stress	biological_process
Unigene105793	Unigene105793	GO:0008150	biological_process	biological_process
Unigene105793	Unigene105793	GO:0016887	ATPase activity	molecular_function
Unigene105793	Unigene105793	GO:0034641	cellular nitrogen compound metabolic process	biological_process
Unigene105793	Unigene105793	GO:0043167	ion binding	molecular_function
Unigene105810	Unigene105810	GO:0004518	nuclease activity	molecular_function
Unigene105827	Unigene105827	GO:0043167	ion binding	molecular_function
Unigene105837	Unigene105837	GO:0008233	peptidase activity	molecular_function
Unigene105845	Unigene105845	GO:0005575	cellular_component	cellular_component
Unigene105845	Unigene105845	GO:0008233	peptidase activity	molecular_function
Unigene105863	Unigene105863	GO:0003674	molecular_function	molecular_function
Unigene105863	Unigene105863	GO:0005575	cellular_component	cellular_component
Unigene105863	Unigene105863	GO:0016301	kinase activity	molecular_function
Unigene105863	Unigene105863	GO:0043167	ion binding	molecular_function
Unigene105872	Unigene105872	GO:0008565	protein transporter activity	molecular_function
Unigene105875	Unigene105875	GO:0005739	mitochondrion	cellular_component
Unigene105877	Unigene105877	GO:0003674	molecular_function	molecular_function
Unigene105877	Unigene105877	GO:0005575	cellular_component	cellular_component
Unigene105877	Unigene105877	GO:0005623	cell	cellular_component
Unigene105877	Unigene105877	GO:0005737	cytoplasm	cellular_component
Unigene105877	Unigene105877	GO:0006810	transport	biological_process
Unigene105877	Unigene105877	GO:0016192	vesicle-mediated transport	biological_process
Unigene105877	Unigene105877	GO:0043234	protein complex	cellular_component
Unigene105877	Unigene105877	GO:0061024	membrane organization	biological_process
Unigene105894	Unigene105894	GO:0003674	molecular_function	molecular_function
Unigene105894	Unigene105894	GO:0003723	RNA binding	molecular_function
Unigene105894	Unigene105894	GO:0005622	intracellular	cellular_component
Unigene105894	Unigene105894	GO:0005634	nucleus	cellular_component
Unigene105894	Unigene105894	GO:0034641	cellular nitrogen compound metabolic process	biological_process
Unigene105911	Unigene105911	GO:0008150	biological_process	biological_process
Unigene105911	Unigene105911	GO:0016491	oxidoreductase activity	molecular_function
Unigene105914	Unigene105914	GO:0016746	transferase activity, transferring acyl groups	molecular_function
Unigene105916	Unigene105916	GO:0005575	cellular_component	cellular_component
Unigene105916	Unigene105916	GO:0043167	ion binding	molecular_function
Unigene105924	Unigene105924	GO:0008150	biological_process	biological_process
Unigene105936	Unigene105936	GO:0008150	biological_process	biological_process
Unigene105952	Unigene105952	GO:0003677	DNA binding	molecular_function
Unigene105952	Unigene105952	GO:0005739	mitochondrion	cellular_component
Unigene105952	Unigene105952	GO:0009058	biosynthetic process	biological_process
Unigene105952	Unigene105952	GO:0034641	cellular nitrogen compound metabolic process	biological_process
Unigene105972	Unigene105972	GO:0003677	DNA binding	molecular_function
Unigene105972	Unigene105972	GO:0005634	nucleus	cellular_component
Unigene105972	Unigene105972	GO:0007165	signal transduction	biological_process
Unigene105972	Unigene105972	GO:0009058	biosynthetic process	biological_process
Unigene105972	Unigene105972	GO:0034641	cellular nitrogen compound metabolic process	biological_process
Unigene106009	Unigene106009	GO:0005575	cellular_component	cellular_component
Unigene106009	Unigene106009	GO:0016887	ATPase activity	molecular_function
Unigene106009	Unigene106009	GO:0043167	ion binding	molecular_function
Unigene106017	Unigene106017	GO:0005575	cellular_component	cellular_component
Unigene106017	Unigene106017	GO:0005794	Golgi apparatus	cellular_component
Unigene106017	Unigene106017	GO:0006810	transport	biological_process
Unigene106017	Unigene106017	GO:0061024	membrane organization	biological_process
Unigene106019	Unigene106019	GO:0005575	cellular_component	cellular_component
Unigene106019	Unigene106019	GO:0016301	kinase activity	molecular_function
Unigene106019	Unigene106019	GO:0043167	ion binding	molecular_function
Unigene106030	Unigene106030	GO:0016301	kinase activity	molecular_function
Unigene106030	Unigene106030	GO:0043167	ion binding	molecular_function
Unigene106033	Unigene106033	GO:0005634	nucleus	cellular_component
Unigene106033	Unigene106033	GO:0005737	cytoplasm	cellular_component
Unigene106033	Unigene106033	GO:0005829	cytosol	cellular_component
Unigene106033	Unigene106033	GO:0006412	translation	biological_process
Unigene106033	Unigene106033	GO:0008135	translation factor activity, RNA binding	molecular_function
Unigene106033	Unigene106033	GO:0022618	ribonucleoprotein complex assembly	biological_process
Unigene106033	Unigene106033	GO:0043234	protein complex	cellular_component
Unigene106061	Unigene106061	GO:0005575	cellular_component	cellular_component
Unigene106061	Unigene106061	GO:0016301	kinase activity	molecular_function
Unigene106061	Unigene106061	GO:0043167	ion binding	molecular_function
Unigene106064	Unigene106064	GO:0003674	molecular_function	molecular_function
Unigene106064	Unigene106064	GO:0005575	cellular_component	cellular_component
Unigene106100	Unigene106100	GO:0003674	molecular_function	molecular_function
Unigene106100	Unigene106100	GO:0005575	cellular_component	cellular_component
Unigene106115	Unigene106115	GO:0003729	mRNA binding	molecular_function
Unigene106115	Unigene106115	GO:0005634	nucleus	cellular_component
Unigene106115	Unigene106115	GO:0006397	mRNA processing	biological_process
Unigene10611	Unigene10611	GO:0005634	nucleus	cellular_component
Unigene10611	Unigene10611	GO:0009058	biosynthetic process	biological_process
Unigene10611	Unigene10611	GO:0034641	cellular nitrogen compound metabolic process	biological_process
Unigene106124	Unigene106124	GO:0008150	biological_process	biological_process
Unigene106124	Unigene106124	GO:0016491	oxidoreductase activity	molecular_function
Unigene106131	Unigene106131	GO:0016746	transferase activity, transferring acyl groups	molecular_function
Unigene106183	Unigene106183	GO:0006950	response to stress	biological_process
Unigene106183	Unigene106183	GO:0007165	signal transduction	biological_process
Unigene106183	Unigene106183	GO:0043167	ion binding	molecular_function
Unigene106197	Unigene106197	GO:0001071	nucleic acid binding transcription factor activity	molecular_function
Unigene106197	Unigene106197	GO:0003677	DNA binding	molecular_function
Unigene106197	Unigene106197	GO:0005634	nucleus	cellular_component
Unigene106197	Unigene106197	GO:0009058	biosynthetic process	biological_process
Unigene106197	Unigene106197	GO:0034641	cellular nitrogen compound metabolic process	biological_process
Unigene106200	Unigene106200	GO:0003674	molecular_function	molecular_function
Unigene106200	Unigene106200	GO:0005634	nucleus	cellular_component
Unigene106200	Unigene106200	GO:0005635	nuclear envelope	cellular_component
Unigene106200	Unigene106200	GO:0005737	cytoplasm	cellular_component
Unigene106200	Unigene106200	GO:0006461	protein complex assembly	biological_process
Unigene106200	Unigene106200	GO:0006605	protein targeting	biological_process
Unigene106200	Unigene106200	GO:0006913	nucleocytoplasmic transport	biological_process
Unigene106200	Unigene106200	GO:0008565	protein transporter activity	molecular_function
Unigene106202	Unigene106202	GO:0005575	cellular_component	cellular_component
Unigene10621	Unigene10621	GO:0005575	cellular_component	cellular_component
Unigene10621	Unigene10621	GO:0005783	endoplasmic reticulum	cellular_component
Unigene10621	Unigene10621	GO:0006629	lipid metabolic process	biological_process
Unigene10621	Unigene10621	GO:0009058	biosynthetic process	biological_process
Unigene10621	Unigene10621	GO:0016491	oxidoreductase activity	molecular_function
Unigene106223	Unigene106223	GO:0003677	DNA binding	molecular_function
Unigene106223	Unigene106223	GO:0005634	nucleus	cellular_component
Unigene106223	Unigene106223	GO:0009058	biosynthetic process	biological_process
Unigene106223	Unigene106223	GO:0034641	cellular nitrogen compound metabolic process	biological_process
Unigene106231	Unigene106231	GO:0005575	cellular_component	cellular_component
Unigene106231	Unigene106231	GO:0005886	plasma membrane	cellular_component
Unigene106231	Unigene106231	GO:0055085	transmembrane transport	biological_process
Unigene106273	Unigene106273	GO:0003674	molecular_function	molecular_function
Unigene106273	Unigene106273	GO:0043167	ion binding	molecular_function
Unigene106317	Unigene106317	GO:0003677	DNA binding	molecular_function
Unigene106317	Unigene106317	GO:0043167	ion binding	molecular_function
Unigene106346	Unigene106346	GO:0006520	cellular amino acid metabolic process	biological_process
Unigene106346	Unigene106346	GO:0009058	biosynthetic process	biological_process
Unigene106346	Unigene106346	GO:0016491	oxidoreductase activity	molecular_function
Unigene106380	Unigene106380	GO:0003723	RNA binding	molecular_function
Unigene106380	Unigene106380	GO:0005634	nucleus	cellular_component
Unigene106380	Unigene106380	GO:0006397	mRNA processing	biological_process
Unigene106396	Unigene106396	GO:0016491	oxidoreductase activity	molecular_function
Unigene106437	Unigene106437	GO:0005575	cellular_component	cellular_component
Unigene106437	Unigene106437	GO:0006810	transport	biological_process
Unigene106439	Unigene106439	GO:0003674	molecular_function	molecular_function
Unigene106439	Unigene106439	GO:0005975	carbohydrate metabolic process	biological_process
Unigene106439	Unigene106439	GO:0016491	oxidoreductase activity	molecular_function
Unigene106442	Unigene106442	GO:0000228	nuclear chromosome	cellular_component
Unigene106442	Unigene106442	GO:0005694	chromosome	cellular_component
Unigene106442	Unigene106442	GO:0006464	cellular protein modification process	biological_process
Unigene106442	Unigene106442	GO:0009058	biosynthetic process	biological_process
Unigene106442	Unigene106442	GO:0016746	transferase activity, transferring acyl groups	molecular_function
Unigene106442	Unigene106442	GO:0034641	cellular nitrogen compound metabolic process	biological_process
Unigene106442	Unigene106442	GO:0042393	histone binding	molecular_function
Unigene106442	Unigene106442	GO:0051276	chromosome organization	biological_process
Unigene106452	Unigene106452	GO:0003674	molecular_function	molecular_function
Unigene106452	Unigene106452	GO:0006259	DNA metabolic process	biological_process
Unigene106465	Unigene106465	GO:0003723	RNA binding	molecular_function
Unigene106465	Unigene106465	GO:0003735	structural constituent of ribosome	molecular_function
Unigene106465	Unigene106465	GO:0005575	cellular_component	cellular_component
Unigene106465	Unigene106465	GO:0005840	ribosome	cellular_component
Unigene106465	Unigene106465	GO:0006412	translation	biological_process
Unigene106469	Unigene106469	GO:0003735	structural constituent of ribosome	molecular_function
Unigene106469	Unigene106469	GO:0005829	cytosol	cellular_component
Unigene106469	Unigene106469	GO:0005840	ribosome	cellular_component
Unigene106469	Unigene106469	GO:0006412	translation	biological_process
Unigene106482	Unigene106482	GO:0003723	RNA binding	molecular_function
Unigene106482	Unigene106482	GO:0008168	methyltransferase activity	molecular_function
Unigene106482	Unigene106482	GO:0034641	cellular nitrogen compound metabolic process	biological_process
Unigene106492	Unigene106492	GO:0003674	molecular_function	molecular_function
Unigene106492	Unigene106492	GO:0006629	lipid metabolic process	biological_process
Unigene106513	Unigene106513	GO:0003677	DNA binding	molecular_function
Unigene10651	Unigene10651	GO:0003674	molecular_function	molecular_function
Unigene10651	Unigene10651	GO:0009536	plastid	cellular_component
Unigene10651	Unigene10651	GO:0016491	oxidoreductase activity	molecular_function
Unigene10651	Unigene10651	GO:0042592	homeostatic process	biological_process
Unigene106536	Unigene106536	GO:0005575	cellular_component	cellular_component
Unigene106536	Unigene106536	GO:0043167	ion binding	molecular_function
Unigene106546	Unigene106546	GO:0005575	cellular_component	cellular_component
Unigene106546	Unigene106546	GO:0022857	transmembrane transporter activity	molecular_function
Unigene106575	Unigene106575	GO:0005622	intracellular	cellular_component
Unigene106575	Unigene106575	GO:0007034	vacuolar transport	biological_process
Unigene106577	Unigene106577	GO:0005575	cellular_component	cellular_component
Unigene106588	Unigene106588	GO:0003674	molecular_function	molecular_function
Unigene106588	Unigene106588	GO:0005634	nucleus	cellular_component
Unigene106588	Unigene106588	GO:0005737	cytoplasm	cellular_component
Unigene106588	Unigene106588	GO:0006913	nucleocytoplasmic transport	biological_process
Unigene106588	Unigene106588	GO:0042254	ribosome biogenesis	biological_process
Unigene106589	Unigene106589	GO:0005622	intracellular	cellular_component
Unigene106589	Unigene106589	GO:0006464	cellular protein modification process	biological_process
Unigene106589	Unigene106589	GO:0009056	catabolic process	biological_process
Unigene106589	Unigene106589	GO:0019899	enzyme binding	molecular_function
Unigene106589	Unigene106589	GO:0043234	protein complex	cellular_component
Unigene106619	Unigene106619	GO:0016491	oxidoreductase activity	molecular_function
Unigene106619	Unigene106619	GO:0043167	ion binding	molecular_function
Unigene106622	Unigene106622	GO:0003924	GTPase activity	molecular_function
Unigene106622	Unigene106622	GO:0005737	cytoplasm	cellular_component
Unigene106622	Unigene106622	GO:0008135	translation factor activity, RNA binding	molecular_function
Unigene106622	Unigene106622	GO:0043167	ion binding	molecular_function
Unigene106653	Unigene106653	GO:0003674	molecular_function	molecular_function
Unigene106653	Unigene106653	GO:0005575	cellular_component	cellular_component
Unigene106656	Unigene106656	GO:0005575	cellular_component	cellular_component
Unigene106656	Unigene106656	GO:0022857	transmembrane transporter activity	molecular_function
Unigene106676	Unigene106676	GO:0003674	molecular_function	molecular_function
Unigene106676	Unigene106676	GO:0006259	DNA metabolic process	biological_process
Unigene106679	Unigene106679	GO:0003674	molecular_function	molecular_function
Unigene106749	Unigene106749	GO:0005575	cellular_component	cellular_component
Unigene106749	Unigene106749	GO:0005783	endoplasmic reticulum	cellular_component
Unigene106749	Unigene106749	GO:0005886	plasma membrane	cellular_component
Unigene106749	Unigene106749	GO:0006810	transport	biological_process
Unigene106749	Unigene106749	GO:0007165	signal transduction	biological_process
Unigene106749	Unigene106749	GO:0022857	transmembrane transporter activity	molecular_function
Unigene106749	Unigene106749	GO:0042592	homeostatic process	biological_process
Unigene106753	Unigene106753	GO:0005575	cellular_component	cellular_component
Unigene106753	Unigene106753	GO:0009058	biosynthetic process	biological_process
Unigene106753	Unigene106753	GO:0016829	lyase activity	molecular_function
Unigene106753	Unigene106753	GO:0034641	cellular nitrogen compound metabolic process	biological_process
Unigene106753	Unigene106753	GO:0043167	ion binding	molecular_function
Unigene106753	Unigene106753	GO:0051186	cofactor metabolic process	biological_process
Unigene106758	Unigene106758	GO:0003677	DNA binding	molecular_function
Unigene10675	Unigene10675	GO:0005575	cellular_component	cellular_component
Unigene106773	Unigene106773	GO:0016874	ligase activity	molecular_function
Unigene106777	Unigene106777	GO:0006950	response to stress	biological_process
Unigene106777	Unigene106777	GO:0043167	ion binding	molecular_function
Unigene106782	Unigene106782	GO:0001071	nucleic acid binding transcription factor activity	molecular_function
Unigene106782	Unigene106782	GO:0003677	DNA binding	molecular_function
Unigene106787	Unigene106787	GO:0003674	molecular_function	molecular_function
Unigene106787	Unigene106787	GO:0006259	DNA metabolic process	biological_process
Unigene10679	Unigene10679	GO:0005575	cellular_component	cellular_component
Unigene10679	Unigene10679	GO:0022857	transmembrane transporter activity	molecular_function
Unigene106805	Unigene106805	GO:0005975	carbohydrate metabolic process	biological_process
Unigene106805	Unigene106805	GO:0009536	plastid	cellular_component
Unigene106805	Unigene106805	GO:0016853	isomerase activity	molecular_function
Unigene10680	Unigene10680	GO:0004871	signal transducer activity	molecular_function
Unigene10680	Unigene10680	GO:0008150	biological_process	biological_process
Unigene106818	Unigene106818	GO:0003723	RNA binding	molecular_function
Unigene106818	Unigene106818	GO:0005737	cytoplasm	cellular_component
Unigene106818	Unigene106818	GO:0006399	tRNA metabolic process	biological_process
Unigene106818	Unigene106818	GO:0006412	translation	biological_process
Unigene106818	Unigene106818	GO:0006520	cellular amino acid metabolic process	biological_process
Unigene106818	Unigene106818	GO:0016874	ligase activity	molecular_function
Unigene106818	Unigene106818	GO:0043167	ion binding	molecular_function
Unigene106819	Unigene106819	GO:0005575	cellular_component	cellular_component
Unigene106819	Unigene106819	GO:0016301	kinase activity	molecular_function
Unigene106819	Unigene106819	GO:0043167	ion binding	molecular_function
Unigene106835	Unigene106835	GO:0016491	oxidoreductase activity	molecular_function
Unigene106849	Unigene106849	GO:0001071	nucleic acid binding transcription factor activity	molecular_function
Unigene106849	Unigene106849	GO:0003677	DNA binding	molecular_function
Unigene106849	Unigene106849	GO:0005634	nucleus	cellular_component
Unigene106849	Unigene106849	GO:0009058	biosynthetic process	biological_process
Unigene106849	Unigene106849	GO:0034641	cellular nitrogen compound metabolic process	biological_process
Unigene106864	Unigene106864	GO:0043167	ion binding	molecular_function
Unigene106879	Unigene106879	GO:0005634	nucleus	cellular_component
Unigene106879	Unigene106879	GO:0007165	signal transduction	biological_process
Unigene106879	Unigene106879	GO:0009058	biosynthetic process	biological_process
Unigene106879	Unigene106879	GO:0034641	cellular nitrogen compound metabolic process	biological_process
Unigene106898	Unigene106898	GO:0005575	cellular_component	cellular_component
Unigene106898	Unigene106898	GO:0043167	ion binding	molecular_function
Unigene106925	Unigene106925	GO:0005737	cytoplasm	cellular_component
Unigene106925	Unigene106925	GO:0006412	translation	biological_process
Unigene106925	Unigene106925	GO:0008135	translation factor activity, RNA binding	molecular_function
Unigene106925	Unigene106925	GO:0022618	ribonucleoprotein complex assembly	biological_process
Unigene106925	Unigene106925	GO:0043234	protein complex	cellular_component
Unigene10693	Unigene10693	GO:0008168	methyltransferase activity	molecular_function
Unigene10693	Unigene10693	GO:0009058	biosynthetic process	biological_process
Unigene10693	Unigene10693	GO:0016491	oxidoreductase activity	molecular_function
Unigene10693	Unigene10693	GO:0034641	cellular nitrogen compound metabolic process	biological_process
Unigene10693	Unigene10693	GO:0051186	cofactor metabolic process	biological_process
Unigene106955	Unigene106955	GO:0005575	cellular_component	cellular_component
Unigene106955	Unigene106955	GO:0006810	transport	biological_process
Unigene106955	Unigene106955	GO:0008289	lipid binding	molecular_function
Unigene106958	Unigene106958	GO:0003674	molecular_function	molecular_function
Unigene106958	Unigene106958	GO:0006629	lipid metabolic process	biological_process
Unigene106961	Unigene106961	GO:0003674	molecular_function	molecular_function
Unigene106961	Unigene106961	GO:0005575	cellular_component	cellular_component
Unigene106961	Unigene106961	GO:0008150	biological_process	biological_process
Unigene106961	Unigene106961	GO:0016301	kinase activity	molecular_function
Unigene106961	Unigene106961	GO:0043167	ion binding	molecular_function
Unigene106963	Unigene106963	GO:0006457	protein folding	biological_process
Unigene106963	Unigene106963	GO:0006950	response to stress	biological_process
Unigene106963	Unigene106963	GO:0043167	ion binding	molecular_function
Unigene106995	Unigene106995	GO:0005575	cellular_component	cellular_component
Unigene107003	Unigene107003	GO:0005575	cellular_component	cellular_component
Unigene107003	Unigene107003	GO:0055085	transmembrane transport	biological_process
Unigene107012	Unigene107012	GO:0007165	signal transduction	biological_process
Unigene107012	Unigene107012	GO:0043167	ion binding	molecular_function
Unigene107033	Unigene107033	GO:0001071	nucleic acid binding transcription factor activity	molecular_function
Unigene107033	Unigene107033	GO:0003677	DNA binding	molecular_function
Unigene107033	Unigene107033	GO:0005575	cellular_component	cellular_component
Unigene107041	Unigene107041	GO:0003677	DNA binding	molecular_function
Unigene107041	Unigene107041	GO:0005634	nucleus	cellular_component
Unigene107041	Unigene107041	GO:0008289	lipid binding	molecular_function
Unigene107041	Unigene107041	GO:0009058	biosynthetic process	biological_process
Unigene107041	Unigene107041	GO:0034641	cellular nitrogen compound metabolic process	biological_process
Unigene10706	Unigene10706	GO:0005622	intracellular	cellular_component
Unigene10706	Unigene10706	GO:0006464	cellular protein modification process	biological_process
Unigene10706	Unigene10706	GO:0043234	protein complex	cellular_component
Unigene107070	Unigene107070	GO:0005575	cellular_component	cellular_component
Unigene107070	Unigene107070	GO:0016746	transferase activity, transferring acyl groups	molecular_function
Unigene107070	Unigene107070	GO:0043167	ion binding	molecular_function
Unigene107103	Unigene107103	GO:0005575	cellular_component	cellular_component
Unigene107103	Unigene107103	GO:0009536	plastid	cellular_component
Unigene107103	Unigene107103	GO:0009579	thylakoid	cellular_component
Unigene107123	Unigene107123	GO:0006950	response to stress	biological_process
Unigene107123	Unigene107123	GO:0043167	ion binding	molecular_function
Unigene107132	Unigene107132	GO:0005575	cellular_component	cellular_component
Unigene10713	Unigene10713	GO:0006950	response to stress	biological_process
Unigene10713	Unigene10713	GO:0007165	signal transduction	biological_process
Unigene10713	Unigene10713	GO:0043167	ion binding	molecular_function
Unigene107189	Unigene107189	GO:0005840	ribosome	cellular_component
Unigene107197	Unigene107197	GO:0008150	biological_process	biological_process
Unigene107197	Unigene107197	GO:0009058	biosynthetic process	biological_process
Unigene107197	Unigene107197	GO:0009536	plastid	cellular_component
Unigene107197	Unigene107197	GO:0015979	photosynthesis	biological_process
Unigene107197	Unigene107197	GO:0016491	oxidoreductase activity	molecular_function
Unigene107197	Unigene107197	GO:0016829	lyase activity	molecular_function
Unigene107215	Unigene107215	GO:0003674	molecular_function	molecular_function
Unigene107215	Unigene107215	GO:0005634	nucleus	cellular_component
Unigene107215	Unigene107215	GO:0005737	cytoplasm	cellular_component
Unigene107215	Unigene107215	GO:0005886	plasma membrane	cellular_component
Unigene107215	Unigene107215	GO:0006464	cellular protein modification process	biological_process
Unigene107215	Unigene107215	GO:0007165	signal transduction	biological_process
Unigene107215	Unigene107215	GO:0016301	kinase activity	molecular_function
Unigene107215	Unigene107215	GO:0043167	ion binding	molecular_function
Unigene107217	Unigene107217	GO:0006629	lipid metabolic process	biological_process
Unigene107217	Unigene107217	GO:0009058	biosynthetic process	biological_process
Unigene107217	Unigene107217	GO:0016491	oxidoreductase activity	molecular_function
Unigene107217	Unigene107217	GO:0043167	ion binding	molecular_function
Unigene107217	Unigene107217	GO:0044281	small molecule metabolic process	biological_process
Unigene107228	Unigene107228	GO:0005975	carbohydrate metabolic process	biological_process
Unigene107228	Unigene107228	GO:0006091	generation of precursor metabolites and energy	biological_process
Unigene107228	Unigene107228	GO:0009058	biosynthetic process	biological_process
Unigene107228	Unigene107228	GO:0009536	plastid	cellular_component
Unigene107228	Unigene107228	GO:0016779	nucleotidyltransferase activity	molecular_function
Unigene107228	Unigene107228	GO:0043167	ion binding	molecular_function
Unigene107229	Unigene107229	GO:0005975	carbohydrate metabolic process	biological_process
Unigene107229	Unigene107229	GO:0009056	catabolic process	biological_process
Unigene107229	Unigene107229	GO:0016853	isomerase activity	molecular_function
Unigene107229	Unigene107229	GO:0034641	cellular nitrogen compound metabolic process	biological_process
Unigene107229	Unigene107229	GO:0043167	ion binding	molecular_function
Unigene107229	Unigene107229	GO:0044281	small molecule metabolic process	biological_process
Unigene107229	Unigene107229	GO:0051186	cofactor metabolic process	biological_process
Unigene107242	Unigene107242	GO:0003674	molecular_function	molecular_function
Unigene107242	Unigene107242	GO:0005975	carbohydrate metabolic process	biological_process
Unigene107242	Unigene107242	GO:0016798	hydrolase activity, acting on glycosyl bonds	molecular_function
Unigene107247	Unigene107247	GO:0003674	molecular_function	molecular_function
Unigene107247	Unigene107247	GO:0005623	cell	cellular_component
Unigene107247	Unigene107247	GO:0005975	carbohydrate metabolic process	biological_process
Unigene107247	Unigene107247	GO:0006091	generation of precursor metabolites and energy	biological_process
Unigene107247	Unigene107247	GO:0009056	catabolic process	biological_process
Unigene107247	Unigene107247	GO:0016301	kinase activity	molecular_function
Unigene107247	Unigene107247	GO:0042592	homeostatic process	biological_process
Unigene107247	Unigene107247	GO:0043167	ion binding	molecular_function
Unigene107247	Unigene107247	GO:0044281	small molecule metabolic process	biological_process
Unigene107249	Unigene107249	GO:0003677	DNA binding	molecular_function
Unigene107249	Unigene107249	GO:0009058	biosynthetic process	biological_process
Unigene107249	Unigene107249	GO:0034641	cellular nitrogen compound metabolic process	biological_process
Unigene10724	Unigene10724	GO:0003674	molecular_function	molecular_function
Unigene10724	Unigene10724	GO:0005634	nucleus	cellular_component
Unigene10724	Unigene10724	GO:0008168	methyltransferase activity	molecular_function
Unigene10730	Unigene10730	GO:0007165	signal transduction	biological_process
Unigene107313	Unigene107313	GO:0005575	cellular_component	cellular_component
Unigene107328	Unigene107328	GO:0006950	response to stress	biological_process
Unigene107343	Unigene107343	GO:0007165	signal transduction	biological_process
Unigene107343	Unigene107343	GO:0043167	ion binding	molecular_function
Unigene107359	Unigene107359	GO:0005575	cellular_component	cellular_component
Unigene107359	Unigene107359	GO:0016301	kinase activity	molecular_function
Unigene107359	Unigene107359	GO:0043167	ion binding	molecular_function
Unigene107360	Unigene107360	GO:0043167	ion binding	molecular_function
Unigene107372	Unigene107372	GO:0009056	catabolic process	biological_process
Unigene107372	Unigene107372	GO:0016810	hydrolase activity, acting on carbon-nitrogen (but not peptide) bonds	molecular_function
Unigene107393	Unigene107393	GO:0003674	molecular_function	molecular_function
Unigene107393	Unigene107393	GO:0005575	cellular_component	cellular_component
Unigene107393	Unigene107393	GO:0008150	biological_process	biological_process
Unigene107393	Unigene107393	GO:0016301	kinase activity	molecular_function
Unigene107393	Unigene107393	GO:0043167	ion binding	molecular_function
Unigene107432	Unigene107432	GO:0005575	cellular_component	cellular_component
Unigene107432	Unigene107432	GO:0016301	kinase activity	molecular_function
Unigene107432	Unigene107432	GO:0043167	ion binding	molecular_function
Unigene107462	Unigene107462	GO:0003674	molecular_function	molecular_function
Unigene107462	Unigene107462	GO:0006464	cellular protein modification process	biological_process
Unigene107462	Unigene107462	GO:0009056	catabolic process	biological_process
Unigene10747	Unigene10747	GO:0003674	molecular_function	molecular_function
Unigene10747	Unigene10747	GO:0005575	cellular_component	cellular_component
Unigene10747	Unigene10747	GO:0005783	endoplasmic reticulum	cellular_component
Unigene10747	Unigene10747	GO:0008150	biological_process	biological_process
Unigene107484	Unigene107484	GO:0005575	cellular_component	cellular_component
Unigene107484	Unigene107484	GO:0016301	kinase activity	molecular_function
Unigene107484	Unigene107484	GO:0043167	ion binding	molecular_function
Unigene107503	Unigene107503	GO:0003674	molecular_function	molecular_function
Unigene107503	Unigene107503	GO:0043167	ion binding	molecular_function
Unigene107524	Unigene107524	GO:0003677	DNA binding	molecular_function
Unigene107524	Unigene107524	GO:0005634	nucleus	cellular_component
Unigene107524	Unigene107524	GO:0006259	DNA metabolic process	biological_process
Unigene107524	Unigene107524	GO:0006950	response to stress	biological_process
Unigene107524	Unigene107524	GO:0009058	biosynthetic process	biological_process
Unigene107524	Unigene107524	GO:0043167	ion binding	molecular_function
Unigene107526	Unigene107526	GO:0016301	kinase activity	molecular_function
Unigene107526	Unigene107526	GO:0043167	ion binding	molecular_function
Unigene107547	Unigene107547	GO:0005575	cellular_component	cellular_component
Unigene107547	Unigene107547	GO:0016301	kinase activity	molecular_function
Unigene107547	Unigene107547	GO:0043167	ion binding	molecular_function
Unigene107561	Unigene107561	GO:0005575	cellular_component	cellular_component
Unigene107570	Unigene107570	GO:0003723	RNA binding	molecular_function
Unigene107570	Unigene107570	GO:0005840	ribosome	cellular_component
Unigene107599	Unigene107599	GO:0003735	structural constituent of ribosome	molecular_function
Unigene107599	Unigene107599	GO:0005739	mitochondrion	cellular_component
Unigene107599	Unigene107599	GO:0005840	ribosome	cellular_component
Unigene107599	Unigene107599	GO:0006412	translation	biological_process
Unigene1075	Unigene1075	GO:0003677	DNA binding	molecular_function
Unigene1075	Unigene1075	GO:0005634	nucleus	cellular_component
Unigene1075	Unigene1075	GO:0006259	DNA metabolic process	biological_process
Unigene1075	Unigene1075	GO:0006950	response to stress	biological_process
Unigene1075	Unigene1075	GO:0008150	biological_process	biological_process
Unigene1075	Unigene1075	GO:0009058	biosynthetic process	biological_process
Unigene107601	Unigene107601	GO:0003674	molecular_function	molecular_function
Unigene107625	Unigene107625	GO:0005575	cellular_component	cellular_component
Unigene107627	Unigene107627	GO:0003674	molecular_function	molecular_function
Unigene107627	Unigene107627	GO:0016779	nucleotidyltransferase activity	molecular_function
Unigene107630	Unigene107630	GO:0005198	structural molecule activity	molecular_function
Unigene107630	Unigene107630	GO:0005737	cytoplasm	cellular_component
Unigene107630	Unigene107630	GO:0005794	Golgi apparatus	cellular_component
Unigene107630	Unigene107630	GO:0005886	plasma membrane	cellular_component
Unigene107630	Unigene107630	GO:0006810	transport	biological_process
Unigene107630	Unigene107630	GO:0016023	cytoplasmic, membrane-bounded vesicle	cellular_component
Unigene107630	Unigene107630	GO:0016192	vesicle-mediated transport	biological_process
Unigene107630	Unigene107630	GO:0043234	protein complex	cellular_component
Unigene107640	Unigene107640	GO:0005575	cellular_component	cellular_component
Unigene107640	Unigene107640	GO:0008150	biological_process	biological_process
Unigene107640	Unigene107640	GO:0016301	kinase activity	molecular_function
Unigene107640	Unigene107640	GO:0043167	ion binding	molecular_function
Unigene107651	Unigene107651	GO:0016798	hydrolase activity, acting on glycosyl bonds	molecular_function
Unigene107662	Unigene107662	GO:0001071	nucleic acid binding transcription factor activity	molecular_function
Unigene107662	Unigene107662	GO:0003677	DNA binding	molecular_function
Unigene107685	Unigene107685	GO:0003735	structural constituent of ribosome	molecular_function
Unigene107685	Unigene107685	GO:0005829	cytosol	cellular_component
Unigene107685	Unigene107685	GO:0005840	ribosome	cellular_component
Unigene107685	Unigene107685	GO:0006412	translation	biological_process
Unigene107685	Unigene107685	GO:0022618	ribonucleoprotein complex assembly	biological_process
Unigene107685	Unigene107685	GO:0042254	ribosome biogenesis	biological_process
Unigene10768	Unigene10768	GO:0001071	nucleic acid binding transcription factor activity	molecular_function
Unigene10768	Unigene10768	GO:0003677	DNA binding	molecular_function
Unigene10768	Unigene10768	GO:0005634	nucleus	cellular_component
Unigene10768	Unigene10768	GO:0009058	biosynthetic process	biological_process
Unigene10768	Unigene10768	GO:0034641	cellular nitrogen compound metabolic process	biological_process
Unigene107694	Unigene107694	GO:0003924	GTPase activity	molecular_function
Unigene107694	Unigene107694	GO:0043167	ion binding	molecular_function
Unigene107720	Unigene107720	GO:0005737	cytoplasm	cellular_component
Unigene107720	Unigene107720	GO:0006810	transport	biological_process
Unigene107720	Unigene107720	GO:0042592	homeostatic process	biological_process
Unigene107720	Unigene107720	GO:0043167	ion binding	molecular_function
Unigene107750	Unigene107750	GO:0001071	nucleic acid binding transcription factor activity	molecular_function
Unigene107750	Unigene107750	GO:0003677	DNA binding	molecular_function
Unigene10776	Unigene10776	GO:0005737	cytoplasm	cellular_component
Unigene10776	Unigene10776	GO:0005856	cytoskeleton	cellular_component
Unigene10776	Unigene10776	GO:0006461	protein complex assembly	biological_process
Unigene10776	Unigene10776	GO:0007010	cytoskeleton organization	biological_process
Unigene10776	Unigene10776	GO:0043234	protein complex	cellular_component
Unigene107779	Unigene107779	GO:0003674	molecular_function	molecular_function
Unigene107779	Unigene107779	GO:0005576	extracellular region	cellular_component
Unigene107779	Unigene107779	GO:0005975	carbohydrate metabolic process	biological_process
Unigene107779	Unigene107779	GO:0009056	catabolic process	biological_process
Unigene107779	Unigene107779	GO:0016798	hydrolase activity, acting on glycosyl bonds	molecular_function
Unigene10777	Unigene10777	GO:0003735	structural constituent of ribosome	molecular_function
Unigene10777	Unigene10777	GO:0005739	mitochondrion	cellular_component
Unigene10777	Unigene10777	GO:0005840	ribosome	cellular_component
Unigene10777	Unigene10777	GO:0006412	translation	biological_process
Unigene10777	Unigene10777	GO:0019843	rRNA binding	molecular_function
Unigene107800	Unigene107800	GO:0006457	protein folding	biological_process
Unigene107800	Unigene107800	GO:0006950	response to stress	biological_process
Unigene107800	Unigene107800	GO:0043167	ion binding	molecular_function
Unigene107840	Unigene107840	GO:0003674	molecular_function	molecular_function
Unigene107840	Unigene107840	GO:0005575	cellular_component	cellular_component
Unigene107840	Unigene107840	GO:0005622	intracellular	cellular_component
Unigene107840	Unigene107840	GO:0006629	lipid metabolic process	biological_process
Unigene107840	Unigene107840	GO:0006810	transport	biological_process
Unigene107879	Unigene107879	GO:0001071	nucleic acid binding transcription factor activity	molecular_function
Unigene107879	Unigene107879	GO:0003677	DNA binding	molecular_function
Unigene107879	Unigene107879	GO:0005634	nucleus	cellular_component
Unigene107879	Unigene107879	GO:0009058	biosynthetic process	biological_process
Unigene107879	Unigene107879	GO:0034641	cellular nitrogen compound metabolic process	biological_process
Unigene107882	Unigene107882	GO:0003674	molecular_function	molecular_function
Unigene107882	Unigene107882	GO:0003677	DNA binding	molecular_function
Unigene107882	Unigene107882	GO:0006259	DNA metabolic process	biological_process
Unigene107882	Unigene107882	GO:0032196	transposition	biological_process
Unigene107882	Unigene107882	GO:0043167	ion binding	molecular_function
Unigene107917	Unigene107917	GO:0005575	cellular_component	cellular_component
Unigene107917	Unigene107917	GO:0016301	kinase activity	molecular_function
Unigene107917	Unigene107917	GO:0043167	ion binding	molecular_function
Unigene107927	Unigene107927	GO:0007165	signal transduction	biological_process
Unigene107927	Unigene107927	GO:0016301	kinase activity	molecular_function
Unigene107927	Unigene107927	GO:0043167	ion binding	molecular_function
Unigene107928	Unigene107928	GO:0005575	cellular_component	cellular_component
Unigene107935	Unigene107935	GO:0003677	DNA binding	molecular_function
Unigene107935	Unigene107935	GO:0005634	nucleus	cellular_component
Unigene107935	Unigene107935	GO:0009058	biosynthetic process	biological_process
Unigene107935	Unigene107935	GO:0034641	cellular nitrogen compound metabolic process	biological_process
Unigene107939	Unigene107939	GO:0005575	cellular_component	cellular_component
Unigene107939	Unigene107939	GO:0055085	transmembrane transport	biological_process
Unigene107941	Unigene107941	GO:0003674	molecular_function	molecular_function
Unigene107941	Unigene107941	GO:0005575	cellular_component	cellular_component
Unigene107941	Unigene107941	GO:0006091	generation of precursor metabolites and energy	biological_process
Unigene107941	Unigene107941	GO:0006464	cellular protein modification process	biological_process
Unigene107941	Unigene107941	GO:0009536	plastid	cellular_component
[truncated: 84,403 more rows]
