# Supplementary material for: Comparative transcriptome analysis of root, stem, and leaf tissues of Entada phaseoloides reveals potential genes involved in triterpenoid saponin biosynthesis
Source: BMC Genomics. 2020 Sep 15;21:639. doi: 10.1186/s12864-020-07056-1 (PMC7493163; doi:10.1186/s12864-020-07056-1)
Supplement: Supplementary file 6 — Additional file 6. Unigenes for KEGG analysis. [file 12864_2020_7056_MOESM6_ESM.xlsx]

## Sheet: pathway
gene_id	trans_id	A	B	C	pathway_id
Unigene388921	Unigene388921	Metabolism	Lipid metabolism	Glycerolipid metabolism	ko00561
Unigene388921	Unigene388921	Metabolism	Carbohydrate metabolism	Galactose metabolism	ko00052
Unigene388921	Unigene388921	Metabolism	Glycan biosynthesis and metabolism	Glycosphingolipid biosynthesis - globo series	ko00603
Unigene388921	Unigene388921	Metabolism	Lipid metabolism	Sphingolipid metabolism	ko00600
Unigene105343	Unigene105343	Metabolism	Global and overview maps	Biosynthesis of amino acids	ko01230
Unigene105343	Unigene105343	Metabolism	Amino acid metabolism	Phenylalanine, tyrosine and tryptophan biosynthesis	ko00400
Unigene386334	Unigene386334	Metabolism	Metabolism of other amino acids	Taurine and hypotaurine metabolism	ko00430
Unigene104436	Unigene104436	Cellular Processes	Cell growth and death	p53 signaling pathway	ko04115
Unigene104436	Unigene104436	Human Diseases	Infectious diseases: Viral	Measles	ko05162
Unigene104436	Unigene104436	Genetic Information Processing	Folding, sorting and degradation	Ubiquitin mediated proteolysis	ko04120
Unigene31257	Unigene31257	Genetic Information Processing	Translation	Ribosome biogenesis in eukaryotes	ko03008
Unigene287172	Unigene287172	Metabolism	Biosynthesis of other secondary metabolites	Phenylpropanoid biosynthesis	ko00940
Unigene30125	Unigene30125	Genetic Information Processing	Translation	Ribosome	ko03010
Unigene101146	Unigene101146	Genetic Information Processing	Transcription	Spliceosome	ko03040
Unigene357356	Unigene357356	Organismal Systems	Environmental adaptation	Circadian rhythm - plant	ko04712
Unigene206101	Unigene206101	Metabolism	Global and overview maps	Carbon metabolism	ko01200
Unigene206101	Unigene206101	Metabolism	Energy metabolism	Carbon fixation in photosynthetic organisms	ko00710
Unigene123007	Unigene123007	Genetic Information Processing	Translation	Ribosome biogenesis in eukaryotes	ko03008
Unigene128585	Unigene128585	Metabolism	Metabolism of other amino acids	Glutathione metabolism	ko00480
Unigene128585	Unigene128585	Metabolism	Lipid metabolism	Arachidonic acid metabolism	ko00590
Unigene128585	Unigene128585	Organismal Systems	Endocrine system	Thyroid hormone synthesis	ko04918
Unigene143766	Unigene143766	Metabolism	Carbohydrate metabolism	Starch and sucrose metabolism	ko00500
Unigene30975	Unigene30975	Metabolism	Amino acid metabolism	Cysteine and methionine metabolism	ko00270
Unigene293655	Unigene293655	Metabolism	Global and overview maps	Biosynthesis of amino acids	ko01230
Unigene293655	Unigene293655	Metabolism	Global and overview maps	2-Oxocarboxylic acid metabolism	ko01210
Unigene293655	Unigene293655	Metabolism	Amino acid metabolism	Alanine, aspartate and glutamate metabolism	ko00250
Unigene293655	Unigene293655	Metabolism	Energy metabolism	Carbon fixation in photosynthetic organisms	ko00710
Unigene293655	Unigene293655	Metabolism	Amino acid metabolism	Arginine biosynthesis	ko00220
Unigene293655	Unigene293655	Metabolism	Global and overview maps	Carbon metabolism	ko01200
Unigene131510	Unigene131510	Metabolism	Biosynthesis of other secondary metabolites	Butirosin and neomycin biosynthesis	ko00524
Unigene131510	Unigene131510	Human Diseases	Cancers: Overview	Central carbon metabolism in cancer	ko05230
Unigene131510	Unigene131510	Environmental Information Processing	Signal transduction	HIF-1 signaling pathway	ko04066
Unigene131510	Unigene131510	Organismal Systems	Endocrine system	Insulin signaling pathway	ko04910
Unigene131510	Unigene131510	Metabolism	Global and overview maps	Carbon metabolism	ko01200
Unigene131510	Unigene131510	Metabolism	Carbohydrate metabolism	Glycolysis / Gluconeogenesis	ko00010
Unigene131510	Unigene131510	Metabolism	Carbohydrate metabolism	Fructose and mannose metabolism	ko00051
Unigene131510	Unigene131510	Human Diseases	Endocrine and metabolic diseases	Type II diabetes mellitus	ko04930
Unigene131510	Unigene131510	Organismal Systems	Digestive system	Carbohydrate digestion and absorption	ko04973
Unigene131510	Unigene131510	Metabolism	Carbohydrate metabolism	Galactose metabolism	ko00052
Unigene131510	Unigene131510	Metabolism	Carbohydrate metabolism	Starch and sucrose metabolism	ko00500
Unigene131510	Unigene131510	Metabolism	Carbohydrate metabolism	Amino sugar and nucleotide sugar metabolism	ko00520
Unigene131510	Unigene131510	Metabolism	Biosynthesis of other secondary metabolites	Streptomycin biosynthesis	ko00521
Unigene173577	Unigene173577	Genetic Information Processing	Translation	RNA transport	ko03013
Unigene173577	Unigene173577	Human Diseases	Cardiovascular diseases	Viral myocarditis	ko05416
Unigene240026	Unigene240026	Organismal Systems	Environmental adaptation	Circadian rhythm - plant	ko04712
Unigene325585	Unigene325585	Metabolism	Carbohydrate metabolism	Amino sugar and nucleotide sugar metabolism	ko00520
Unigene390195	Unigene390195	Organismal Systems	Digestive system	Bile secretion	ko04976
Unigene390195	Unigene390195	Environmental Information Processing	Membrane transport	ABC transporters	ko02010
Unigene390195	Unigene390195	Human Diseases	Cancers: Overview	MicroRNAs in cancer	ko05206
Unigene358481	Unigene358481	Metabolism	Metabolism of terpenoids and polyketides	Zeatin biosynthesis	ko00908
Unigene4247	Unigene4247	Organismal Systems	Endocrine system	Oxytocin signaling pathway	ko04921
Unigene4247	Unigene4247	Environmental Information Processing	Signal transduction	AMPK signaling pathway	ko04152
Unigene228274	Unigene228274	Metabolism	Nucleotide metabolism	Purine metabolism	ko00230
Unigene228274	Unigene228274	Metabolism	Nucleotide metabolism	Pyrimidine metabolism	ko00240
Unigene228274	Unigene228274	Metabolism	Metabolism of other amino acids	Glutathione metabolism	ko00480
Unigene228274	Unigene228274	Cellular Processes	Cell growth and death	p53 signaling pathway	ko04115
Unigene7577	Unigene7577	Metabolism	Metabolism of cofactors and vitamins	Pantothenate and CoA biosynthesis	ko00770
Unigene7577	Unigene7577	Metabolism	Nucleotide metabolism	Pyrimidine metabolism	ko00240
Unigene7577	Unigene7577	Metabolism	Metabolism of other amino acids	beta-Alanine metabolism	ko00410
Unigene7577	Unigene7577	Metabolism	Xenobiotics biodegradation and metabolism	Drug metabolism - other enzymes	ko00983
Unigene321779	Unigene321779	Metabolism	Metabolism of cofactors and vitamins	One carbon pool by folate	ko00670
Unigene321779	Unigene321779	Metabolism	Metabolism of cofactors and vitamins	Folate biosynthesis	ko00790
Unigene321779	Unigene321779	Metabolism	Nucleotide metabolism	Pyrimidine metabolism	ko00240
Unigene42930	Unigene42930	Genetic Information Processing	Translation	Ribosome	ko03010
Unigene42939	Unigene42939	Metabolism	Metabolism of cofactors and vitamins	Pantothenate and CoA biosynthesis	ko00770
Unigene377391	Unigene377391	Genetic Information Processing	Translation	Ribosome	ko03010
Unigene93164	Unigene93164	Environmental Information Processing	Signal transduction	Plant hormone signal transduction	ko04075
Unigene345319	Unigene345319	Metabolism	Amino acid metabolism	Cysteine and methionine metabolism	ko00270
Unigene345319	Unigene345319	Metabolism	Global and overview maps	Biosynthesis of amino acids	ko01230
Unigene43581	Unigene43581	Organismal Systems	Immune system	Platelet activation	ko04611
Unigene43581	Unigene43581	Cellular Processes	Cellular community	Tight junction	ko04530
Unigene43581	Unigene43581	Organismal Systems	Immune system	Leukocyte transendothelial migration	ko04670
Unigene43581	Unigene43581	Organismal Systems	Sensory system	Phototransduction - fly	ko04745
Unigene43581	Unigene43581	Cellular Processes	Cell motility	Regulation of actin cytoskeleton	ko04810
Unigene43581	Unigene43581	Human Diseases	Infectious diseases: Viral	Influenza A	ko05164
Unigene43581	Unigene43581	Human Diseases	Infectious diseases: Bacterial	Shigellosis	ko05131
Unigene43581	Unigene43581	Organismal Systems	Endocrine system	Oxytocin signaling pathway	ko04921
Unigene43581	Unigene43581	Human Diseases	Infectious diseases: Bacterial	Bacterial invasion of epithelial cells	ko05100
Unigene43581	Unigene43581	Human Diseases	Cardiovascular diseases	Arrhythmogenic right ventricular cardiomyopathy (ARVC)	ko05412
Unigene43581	Unigene43581	Human Diseases	Cancers: Overview	Proteoglycans in cancer	ko05205
Unigene43581	Unigene43581	Cellular Processes	Cellular community	Adherens junction	ko04520
Unigene43581	Unigene43581	Human Diseases	Infectious diseases: Bacterial	Vibrio cholerae infection	ko05110
Unigene43581	Unigene43581	Cellular Processes	Transport and catabolism	Phagosome	ko04145
Unigene43581	Unigene43581	Human Diseases	Infectious diseases: Bacterial	Pathogenic Escherichia coli infection	ko05130
Unigene43581	Unigene43581	Cellular Processes	Cellular community	Focal adhesion	ko04510
Unigene43581	Unigene43581	Environmental Information Processing	Signal transduction	Hippo signaling pathway	ko04390
Unigene43581	Unigene43581	Environmental Information Processing	Signal transduction	Rap1 signaling pathway	ko04015
Unigene43581	Unigene43581	Human Diseases	Cardiovascular diseases	Viral myocarditis	ko05416
Unigene43581	Unigene43581	Human Diseases	Infectious diseases: Bacterial	Salmonella infection	ko05132
Unigene43581	Unigene43581	Environmental Information Processing	Signal transduction	Hippo signaling pathway - fly	ko04391
Unigene43581	Unigene43581	Human Diseases	Cardiovascular diseases	Hypertrophic cardiomyopathy (HCM)	ko05410
Unigene43581	Unigene43581	Organismal Systems	Endocrine system	Thyroid hormone signaling pathway	ko04919
Unigene43581	Unigene43581	Human Diseases	Cardiovascular diseases	Dilated cardiomyopathy	ko05414
Unigene288579	Unigene288579	Human Diseases	Cancers: Overview	MicroRNAs in cancer	ko05206
Unigene288579	Unigene288579	Metabolism	Amino acid metabolism	Cysteine and methionine metabolism	ko00270
Unigene95785	Unigene95785	Genetic Information Processing	Translation	Ribosome	ko03010
Unigene189366	Unigene189366	Genetic Information Processing	Translation	Ribosome	ko03010
Unigene189363	Unigene189363	Human Diseases	Cancers: Overview	Viral carcinogenesis	ko05203
Unigene189363	Unigene189363	Human Diseases	Endocrine and metabolic diseases	AGE-RAGE signaling pathway in diabetic complications	ko04933
Unigene189363	Unigene189363	Human Diseases	Infectious diseases: Bacterial	Shigellosis	ko05131
Unigene189363	Unigene189363	Cellular Processes	Cellular community	Adherens junction	ko04520
Unigene189363	Unigene189363	Human Diseases	Cancers: Overview	Proteoglycans in cancer	ko05205
Unigene189363	Unigene189363	Human Diseases	Cancers: Specific types	Renal cell carcinoma	ko05211
Unigene189363	Unigene189363	Human Diseases	Infectious diseases: Bacterial	Bacterial invasion of epithelial cells	ko05100
Unigene189363	Unigene189363	Environmental Information Processing	Signal transduction	cAMP signaling pathway	ko04024
Unigene189363	Unigene189363	Environmental Information Processing	Signal transduction	Wnt signaling pathway	ko04310
Unigene189363	Unigene189363	Organismal Systems	Development	Axon guidance	ko04360
Unigene189363	Unigene189363	Human Diseases	Infectious diseases: Bacterial	Epithelial cell signaling in Helicobacter pylori infection	ko05120
Unigene189363	Unigene189363	Human Diseases	Cancers: Specific types	Pancreatic cancer	ko05212
Unigene189363	Unigene189363	Environmental Information Processing	Signal transduction	MAPK signaling pathway	ko04010
Unigene189363	Unigene189363	Organismal Systems	Immune system	Chemokine signaling pathway	ko04062
Unigene189363	Unigene189363	Cellular Processes	Cell motility	Regulation of actin cytoskeleton	ko04810
Unigene189363	Unigene189363	Human Diseases	Cancers: Overview	Pathways in cancer	ko05200
Unigene189363	Unigene189363	Environmental Information Processing	Signal transduction	Ras signaling pathway	ko04014
Unigene189363	Unigene189363	Organismal Systems	Immune system	Leukocyte transendothelial migration	ko04670
Unigene189363	Unigene189363	Human Diseases	Neurodegenerative diseases	Amyotrophic lateral sclerosis (ALS)	ko05014
Unigene189363	Unigene189363	Environmental Information Processing	Signal transduction	Rap1 signaling pathway	ko04015
Unigene189363	Unigene189363	Organismal Systems	Nervous system	Neurotrophin signaling pathway	ko04722
Unigene189363	Unigene189363	Organismal Systems	Immune system	Toll-like receptor signaling pathway	ko04620
Unigene189363	Unigene189363	Organismal Systems	Development	Osteoclast differentiation	ko04380
Unigene189363	Unigene189363	Organismal Systems	Digestive system	Pancreatic secretion	ko04972
Unigene189363	Unigene189363	Human Diseases	Infectious diseases: Bacterial	Salmonella infection	ko05132
Unigene189363	Unigene189363	Human Diseases	Cardiovascular diseases	Viral myocarditis	ko05416
Unigene189363	Unigene189363	Human Diseases	Cancers: Specific types	Colorectal cancer	ko05210
Unigene189363	Unigene189363	Organismal Systems	Immune system	B cell receptor signaling pathway	ko04662
Unigene189363	Unigene189363	Environmental Information Processing	Signal transduction	PI3K-Akt signaling pathway	ko04151
Unigene189363	Unigene189363	Environmental Information Processing	Signal transduction	VEGF signaling pathway	ko04370
Unigene189363	Unigene189363	Cellular Processes	Transport and catabolism	Phagosome	ko04145
Unigene189363	Unigene189363	Organismal Systems	Immune system	Fc gamma R-mediated phagocytosis	ko04666
Unigene189363	Unigene189363	Environmental Information Processing	Signal transduction	Sphingolipid signaling pathway	ko04071
Unigene189363	Unigene189363	Human Diseases	Cancers: Overview	Choline metabolism in cancer	ko05231
Unigene189363	Unigene189363	Organismal Systems	Immune system	Natural killer cell mediated cytotoxicity	ko04650
Unigene189363	Unigene189363	Human Diseases	Endocrine and metabolic diseases	Non-alcoholic fatty liver disease (NAFLD)	ko04932
Unigene189363	Unigene189363	Cellular Processes	Cellular community	Focal adhesion	ko04510
Unigene189363	Unigene189363	Organismal Systems	Immune system	Fc epsilon RI signaling pathway	ko04664
Unigene101896	Unigene101896	Environmental Information Processing	Signal transduction	Sphingolipid signaling pathway	ko04071
Unigene101896	Unigene101896	Human Diseases	Infectious diseases: Parasitic	Chagas disease (American trypanosomiasis)	ko05142
Unigene101896	Unigene101896	Human Diseases	Infectious diseases: Viral	Hepatitis C	ko05160
Unigene101896	Unigene101896	Environmental Information Processing	Signal transduction	Hippo signaling pathway	ko04390
Unigene101896	Unigene101896	Organismal Systems	Circulatory system	Adrenergic signaling in cardiomyocytes	ko04261
Unigene101896	Unigene101896	Cellular Processes	Cell growth and death	Oocyte meiosis	ko04114
Unigene101896	Unigene101896	Organismal Systems	Nervous system	Dopaminergic synapse	ko04728
Unigene101896	Unigene101896	Environmental Information Processing	Signal transduction	Hippo signaling pathway - fly	ko04391
Unigene101896	Unigene101896	Cellular Processes	Cell growth and death	Meiosis - yeast	ko04113
Unigene101896	Unigene101896	Environmental Information Processing	Signal transduction	PI3K-Akt signaling pathway	ko04151
Unigene101896	Unigene101896	Environmental Information Processing	Signal transduction	TGF-beta signaling pathway	ko04350
Unigene101896	Unigene101896	Cellular Processes	Cellular community	Tight junction	ko04530
Unigene101896	Unigene101896	Genetic Information Processing	Translation	mRNA surveillance pathway	ko03015
Unigene101896	Unigene101896	Cellular Processes	Cell growth and death	Cell cycle - yeast	ko04111
Unigene101896	Unigene101896	Organismal Systems	Nervous system	Long-term depression	ko04730
Unigene101896	Unigene101896	Environmental Information Processing	Signal transduction	AMPK signaling pathway	ko04152
Unigene101895	Unigene101895	Metabolism	Lipid metabolism	Sphingolipid metabolism	ko00600
Unigene182854	Unigene182854	Human Diseases	Infectious diseases: Bacterial	Legionellosis	ko05134
Unigene381565	Unigene381565	Genetic Information Processing	Folding, sorting and degradation	Ubiquitin mediated proteolysis	ko04120
Unigene195579	Unigene195579	Human Diseases	Cancers: Overview	Choline metabolism in cancer	ko05231
Unigene195579	Unigene195579	Metabolism	Lipid metabolism	Glycerophospholipid metabolism	ko00564
Unigene195579	Unigene195579	Metabolism	Metabolism of other amino acids	Phosphonate and phosphinate metabolism	ko00440
Unigene195578	Unigene195578	Genetic Information Processing	Translation	mRNA surveillance pathway	ko03015
Unigene361502	Unigene361502	Human Diseases	Cancers: Overview	Choline metabolism in cancer	ko05231
Unigene361502	Unigene361502	Metabolism	Carbohydrate metabolism	Inositol phosphate metabolism	ko00562
Unigene361502	Unigene361502	Organismal Systems	Immune system	Fc gamma R-mediated phagocytosis	ko04666
Unigene361502	Unigene361502	Cellular Processes	Transport and catabolism	Endocytosis	ko04144
Unigene361502	Unigene361502	Environmental Information Processing	Signal transduction	Phosphatidylinositol signaling system	ko04070
Unigene361502	Unigene361502	Cellular Processes	Transport and catabolism	Regulation of mitophagy - yeast	ko04139
Unigene361502	Unigene361502	Cellular Processes	Cell motility	Regulation of actin cytoskeleton	ko04810
Unigene361502	Unigene361502	Environmental Information Processing	Signal transduction	Phospholipase D signaling pathway	ko04072
Unigene330638	Unigene330638	Genetic Information Processing	Translation	Ribosome	ko03010
Unigene330637	Unigene330637	Genetic Information Processing	Transcription	Spliceosome	ko03040
Unigene114341	Unigene114341	Human Diseases	Infectious diseases: Bacterial	Vibrio cholerae infection	ko05110
Unigene114341	Unigene114341	Human Diseases	Infectious diseases: Bacterial	Legionellosis	ko05134
Unigene114341	Unigene114341	Cellular Processes	Transport and catabolism	Endocytosis	ko04144
Unigene114341	Unigene114341	Environmental Information Processing	Signal transduction	Phospholipase D signaling pathway	ko04072
Unigene82568	Unigene82568	Metabolism	Global and overview maps	Carbon metabolism	ko01200
Unigene82568	Unigene82568	Metabolism	Carbohydrate metabolism	Glycolysis / Gluconeogenesis	ko00010
Unigene82568	Unigene82568	Metabolism	Carbohydrate metabolism	Fructose and mannose metabolism	ko00051
Unigene82568	Unigene82568	Metabolism	Energy metabolism	Methane metabolism	ko00680
Unigene82568	Unigene82568	Metabolism	Global and overview maps	Biosynthesis of amino acids	ko01230
Unigene82568	Unigene82568	Metabolism	Energy metabolism	Carbon fixation in photosynthetic organisms	ko00710
Unigene82568	Unigene82568	Metabolism	Carbohydrate metabolism	Pentose phosphate pathway	ko00030
Unigene55554	Unigene55554	Genetic Information Processing	Translation	Ribosome	ko03010
Unigene92545	Unigene92545	Metabolism	Metabolism of cofactors and vitamins	Folate biosynthesis	ko00790
Unigene38609	Unigene38609	Cellular Processes	Transport and catabolism	Peroxisome	ko04146
Unigene38609	Unigene38609	Metabolism	Lipid metabolism	Cutin, suberine and wax biosynthesis	ko00073
Unigene38603	Unigene38603	Genetic Information Processing	Folding, sorting and degradation	Protein processing in endoplasmic reticulum	ko04141
Unigene38600	Unigene38600	Human Diseases	Cancers: Overview	Pathways in cancer	ko05200
Unigene38600	Unigene38600	Environmental Information Processing	Signal transduction	Hedgehog signaling pathway	ko04340
Unigene38600	Unigene38600	Human Diseases	Cancers: Specific types	Basal cell carcinoma	ko05217
Unigene131176	Unigene131176	Organismal Systems	Endocrine system	Estrogen signaling pathway	ko04915
Unigene291097	Unigene291097	Human Diseases	Infectious diseases: Viral	Epstein-Barr virus infection	ko05169
Unigene291097	Unigene291097	Genetic Information Processing	Folding, sorting and degradation	Proteasome	ko03050
Unigene22648	Unigene22648	Cellular Processes	Transport and catabolism	Lysosome	ko04142
Unigene84101	Unigene84101	Human Diseases	Substance dependence	Alcoholism	ko05034
Unigene84101	Unigene84101	Human Diseases	Immune diseases	Systemic lupus erythematosus	ko05322
Unigene84101	Unigene84101	Human Diseases	Cancers: Overview	Viral carcinogenesis	ko05203
Unigene214930	Unigene214930	Environmental Information Processing	Signal transduction	MAPK signaling pathway	ko04010
Unigene289547	Unigene289547	Metabolism	Amino acid metabolism	Glycine, serine and threonine metabolism	ko00260
Unigene289547	Unigene289547	Metabolism	Energy metabolism	Methane metabolism	ko00680
Unigene289547	Unigene289547	Metabolism	Global and overview maps	Biosynthesis of amino acids	ko01230
Unigene289547	Unigene289547	Metabolism	Global and overview maps	Carbon metabolism	ko01200
Unigene289547	Unigene289547	Metabolism	Carbohydrate metabolism	Glycolysis / Gluconeogenesis	ko00010
Unigene93084	Unigene93084	Metabolism	Biosynthesis of other secondary metabolites	Flavone and flavonol biosynthesis	ko00944
Unigene134866	Unigene134866	Genetic Information Processing	Translation	Ribosome biogenesis in eukaryotes	ko03008
Unigene132496	Unigene132496	Human Diseases	Cancers: Specific types	Acute myeloid leukemia	ko05221
Unigene132496	Unigene132496	Cellular Processes	Cellular community	Focal adhesion	ko04510
Unigene132496	Unigene132496	Organismal Systems	Endocrine system	Melanogenesis	ko04916
Unigene132496	Unigene132496	Organismal Systems	Immune system	Natural killer cell mediated cytotoxicity	ko04650
Unigene132496	Unigene132496	Human Diseases	Infectious diseases: Viral	Hepatitis B	ko05161
Unigene132496	Unigene132496	Human Diseases	Cancers: Specific types	Endometrial cancer	ko05213
Unigene132496	Unigene132496	Organismal Systems	Immune system	Fc epsilon RI signaling pathway	ko04664
Unigene132496	Unigene132496	Organismal Systems	Immune system	Fc gamma R-mediated phagocytosis	ko04666
Unigene132496	Unigene132496	Organismal Systems	Endocrine system	GnRH signaling pathway	ko04912
Unigene132496	Unigene132496	Environmental Information Processing	Signal transduction	Sphingolipid signaling pathway	ko04071
Unigene132496	Unigene132496	Environmental Information Processing	Signal transduction	MAPK signaling pathway - fly	ko04013
Unigene132496	Unigene132496	Human Diseases	Substance dependence	Alcoholism	ko05034
Unigene132496	Unigene132496	Organismal Systems	Circulatory system	Vascular smooth muscle contraction	ko04270
Unigene132496	Unigene132496	Human Diseases	Cancers: Specific types	Thyroid cancer	ko05216
Unigene132496	Unigene132496	Human Diseases	Cancers: Overview	Choline metabolism in cancer	ko05231
Unigene132496	Unigene132496	Environmental Information Processing	Signal transduction	cGMP-PKG signaling pathway	ko04022
Unigene132496	Unigene132496	Human Diseases	Cancers: Specific types	Melanoma	ko05218
Unigene132496	Unigene132496	Organismal Systems	Endocrine system	Progesterone-mediated oocyte maturation	ko04914
Unigene132496	Unigene132496	Organismal Systems	Endocrine system	Insulin signaling pathway	ko04910
Unigene132496	Unigene132496	Organismal Systems	Endocrine system	Thyroid hormone signaling pathway	ko04919
Unigene132496	Unigene132496	Human Diseases	Neurodegenerative diseases	Prion diseases	ko05020
Unigene132496	Unigene132496	Organismal Systems	Nervous system	Long-term potentiation	ko04720
Unigene132496	Unigene132496	Environmental Information Processing	Signal transduction	VEGF signaling pathway	ko04370
Unigene132496	Unigene132496	Human Diseases	Cancers: Specific types	Colorectal cancer	ko05210
Unigene132496	Unigene132496	Organismal Systems	Immune system	B cell receptor signaling pathway	ko04662
Unigene132496	Unigene132496	Environmental Information Processing	Signal transduction	PI3K-Akt signaling pathway	ko04151
Unigene132496	Unigene132496	Environmental Information Processing	Signal transduction	Rap1 signaling pathway	ko04015
Unigene132496	Unigene132496	Organismal Systems	Nervous system	Neurotrophin signaling pathway	ko04722
Unigene132496	Unigene132496	Human Diseases	Cancers: Overview	Central carbon metabolism in cancer	ko05230
Unigene132496	Unigene132496	Organismal Systems	Immune system	Toll-like receptor signaling pathway	ko04620
Unigene132496	Unigene132496	Environmental Information Processing	Signal transduction	HIF-1 signaling pathway	ko04066
Unigene132496	Unigene132496	Organismal Systems	Development	Osteoclast differentiation	ko04380
Unigene132496	Unigene132496	Cellular Processes	Cell growth and death	Oocyte meiosis	ko04114
Unigene132496	Unigene132496	Organismal Systems	Endocrine system	Estrogen signaling pathway	ko04915
Unigene132496	Unigene132496	Organismal Systems	Development	Dorso-ventral axis formation	ko04320
Unigene132496	Unigene132496	Organismal Systems	Immune system	Chemokine signaling pathway	ko04062
Unigene132496	Unigene132496	Human Diseases	Infectious diseases: Viral	Influenza A	ko05164
Unigene132496	Unigene132496	Cellular Processes	Cell motility	Regulation of actin cytoskeleton	ko04810
Unigene132496	Unigene132496	Environmental Information Processing	Signal transduction	Ras signaling pathway	ko04014
Unigene132496	Unigene132496	Human Diseases	Cancers: Overview	Pathways in cancer	ko05200
Unigene132496	Unigene132496	Cellular Processes	Cellular community	Gap junction	ko04540
Unigene132496	Unigene132496	Environmental Information Processing	Signal transduction	FoxO signaling pathway	ko04068
Unigene132496	Unigene132496	Organismal Systems	Nervous system	Cholinergic synapse	ko04725
Unigene132496	Unigene132496	Environmental Information Processing	Signal transduction	cAMP signaling pathway	ko04024
Unigene132496	Unigene132496	Environmental Information Processing	Signal transduction	MAPK signaling pathway	ko04010
Unigene132496	Unigene132496	Human Diseases	Cancers: Specific types	Pancreatic cancer	ko05212
Unigene132496	Unigene132496	Human Diseases	Cancers: Overview	MicroRNAs in cancer	ko05206
Unigene132496	Unigene132496	Organismal Systems	Nervous system	Serotonergic synapse	ko04726
Unigene132496	Unigene132496	Human Diseases	Cancers: Overview	Proteoglycans in cancer	ko05205
Unigene132496	Unigene132496	Organismal Systems	Nervous system	Long-term depression	ko04730
Unigene132496	Unigene132496	Organismal Systems	Environmental adaptation	Plant-pathogen interaction	ko04626
Unigene132496	Unigene132496	Human Diseases	Cancers: Specific types	Renal cell carcinoma	ko05211
Unigene132496	Unigene132496	Environmental Information Processing	Signal transduction	ErbB signaling pathway	ko04012
Unigene132496	Unigene132496	Cellular Processes	Cellular community	Signaling pathways regulating pluripotency of stem cells	ko04550
Unigene132496	Unigene132496	Organismal Systems	Immune system	T cell receptor signaling pathway	ko04660
Unigene132496	Unigene132496	Environmental Information Processing	Signal transduction	TNF signaling pathway	ko04668
Unigene132496	Unigene132496	Human Diseases	Cancers: Specific types	Chronic myeloid leukemia	ko05220
Unigene132496	Unigene132496	Organismal Systems	Endocrine system	Oxytocin signaling pathway	ko04921
Unigene132496	Unigene132496	Organismal Systems	Endocrine system	Prolactin signaling pathway	ko04917
Unigene132496	Unigene132496	Human Diseases	Cancers: Specific types	Glioma	ko05214
Unigene132496	Unigene132496	Human Diseases	Cancers: Specific types	Non-small cell lung cancer	ko05223
Unigene132496	Unigene132496	Environmental Information Processing	Signal transduction	Phospholipase D signaling pathway	ko04072
Unigene132496	Unigene132496	Human Diseases	Cancers: Specific types	Bladder cancer	ko05219
Unigene132496	Unigene132496	Human Diseases	Cancers: Specific types	Prostate cancer	ko05215
Unigene251711	Unigene251711	Organismal Systems	Environmental adaptation	Plant-pathogen interaction	ko04626
Unigene132859	Unigene132859	Environmental Information Processing	Signal transduction	Calcium signaling pathway	ko04020
Unigene132859	Unigene132859	Environmental Information Processing	Signal transduction	cGMP-PKG signaling pathway	ko04022
Unigene132859	Unigene132859	Human Diseases	Neurodegenerative diseases	Huntington's disease	ko05016
Unigene132859	Unigene132859	Human Diseases	Infectious diseases: Viral	HTLV-I infection	ko05166
Unigene132859	Unigene132859	Human Diseases	Neurodegenerative diseases	Parkinson's disease	ko05012
Unigene186364	Unigene186364	Environmental Information Processing	Signal transduction	Plant hormone signal transduction	ko04075
Unigene199496	Unigene199496	Genetic Information Processing	Translation	RNA transport	ko03013
Unigene326994	Unigene326994	Metabolism	Carbohydrate metabolism	Pentose phosphate pathway	ko00030
Unigene100207	Unigene100207	Organismal Systems	Excretory system	Vasopressin-regulated water reabsorption	ko04962
Unigene100207	Unigene100207	Cellular Processes	Transport and catabolism	Endocytosis	ko04144
Unigene100207	Unigene100207	Organismal Systems	Digestive system	Pancreatic secretion	ko04972
Unigene100207	Unigene100207	Organismal Systems	Excretory system	Endocrine and other factor-regulated calcium reabsorption	ko04961
Unigene200930	Unigene200930	Genetic Information Processing	Translation	Ribosome	ko03010
Unigene65247	Unigene65247	Environmental Information Processing	Signal transduction	Plant hormone signal transduction	ko04075
Unigene94214	Unigene94214	Genetic Information Processing	Translation	Ribosome	ko03010
Unigene91595	Unigene91595	Human Diseases	Cancers: Overview	Transcriptional misregulation in cancer	ko05202
Unigene91595	Unigene91595	Human Diseases	Immune diseases	Systemic lupus erythematosus	ko05322
Unigene91595	Unigene91595	Human Diseases	Substance dependence	Alcoholism	ko05034
Unigene51289	Unigene51289	Genetic Information Processing	Folding, sorting and degradation	RNA degradation	ko03018
Unigene51289	Unigene51289	Metabolism	Nucleotide metabolism	Purine metabolism	ko00230
Unigene51289	Unigene51289	Metabolism	Nucleotide metabolism	Pyrimidine metabolism	ko00240
Unigene149351	Unigene149351	Metabolism	Lipid metabolism	Sphingolipid metabolism	ko00600
Unigene149352	Unigene149352	Metabolism	Amino acid metabolism	Cysteine and methionine metabolism	ko00270
Unigene376201	Unigene376201	Human Diseases	Infectious diseases: Bacterial	Shigellosis	ko05131
Unigene376201	Unigene376201	Human Diseases	Infectious diseases: Bacterial	Bacterial invasion of epithelial cells	ko05100
Unigene376201	Unigene376201	Cellular Processes	Cell growth and death	Oocyte meiosis	ko04114
Unigene376201	Unigene376201	Organismal Systems	Endocrine system	Progesterone-mediated oocyte maturation	ko04914
Unigene376201	Unigene376201	Cellular Processes	Cell growth and death	Cell cycle	ko04110
Unigene221558	Unigene221558	Cellular Processes	Transport and catabolism	Lysosome	ko04142
Unigene5996	Unigene5996	Organismal Systems	Environmental adaptation	Plant-pathogen interaction	ko04626
Unigene328849	Unigene328849	Cellular Processes	Cell motility	Regulation of actin cytoskeleton	ko04810
Unigene328849	Unigene328849	Human Diseases	Infectious diseases: Bacterial	Shigellosis	ko05131
Unigene328849	Unigene328849	Human Diseases	Infectious diseases: Bacterial	Salmonella infection	ko05132
Unigene328849	Unigene328849	Environmental Information Processing	Signal transduction	Rap1 signaling pathway	ko04015
Unigene139423	Unigene139423	Metabolism	Metabolism of cofactors and vitamins	Porphyrin and chlorophyll metabolism	ko00860
Unigene369110	Unigene369110	Human Diseases	Infectious diseases: Viral	HTLV-I infection	ko05166
Unigene369110	Unigene369110	Human Diseases	Neurodegenerative diseases	Huntington's disease	ko05016
Unigene369110	Unigene369110	Human Diseases	Neurodegenerative diseases	Parkinson's disease	ko05012
Unigene369110	Unigene369110	Environmental Information Processing	Signal transduction	Calcium signaling pathway	ko04020
Unigene369110	Unigene369110	Environmental Information Processing	Signal transduction	cGMP-PKG signaling pathway	ko04022
Unigene102907	Unigene102907	Organismal Systems	Endocrine system	PPAR signaling pathway	ko03320
Unigene237052	Unigene237052	Cellular Processes	Cellular community	Gap junction	ko04540
Unigene237052	Unigene237052	Human Diseases	Infectious diseases: Bacterial	Pathogenic Escherichia coli infection	ko05130
Unigene237052	Unigene237052	Cellular Processes	Transport and catabolism	Phagosome	ko04145
Unigene176758	Unigene176758	Metabolism	Metabolism of other amino acids	Selenocompound metabolism	ko00450
Unigene176758	Unigene176758	Metabolism	Nucleotide metabolism	Pyrimidine metabolism	ko00240
Unigene156012	Unigene156012	Metabolism	Metabolism of cofactors and vitamins	Lipoic acid metabolism	ko00785
Unigene56589	Unigene56589	Metabolism	Biosynthesis of other secondary metabolites	Phenylpropanoid biosynthesis	ko00940
Unigene56589	Unigene56589	Metabolism	Amino acid metabolism	Phenylalanine metabolism	ko00360
Unigene257035	Unigene257035	Genetic Information Processing	Translation	Ribosome	ko03010
Unigene145859	Unigene145859	Human Diseases	Endocrine and metabolic diseases	Non-alcoholic fatty liver disease (NAFLD)	ko04932
Unigene145859	Unigene145859	Metabolism	Energy metabolism	Oxidative phosphorylation	ko00190
Unigene145859	Unigene145859	Human Diseases	Neurodegenerative diseases	Alzheimer's disease	ko05010
Unigene145859	Unigene145859	Human Diseases	Neurodegenerative diseases	Parkinson's disease	ko05012
Unigene145859	Unigene145859	Human Diseases	Neurodegenerative diseases	Huntington's disease	ko05016
Unigene145859	Unigene145859	Organismal Systems	Circulatory system	Cardiac muscle contraction	ko04260
Unigene73930	Unigene73930	Metabolism	Amino acid metabolism	Tryptophan metabolism	ko00380
Unigene256349	Unigene256349	Genetic Information Processing	Replication and repair	Base excision repair	ko03410
Unigene148394	Unigene148394	Genetic Information Processing	Folding, sorting and degradation	Protein processing in endoplasmic reticulum	ko04141
Unigene393370	Unigene393370	Genetic Information Processing	Transcription	Spliceosome	ko03040
Unigene380019	Unigene380019	Organismal Systems	Circulatory system	Cardiac muscle contraction	ko04260
Unigene380019	Unigene380019	Human Diseases	Neurodegenerative diseases	Huntington's disease	ko05016
Unigene380019	Unigene380019	Human Diseases	Neurodegenerative diseases	Parkinson's disease	ko05012
Unigene380019	Unigene380019	Human Diseases	Neurodegenerative diseases	Alzheimer's disease	ko05010
Unigene380019	Unigene380019	Human Diseases	Endocrine and metabolic diseases	Non-alcoholic fatty liver disease (NAFLD)	ko04932
Unigene380019	Unigene380019	Metabolism	Energy metabolism	Oxidative phosphorylation	ko00190
Unigene199512	Unigene199512	Metabolism	Xenobiotics biodegradation and metabolism	Aminobenzoate degradation	ko00627
Unigene199512	Unigene199512	Metabolism	Carbohydrate metabolism	Pyruvate metabolism	ko00620
Unigene21728	Unigene21728	Genetic Information Processing	Replication and repair	Mismatch repair	ko03430
Unigene21728	Unigene21728	Genetic Information Processing	Replication and repair	DNA replication	ko03030
Unigene21728	Unigene21728	Genetic Information Processing	Replication and repair	Nucleotide excision repair	ko03420
Unigene66021	Unigene66021	Metabolism	Amino acid metabolism	Arginine and proline metabolism	ko00330
Unigene68033	Unigene68033	Genetic Information Processing	Transcription	Basal transcription factors	ko03022
Unigene191187	Unigene191187	Cellular Processes	Transport and catabolism	Lysosome	ko04142
Unigene191187	Unigene191187	Cellular Processes	Transport and catabolism	Phagosome	ko04145
Unigene191187	Unigene191187	Human Diseases	Cancers: Overview	Proteoglycans in cancer	ko05205
Unigene191187	Unigene191187	Organismal Systems	Immune system	Antigen processing and presentation	ko04612
Unigene191187	Unigene191187	Human Diseases	Immune diseases	Rheumatoid arthritis	ko05323
Unigene397708	Unigene397708	Cellular Processes	Transport and catabolism	Endocytosis	ko04144
Unigene13949	Unigene13949	Genetic Information Processing	Translation	Ribosome	ko03010
Unigene193934	Unigene193934	Genetic Information Processing	Translation	Ribosome	ko03010
Unigene292006	Unigene292006	Human Diseases	Infectious diseases: Bacterial	Legionellosis	ko05134
Unigene247892	Unigene247892	Metabolism	Biosynthesis of other secondary metabolites	Phenylpropanoid biosynthesis	ko00940
Unigene346221	Unigene346221	Genetic Information Processing	Translation	Ribosome	ko03010
Unigene46067	Unigene46067	Metabolism	Amino acid metabolism	Phenylalanine, tyrosine and tryptophan biosynthesis	ko00400
Unigene46067	Unigene46067	Metabolism	Amino acid metabolism	Glycine, serine and threonine metabolism	ko00260
Unigene46067	Unigene46067	Metabolism	Global and overview maps	Biosynthesis of amino acids	ko01230
Unigene332304	Unigene332304	Metabolism	Metabolism of other amino acids	Glutathione metabolism	ko00480
Unigene332304	Unigene332304	Cellular Processes	Cell growth and death	p53 signaling pathway	ko04115
Unigene332304	Unigene332304	Metabolism	Nucleotide metabolism	Purine metabolism	ko00230
Unigene332304	Unigene332304	Metabolism	Nucleotide metabolism	Pyrimidine metabolism	ko00240
Unigene244828	Unigene244828	Environmental Information Processing	Signal transduction	Phospholipase D signaling pathway	ko04072
Unigene244828	Unigene244828	Human Diseases	Infectious diseases: Bacterial	Legionellosis	ko05134
Unigene244828	Unigene244828	Human Diseases	Infectious diseases: Bacterial	Vibrio cholerae infection	ko05110
Unigene244828	Unigene244828	Cellular Processes	Transport and catabolism	Endocytosis	ko04144
Unigene19371	Unigene19371	Environmental Information Processing	Signal transduction	Sphingolipid signaling pathway	ko04071
Unigene19371	Unigene19371	Organismal Systems	Circulatory system	Adrenergic signaling in cardiomyocytes	ko04261
Unigene19371	Unigene19371	Organismal Systems	Nervous system	Dopaminergic synapse	ko04728
Unigene19371	Unigene19371	Environmental Information Processing	Signal transduction	PI3K-Akt signaling pathway	ko04151
Unigene19371	Unigene19371	Genetic Information Processing	Translation	mRNA surveillance pathway	ko03015
Unigene19371	Unigene19371	Environmental Information Processing	Signal transduction	AMPK signaling pathway	ko04152
Unigene47734	Unigene47734	Metabolism	Metabolism of cofactors and vitamins	Pantothenate and CoA biosynthesis	ko00770
Unigene47734	Unigene47734	Metabolism	Nucleotide metabolism	Pyrimidine metabolism	ko00240
Unigene47734	Unigene47734	Metabolism	Metabolism of other amino acids	beta-Alanine metabolism	ko00410
Unigene47734	Unigene47734	Metabolism	Xenobiotics biodegradation and metabolism	Drug metabolism - other enzymes	ko00983
Unigene269187	Unigene269187	Environmental Information Processing	Signal transduction	HIF-1 signaling pathway	ko04066
Unigene269187	Unigene269187	Metabolism	Carbohydrate metabolism	Fructose and mannose metabolism	ko00051
Unigene269187	Unigene269187	Environmental Information Processing	Signal transduction	AMPK signaling pathway	ko04152
Unigene341506	Unigene341506	Organismal Systems	Immune system	Antigen processing and presentation	ko04612
Unigene341506	Unigene341506	Human Diseases	Infectious diseases: Viral	Epstein-Barr virus infection	ko05169
Unigene341506	Unigene341506	Environmental Information Processing	Signal transduction	MAPK signaling pathway	ko04010
Unigene341506	Unigene341506	Human Diseases	Infectious diseases: Viral	Influenza A	ko05164
Unigene341506	Unigene341506	Genetic Information Processing	Transcription	Spliceosome	ko03040
Unigene341506	Unigene341506	Organismal Systems	Endocrine system	Estrogen signaling pathway	ko04915
Unigene341506	Unigene341506	Genetic Information Processing	Folding, sorting and degradation	Protein processing in endoplasmic reticulum	ko04141
Unigene341506	Unigene341506	Human Diseases	Infectious diseases: Viral	Measles	ko05162
Unigene341506	Unigene341506	Human Diseases	Infectious diseases: Bacterial	Legionellosis	ko05134
Unigene341506	Unigene341506	Cellular Processes	Transport and catabolism	Endocytosis	ko04144
Unigene341506	Unigene341506	Human Diseases	Infectious diseases: Parasitic	Toxoplasmosis	ko05145
Unigene341503	Unigene341503	Genetic Information Processing	Translation	Ribosome	ko03010
Unigene17742	Unigene17742	Cellular Processes	Transport and catabolism	Lysosome	ko04142
Unigene61698	Unigene61698	Human Diseases	Substance dependence	Alcoholism	ko05034
Unigene61698	Unigene61698	Human Diseases	Cancers: Overview	Viral carcinogenesis	ko05203
Unigene73875	Unigene73875	Human Diseases	Neurodegenerative diseases	Amyotrophic lateral sclerosis (ALS)	ko05014
Unigene351976	Unigene351976	Environmental Information Processing	Signal transduction	Plant hormone signal transduction	ko04075
Unigene368660	Unigene368660	Metabolism	Global and overview maps	Carbon metabolism	ko01200
Unigene368660	Unigene368660	Metabolism	Carbohydrate metabolism	Fructose and mannose metabolism	ko00051
Unigene368660	Unigene368660	Metabolism	Carbohydrate metabolism	Glycolysis / Gluconeogenesis	ko00010
Unigene368660	Unigene368660	Metabolism	Global and overview maps	Biosynthesis of amino acids	ko01230
Unigene368660	Unigene368660	Metabolism	Energy metabolism	Methane metabolism	ko00680
Unigene368660	Unigene368660	Metabolism	Carbohydrate metabolism	Pentose phosphate pathway	ko00030
Unigene368660	Unigene368660	Metabolism	Energy metabolism	Carbon fixation in photosynthetic organisms	ko00710
Unigene172090	Unigene172090	Genetic Information Processing	Transcription	Spliceosome	ko03040
Unigene221904	Unigene221904	Genetic Information Processing	Translation	Ribosome	ko03010
Unigene208326	Unigene208326	Environmental Information Processing	Signal transduction	cGMP-PKG signaling pathway	ko04022
Unigene208326	Unigene208326	Environmental Information Processing	Signal transduction	Calcium signaling pathway	ko04020
Unigene208326	Unigene208326	Human Diseases	Neurodegenerative diseases	Parkinson's disease	ko05012
Unigene208326	Unigene208326	Human Diseases	Neurodegenerative diseases	Huntington's disease	ko05016
Unigene208326	Unigene208326	Human Diseases	Infectious diseases: Viral	HTLV-I infection	ko05166
Unigene52766	Unigene52766	Metabolism	Metabolism of terpenoids and polyketides	Diterpenoid biosynthesis	ko00904
Unigene328118	Unigene328118	Genetic Information Processing	Folding, sorting and degradation	RNA degradation	ko03018
Unigene9367	Unigene9367	Genetic Information Processing	Translation	Ribosome	ko03010
Unigene202913	Unigene202913	Genetic Information Processing	Translation	mRNA surveillance pathway	ko03015
Unigene168862	Unigene168862	Metabolism	Amino acid metabolism	Cysteine and methionine metabolism	ko00270
Unigene120520	Unigene120520	Cellular Processes	Transport and catabolism	Regulation of autophagy	ko04140
Unigene243110	Unigene243110	Genetic Information Processing	Replication and repair	Mismatch repair	ko03430
Unigene243110	Unigene243110	Genetic Information Processing	Replication and repair	Homologous recombination	ko03440
Unigene243110	Unigene243110	Genetic Information Processing	Replication and repair	Nucleotide excision repair	ko03420
Unigene243110	Unigene243110	Genetic Information Processing	Replication and repair	DNA replication	ko03030
Unigene243110	Unigene243110	Genetic Information Processing	Replication and repair	Fanconi anemia pathway	ko03460
Unigene41652	Unigene41652	Genetic Information Processing	Folding, sorting and degradation	Protein processing in endoplasmic reticulum	ko04141
Unigene50313	Unigene50313	Human Diseases	Infectious diseases: Bacterial	Tuberculosis	ko05152
Unigene50313	Unigene50313	Organismal Systems	Immune system	Antigen processing and presentation	ko04612
Unigene50313	Unigene50313	Cellular Processes	Transport and catabolism	Lysosome	ko04142
Unigene50313	Unigene50313	Cellular Processes	Transport and catabolism	Phagosome	ko04145
Unigene89396	Unigene89396	Organismal Systems	Nervous system	Synaptic vesicle cycle	ko04721
Unigene89396	Unigene89396	Genetic Information Processing	Folding, sorting and degradation	SNARE interactions in vesicular transport	ko04130
Unigene89397	Unigene89397	Genetic Information Processing	Translation	Ribosome	ko03010
Unigene89393	Unigene89393	Genetic Information Processing	Translation	Ribosome	ko03010
Unigene81564	Unigene81564	Genetic Information Processing	Translation	mRNA surveillance pathway	ko03015
Unigene81564	Unigene81564	Genetic Information Processing	Translation	RNA transport	ko03013
Unigene269668	Unigene269668	Genetic Information Processing	Translation	Ribosome	ko03010
Unigene327559	Unigene327559	Environmental Information Processing	Signal transduction	Plant hormone signal transduction	ko04075
Unigene101801	Unigene101801	Metabolism	Metabolism of cofactors and vitamins	One carbon pool by folate	ko00670
Unigene101801	Unigene101801	Metabolism	Amino acid metabolism	Glycine, serine and threonine metabolism	ko00260
Unigene101801	Unigene101801	Metabolism	Energy metabolism	Methane metabolism	ko00680
Unigene101801	Unigene101801	Metabolism	Global and overview maps	Biosynthesis of amino acids	ko01230
Unigene101801	Unigene101801	Metabolism	Metabolism of other amino acids	Cyanoamino acid metabolism	ko00460
Unigene101801	Unigene101801	Metabolism	Global and overview maps	Carbon metabolism	ko01200
Unigene101801	Unigene101801	Metabolism	Carbohydrate metabolism	Glyoxylate and dicarboxylate metabolism	ko00630
Unigene255493	Unigene255493	Genetic Information Processing	Translation	RNA transport	ko03013
Unigene67963	Unigene67963	Environmental Information Processing	Signal transduction	Plant hormone signal transduction	ko04075
Unigene350900	Unigene350900	Metabolism	Lipid metabolism	Biosynthesis of unsaturated fatty acids	ko01040
Unigene350900	Unigene350900	Environmental Information Processing	Signal transduction	Two-component system	ko02020
Unigene350900	Unigene350900	Metabolism	Global and overview maps	Fatty acid metabolism	ko01212
Unigene232526	Unigene232526	Genetic Information Processing	Translation	RNA transport	ko03013
Unigene391351	Unigene391351	Genetic Information Processing	Translation	Ribosome	ko03010
Unigene345825	Unigene345825	Environmental Information Processing	Signal transduction	FoxO signaling pathway	ko04068
Unigene345825	Unigene345825	Human Diseases	Infectious diseases: Viral	Herpes simplex infection	ko05168
Unigene345825	Unigene345825	Human Diseases	Infectious diseases: Viral	Epstein-Barr virus infection	ko05169
Unigene345825	Unigene345825	Human Diseases	Cancers: Overview	Viral carcinogenesis	ko05203
Unigene246576	Unigene246576	Genetic Information Processing	Translation	Aminoacyl-tRNA biosynthesis	ko00970
Unigene141059	Unigene141059	Genetic Information Processing	Translation	Ribosome	ko03010
Unigene128473	Unigene128473	Organismal Systems	Nervous system	Synaptic vesicle cycle	ko04721
Unigene30804	Unigene30804	Cellular Processes	Transport and catabolism	Endocytosis	ko04144
Unigene30801	Unigene30801	Organismal Systems	Environmental adaptation	Circadian rhythm - plant	ko04712
Unigene295189	Unigene295189	Genetic Information Processing	Translation	Ribosome	ko03010
Unigene189948	Unigene189948	Genetic Information Processing	Translation	Ribosome	ko03010
Unigene97460	Unigene97460	Cellular Processes	Cell motility	Regulation of actin cytoskeleton	ko04810
Unigene104339	Unigene104339	Human Diseases	Infectious diseases: Bacterial	Legionellosis	ko05134
Unigene104339	Unigene104339	Genetic Information Processing	Folding, sorting and degradation	Protein processing in endoplasmic reticulum	ko04141
Unigene104259	Unigene104259	Human Diseases	Cancers: Overview	MicroRNAs in cancer	ko05206
Unigene170866	Unigene170866	Human Diseases	Neurodegenerative diseases	Parkinson's disease	ko05012
Unigene170866	Unigene170866	Human Diseases	Infectious diseases: Viral	HTLV-I infection	ko05166
Unigene170866	Unigene170866	Human Diseases	Neurodegenerative diseases	Huntington's disease	ko05016
Unigene170866	Unigene170866	Environmental Information Processing	Signal transduction	cGMP-PKG signaling pathway	ko04022
Unigene170866	Unigene170866	Environmental Information Processing	Signal transduction	Calcium signaling pathway	ko04020
Unigene179558	Unigene179558	Metabolism	Metabolism of terpenoids and polyketides	Sesquiterpenoid and triterpenoid biosynthesis	ko00909
Unigene44043	Unigene44043	Metabolism	Energy metabolism	Oxidative phosphorylation	ko00190
Unigene66955	Unigene66955	Organismal Systems	Endocrine system	Thyroid hormone synthesis	ko04918
Unigene66955	Unigene66955	Metabolism	Metabolism of other amino acids	Glutathione metabolism	ko00480
Unigene90819	Unigene90819	Genetic Information Processing	Translation	Ribosome	ko03010
Unigene384714	Unigene384714	Genetic Information Processing	Replication and repair	Base excision repair	ko03410
Unigene384717	Unigene384717	Genetic Information Processing	Transcription	Spliceosome	ko03040
Unigene109765	Unigene109765	Human Diseases	Substance dependence	Alcoholism	ko05034
Unigene109765	Unigene109765	Human Diseases	Immune diseases	Systemic lupus erythematosus	ko05322
Unigene109765	Unigene109765	Human Diseases	Cancers: Overview	Viral carcinogenesis	ko05203
Unigene184901	Unigene184901	Metabolism	Lipid metabolism	Glycerolipid metabolism	ko00561
Unigene184901	Unigene184901	Metabolism	Lipid metabolism	Glycerophospholipid metabolism	ko00564
Unigene201836	Unigene201836	Metabolism	Lipid metabolism	Fatty acid biosynthesis	ko00061
Unigene201836	Unigene201836	Metabolism	Metabolism of cofactors and vitamins	Biotin metabolism	ko00780
Unigene201836	Unigene201836	Metabolism	Lipid metabolism	Biosynthesis of unsaturated fatty acids	ko01040
Unigene201836	Unigene201836	Metabolism	Global and overview maps	Fatty acid metabolism	ko01212
Unigene124958	Unigene124958	Genetic Information Processing	Translation	Ribosome	ko03010
Unigene215994	Unigene215994	Genetic Information Processing	Translation	Ribosome	ko03010
Unigene202714	Unigene202714	Cellular Processes	Transport and catabolism	Lysosome	ko04142
Unigene202714	Unigene202714	Cellular Processes	Transport and catabolism	Phagosome	ko04145
Unigene202714	Unigene202714	Human Diseases	Cancers: Overview	Proteoglycans in cancer	ko05205
Unigene202714	Unigene202714	Organismal Systems	Immune system	Antigen processing and presentation	ko04612
Unigene202714	Unigene202714	Human Diseases	Immune diseases	Rheumatoid arthritis	ko05323
Unigene202715	Unigene202715	Environmental Information Processing	Signal transduction	AMPK signaling pathway	ko04152
Unigene202715	Unigene202715	Organismal Systems	Digestive system	Pancreatic secretion	ko04972
Unigene202715	Unigene202715	Cellular Processes	Transport and catabolism	Endocytosis	ko04144
Unigene219521	Unigene219521	Genetic Information Processing	Folding, sorting and degradation	Protein processing in endoplasmic reticulum	ko04141
Unigene92435	Unigene92435	Metabolism	Lipid metabolism	Glycerophospholipid metabolism	ko00564
Unigene127633	Unigene127633	Human Diseases	Cancers: Specific types	Prostate cancer	ko05215
Unigene127633	Unigene127633	Organismal Systems	Environmental adaptation	Plant-pathogen interaction	ko04626
Unigene127633	Unigene127633	Organismal Systems	Immune system	Antigen processing and presentation	ko04612
Unigene127633	Unigene127633	Human Diseases	Cancers: Overview	Pathways in cancer	ko05200
Unigene127633	Unigene127633	Organismal Systems	Endocrine system	Estrogen signaling pathway	ko04915
Unigene127633	Unigene127633	Genetic Information Processing	Folding, sorting and degradation	Protein processing in endoplasmic reticulum	ko04141
Unigene127633	Unigene127633	Environmental Information Processing	Signal transduction	PI3K-Akt signaling pathway	ko04151
Unigene127633	Unigene127633	Organismal Systems	Endocrine system	Progesterone-mediated oocyte maturation	ko04914
Unigene127633	Unigene127633	Organismal Systems	Immune system	NOD-like receptor signaling pathway	ko04621
Unigene369441	Unigene369441	Metabolism	Global and overview maps	Degradation of aromatic compounds	ko01220
Unigene369441	Unigene369441	Metabolism	Xenobiotics biodegradation and metabolism	Naphthalene degradation	ko00626
Unigene369441	Unigene369441	Metabolism	Xenobiotics biodegradation and metabolism	Polycyclic aromatic hydrocarbon degradation	ko00624
Unigene369441	Unigene369441	Metabolism	Xenobiotics biodegradation and metabolism	Dioxin degradation	ko00621
Unigene134933	Unigene134933	Genetic Information Processing	Transcription	Spliceosome	ko03040
Unigene134933	Unigene134933	Genetic Information Processing	Translation	RNA transport	ko03013
Unigene73157	Unigene73157	Human Diseases	Immune diseases	Systemic lupus erythematosus	ko05322
Unigene73157	Unigene73157	Genetic Information Processing	Transcription	Spliceosome	ko03040
Unigene73157	Unigene73157	Cellular Processes	Transport and catabolism	Regulation of mitophagy - yeast	ko04139
Unigene134939	Unigene134939	Metabolism	Amino acid metabolism	Arginine and proline metabolism	ko00330
Unigene214809	Unigene214809	Genetic Information Processing	Translation	Ribosome	ko03010
Unigene157159	Unigene157159	Cellular Processes	Cell growth and death	Cell cycle - Caulobacter	ko04112
Unigene232911	Unigene232911	Metabolism	Carbohydrate metabolism	Pyruvate metabolism	ko00620
Unigene232911	Unigene232911	Metabolism	Carbohydrate metabolism	Glycolysis / Gluconeogenesis	ko00010
Unigene232911	Unigene232911	Metabolism	Carbohydrate metabolism	Citrate cycle (TCA cycle)	ko00020
Unigene232911	Unigene232911	Metabolism	Global and overview maps	Carbon metabolism	ko01200
Unigene232915	Unigene232915	Metabolism	Metabolism of cofactors and vitamins	Pantothenate and CoA biosynthesis	ko00770
Unigene345414	Unigene345414	Genetic Information Processing	Translation	Ribosome	ko03010
Unigene68899	Unigene68899	Genetic Information Processing	Translation	Ribosome	ko03010
Unigene301420	Unigene301420	Human Diseases	Cancers: Overview	Viral carcinogenesis	ko05203
Unigene301420	Unigene301420	Genetic Information Processing	Transcription	Spliceosome	ko03040
Unigene301420	Unigene301420	Human Diseases	Infectious diseases: Viral	Epstein-Barr virus infection	ko05169
Unigene301420	Unigene301420	Environmental Information Processing	Signal transduction	Notch signaling pathway	ko04330
Unigene158270	Unigene158270	Cellular Processes	Cell growth and death	Cell cycle - yeast	ko04111
Unigene192608	Unigene192608	Genetic Information Processing	Folding, sorting and degradation	Protein processing in endoplasmic reticulum	ko04141
Unigene355289	Unigene355289	Metabolism	Nucleotide metabolism	Purine metabolism	ko00230
Unigene355289	Unigene355289	Metabolism	Nucleotide metabolism	Pyrimidine metabolism	ko00240
Unigene355289	Unigene355289	Metabolism	Metabolism of cofactors and vitamins	Nicotinate and nicotinamide metabolism	ko00760
Unigene111250	Unigene111250	Genetic Information Processing	Translation	RNA transport	ko03013
Unigene25563	Unigene25563	Metabolism	Nucleotide metabolism	Pyrimidine metabolism	ko00240
Unigene25563	Unigene25563	Metabolism	Nucleotide metabolism	Purine metabolism	ko00230
Unigene25563	Unigene25563	Cellular Processes	Cell growth and death	p53 signaling pathway	ko04115
Unigene25563	Unigene25563	Metabolism	Metabolism of other amino acids	Glutathione metabolism	ko00480
Unigene173610	Unigene173610	Metabolism	Metabolism of other amino acids	Cyanoamino acid metabolism	ko00460
Unigene173610	Unigene173610	Metabolism	Energy metabolism	Nitrogen metabolism	ko00910
Unigene173610	Unigene173610	Metabolism	Carbohydrate metabolism	Glyoxylate and dicarboxylate metabolism	ko00630
Unigene173610	Unigene173610	Metabolism	Global and overview maps	Carbon metabolism	ko01200
Unigene56648	Unigene56648	Genetic Information Processing	Folding, sorting and degradation	Protein processing in endoplasmic reticulum	ko04141
Unigene336416	Unigene336416	Metabolism	Amino acid metabolism	Histidine metabolism	ko00340
Unigene336416	Unigene336416	Metabolism	Lipid metabolism	Fatty acid degradation	ko00071
Unigene336416	Unigene336416	Metabolism	Lipid metabolism	Glycerolipid metabolism	ko00561
Unigene336416	Unigene336416	Metabolism	Xenobiotics biodegradation and metabolism	Chloroalkane and chloroalkene degradation	ko00625
Unigene336416	Unigene336416	Metabolism	Carbohydrate metabolism	Glycolysis / Gluconeogenesis	ko00010
Unigene336416	Unigene336416	Metabolism	Metabolism of other amino acids	beta-Alanine metabolism	ko00410
Unigene336416	Unigene336416	Metabolism	Carbohydrate metabolism	Ascorbate and aldarate metabolism	ko00053
Unigene336416	Unigene336416	Metabolism	Carbohydrate metabolism	Pentose and glucuronate interconversions	ko00040
Unigene336416	Unigene336416	Metabolism	Metabolism of terpenoids and polyketides	Limonene and pinene degradation	ko00903
Unigene336416	Unigene336416	Metabolism	Amino acid metabolism	Tryptophan metabolism	ko00380
Unigene336416	Unigene336416	Metabolism	Amino acid metabolism	Arginine and proline metabolism	ko00330
Unigene336416	Unigene336416	Metabolism	Carbohydrate metabolism	Pyruvate metabolism	ko00620
Unigene336416	Unigene336416	Metabolism	Amino acid metabolism	Valine, leucine and isoleucine degradation	ko00280
Unigene336416	Unigene336416	Metabolism	Amino acid metabolism	Lysine degradation	ko00310
Unigene250962	Unigene250962	Environmental Information Processing	Signal transduction	AMPK signaling pathway	ko04152
Unigene250962	Unigene250962	Organismal Systems	Endocrine system	Oxytocin signaling pathway	ko04921
Unigene273737	Unigene273737	Metabolism	Carbohydrate metabolism	Amino sugar and nucleotide sugar metabolism	ko00520
Unigene366151	Unigene366151	Genetic Information Processing	Translation	Ribosome biogenesis in eukaryotes	ko03008
Unigene144526	Unigene144526	Genetic Information Processing	Replication and repair	DNA replication	ko03030
Unigene144526	Unigene144526	Cellular Processes	Cell growth and death	Meiosis - yeast	ko04113
Unigene144526	Unigene144526	Cellular Processes	Cell growth and death	Cell cycle	ko04110
Unigene144526	Unigene144526	Cellular Processes	Cell growth and death	Cell cycle - yeast	ko04111
Unigene8110	Unigene8110	Metabolism	Carbohydrate metabolism	Starch and sucrose metabolism	ko00500
Unigene8110	Unigene8110	Metabolism	Carbohydrate metabolism	Amino sugar and nucleotide sugar metabolism	ko00520
Unigene172836	Unigene172836	Genetic Information Processing	Replication and repair	DNA replication	ko03030
Unigene182336	Unigene182336	Metabolism	Metabolism of other amino acids	Taurine and hypotaurine metabolism	ko00430
Unigene182336	Unigene182336	Metabolism	Amino acid metabolism	Alanine, aspartate and glutamate metabolism	ko00250
Unigene182336	Unigene182336	Metabolism	Metabolism of other amino acids	beta-Alanine metabolism	ko00410
Unigene182336	Unigene182336	Organismal Systems	Nervous system	GABAergic synapse	ko04727
Unigene182336	Unigene182336	Human Diseases	Endocrine and metabolic diseases	Type I diabetes mellitus	ko04940
Unigene182336	Unigene182336	Metabolism	Carbohydrate metabolism	Butanoate metabolism	ko00650
Unigene343971	Unigene343971	Metabolism	Amino acid metabolism	Phenylalanine, tyrosine and tryptophan biosynthesis	ko00400
Unigene343971	Unigene343971	Metabolism	Global and overview maps	Biosynthesis of amino acids	ko01230
Unigene389484	Unigene389484	Genetic Information Processing	Translation	Ribosome	ko03010
Unigene34995	Unigene34995	Metabolism	Carbohydrate metabolism	Amino sugar and nucleotide sugar metabolism	ko00520
Unigene1227	Unigene1227	Human Diseases	Infectious diseases: Viral	HTLV-I infection	ko05166
Unigene1227	Unigene1227	Human Diseases	Neurodegenerative diseases	Huntington's disease	ko05016
Unigene1227	Unigene1227	Human Diseases	Neurodegenerative diseases	Parkinson's disease	ko05012
Unigene1227	Unigene1227	Environmental Information Processing	Signal transduction	Calcium signaling pathway	ko04020
Unigene1227	Unigene1227	Environmental Information Processing	Signal transduction	cGMP-PKG signaling pathway	ko04022
Unigene162218	Unigene162218	Metabolism	Energy metabolism	Photosynthesis - antenna proteins	ko00196
Unigene303769	Unigene303769	Cellular Processes	Transport and catabolism	Peroxisome	ko04146
Unigene303769	Unigene303769	Human Diseases	Neurodegenerative diseases	Prion diseases	ko05020
Unigene303769	Unigene303769	Human Diseases	Neurodegenerative diseases	Amyotrophic lateral sclerosis (ALS)	ko05014
Unigene303769	Unigene303769	Human Diseases	Neurodegenerative diseases	Huntington's disease	ko05016
Unigene325401	Unigene325401	Metabolism	Carbohydrate metabolism	Ascorbate and aldarate metabolism	ko00053
Unigene325401	Unigene325401	Metabolism	Carbohydrate metabolism	Pentose and glucuronate interconversions	ko00040
Unigene325401	Unigene325401	Metabolism	Metabolism of other amino acids	beta-Alanine metabolism	ko00410
Unigene325401	Unigene325401	Metabolism	Xenobiotics biodegradation and metabolism	Chloroalkane and chloroalkene degradation	ko00625
Unigene325401	Unigene325401	Metabolism	Carbohydrate metabolism	Glycolysis / Gluconeogenesis	ko00010
Unigene325401	Unigene325401	Metabolism	Amino acid metabolism	Histidine metabolism	ko00340
Unigene325401	Unigene325401	Metabolism	Lipid metabolism	Fatty acid degradation	ko00071
Unigene325401	Unigene325401	Metabolism	Lipid metabolism	Glycerolipid metabolism	ko00561
Unigene325401	Unigene325401	Metabolism	Carbohydrate metabolism	Pyruvate metabolism	ko00620
Unigene325401	Unigene325401	Metabolism	Amino acid metabolism	Arginine and proline metabolism	ko00330
Unigene325401	Unigene325401	Metabolism	Amino acid metabolism	Valine, leucine and isoleucine degradation	ko00280
Unigene325401	Unigene325401	Metabolism	Amino acid metabolism	Lysine degradation	ko00310
Unigene325401	Unigene325401	Metabolism	Amino acid metabolism	Tryptophan metabolism	ko00380
Unigene325401	Unigene325401	Metabolism	Metabolism of terpenoids and polyketides	Limonene and pinene degradation	ko00903
Unigene297904	Unigene297904	Genetic Information Processing	Folding, sorting and degradation	Proteasome	ko03050
Unigene229751	Unigene229751	Genetic Information Processing	Translation	Ribosome	ko03010
Unigene109331	Unigene109331	Metabolism	Carbohydrate metabolism	Pentose phosphate pathway	ko00030
Unigene109331	Unigene109331	Metabolism	Metabolism of other amino acids	Glutathione metabolism	ko00480
Unigene109331	Unigene109331	Metabolism	Global and overview maps	Carbon metabolism	ko01200
Unigene109331	Unigene109331	Human Diseases	Cancers: Overview	Central carbon metabolism in cancer	ko05230
Unigene201409	Unigene201409	Metabolism	Nucleotide metabolism	Pyrimidine metabolism	ko00240
Unigene201409	Unigene201409	Metabolism	Xenobiotics biodegradation and metabolism	Drug metabolism - other enzymes	ko00983
Unigene201400	Unigene201400	Cellular Processes	Cellular community	Gap junction	ko04540
Unigene201400	Unigene201400	Human Diseases	Infectious diseases: Bacterial	Pathogenic Escherichia coli infection	ko05130
Unigene201400	Unigene201400	Cellular Processes	Transport and catabolism	Phagosome	ko04145
Unigene187080	Unigene187080	Environmental Information Processing	Signal transduction	mTOR signaling pathway	ko04150
Unigene187080	Unigene187080	Environmental Information Processing	Signal transduction	AMPK signaling pathway	ko04152
Unigene341188	Unigene341188	Metabolism	Glycan biosynthesis and metabolism	Glycosphingolipid biosynthesis - ganglio series	ko00604
Unigene341188	Unigene341188	Metabolism	Glycan biosynthesis and metabolism	Other glycan degradation	ko00511
Unigene341188	Unigene341188	Metabolism	Carbohydrate metabolism	Amino sugar and nucleotide sugar metabolism	ko00520
Unigene341188	Unigene341188	Cellular Processes	Transport and catabolism	Lysosome	ko04142
Unigene341188	Unigene341188	Metabolism	Glycan biosynthesis and metabolism	Glycosaminoglycan degradation	ko00531
Unigene341188	Unigene341188	Metabolism	Glycan biosynthesis and metabolism	Glycosphingolipid biosynthesis - globo series	ko00603
Unigene153855	Unigene153855	Environmental Information Processing	Membrane transport	Bacterial secretion system	ko03070
Unigene153855	Unigene153855	Genetic Information Processing	Folding, sorting and degradation	Protein export	ko03060
Unigene394922	Unigene394922	Human Diseases	Cancers: Overview	MicroRNAs in cancer	ko05206
Unigene394922	Unigene394922	Metabolism	Amino acid metabolism	Cysteine and methionine metabolism	ko00270
Unigene144898	Unigene144898	Genetic Information Processing	Folding, sorting and degradation	Proteasome	ko03050
Unigene194596	Unigene194596	Cellular Processes	Cellular community	Gap junction	ko04540
Unigene194596	Unigene194596	Cellular Processes	Transport and catabolism	Phagosome	ko04145
Unigene194596	Unigene194596	Human Diseases	Infectious diseases: Bacterial	Pathogenic Escherichia coli infection	ko05130
Unigene92804	Unigene92804	Genetic Information Processing	Folding, sorting and degradation	RNA degradation	ko03018
Unigene92804	Unigene92804	Genetic Information Processing	Transcription	Spliceosome	ko03040
Unigene86832	Unigene86832	Genetic Information Processing	Translation	RNA transport	ko03013
Unigene86832	Unigene86832	Genetic Information Processing	Translation	mRNA surveillance pathway	ko03015
Unigene86832	Unigene86832	Genetic Information Processing	Folding, sorting and degradation	RNA degradation	ko03018
Unigene318614	Unigene318614	Genetic Information Processing	Folding, sorting and degradation	Protein processing in endoplasmic reticulum	ko04141
Unigene373949	Unigene373949	Genetic Information Processing	Translation	Ribosome	ko03010
Unigene390624	Unigene390624	Genetic Information Processing	Translation	RNA transport	ko03013
Unigene9556	Unigene9556	Metabolism	Metabolism of other amino acids	Glutathione metabolism	ko00480
Unigene9556	Unigene9556	Metabolism	Metabolism of other amino acids	Taurine and hypotaurine metabolism	ko00430
Unigene9556	Unigene9556	Metabolism	Metabolism of other amino acids	Cyanoamino acid metabolism	ko00460
Unigene156887	Unigene156887	Metabolism	Amino acid metabolism	Phenylalanine metabolism	ko00360
Unigene156887	Unigene156887	Metabolism	Biosynthesis of other secondary metabolites	Tropane, piperidine and pyridine alkaloid biosynthesis	ko00960
Unigene156887	Unigene156887	Metabolism	Biosynthesis of other secondary metabolites	Novobiocin biosynthesis	ko00401
Unigene156887	Unigene156887	Metabolism	Global and overview maps	Biosynthesis of amino acids	ko01230
Unigene156887	Unigene156887	Metabolism	Amino acid metabolism	Tyrosine metabolism	ko00350
Unigene156887	Unigene156887	Metabolism	Metabolism of cofactors and vitamins	Ubiquinone and other terpenoid-quinone biosynthesis	ko00130
Unigene156887	Unigene156887	Metabolism	Biosynthesis of other secondary metabolites	Isoquinoline alkaloid biosynthesis	ko00950
Unigene156887	Unigene156887	Metabolism	Amino acid metabolism	Cysteine and methionine metabolism	ko00270
Unigene156887	Unigene156887	Metabolism	Amino acid metabolism	Phenylalanine, tyrosine and tryptophan biosynthesis	ko00400
Unigene122544	Unigene122544	Genetic Information Processing	Translation	Ribosome	ko03010
Unigene168385	Unigene168385	Metabolism	Global and overview maps	Biosynthesis of amino acids	ko01230
Unigene168385	Unigene168385	Metabolism	Amino acid metabolism	Glycine, serine and threonine metabolism	ko00260
Unigene168385	Unigene168385	Metabolism	Energy metabolism	Methane metabolism	ko00680
Unigene168385	Unigene168385	Metabolism	Carbohydrate metabolism	Glycolysis / Gluconeogenesis	ko00010
Unigene168385	Unigene168385	Metabolism	Global and overview maps	Carbon metabolism	ko01200
Unigene168385	Unigene168385	Human Diseases	Cancers: Overview	Central carbon metabolism in cancer	ko05230
Unigene168385	Unigene168385	Organismal Systems	Endocrine system	Glucagon signaling pathway	ko04922
Unigene323179	Unigene323179	Genetic Information Processing	Translation	Ribosome	ko03010
Unigene194679	Unigene194679	Metabolism	Lipid metabolism	alpha-Linolenic acid metabolism	ko00592
Unigene194679	Unigene194679	Organismal Systems	Endocrine system	PPAR signaling pathway	ko03320
Unigene194679	Unigene194679	Cellular Processes	Transport and catabolism	Peroxisome	ko04146
Unigene194679	Unigene194679	Metabolism	Lipid metabolism	Fatty acid degradation	ko00071
Unigene194679	Unigene194679	Metabolism	Global and overview maps	Fatty acid metabolism	ko01212
Unigene194679	Unigene194679	Metabolism	Lipid metabolism	Biosynthesis of unsaturated fatty acids	ko01040
Unigene194679	Unigene194679	Environmental Information Processing	Signal transduction	cAMP signaling pathway	ko04024
Unigene12921	Unigene12921	Metabolism	Lipid metabolism	Sphingolipid metabolism	ko00600
Unigene248603	Unigene248603	Genetic Information Processing	Replication and repair	Mismatch repair	ko03430
Unigene248603	Unigene248603	Genetic Information Processing	Replication and repair	Fanconi anemia pathway	ko03460
Unigene50587	Unigene50587	Organismal Systems	Immune system	Antigen processing and presentation	ko04612
Unigene50587	Unigene50587	Human Diseases	Infectious diseases: Viral	HTLV-I infection	ko05166
Unigene50587	Unigene50587	Cellular Processes	Transport and catabolism	Phagosome	ko04145
Unigene50587	Unigene50587	Genetic Information Processing	Folding, sorting and degradation	Protein processing in endoplasmic reticulum	ko04141
Unigene50587	Unigene50587	Organismal Systems	Endocrine system	Thyroid hormone synthesis	ko04918
Unigene292716	Unigene292716	Metabolism	Biosynthesis of other secondary metabolites	Streptomycin biosynthesis	ko00521
Unigene292716	Unigene292716	Metabolism	Carbohydrate metabolism	Amino sugar and nucleotide sugar metabolism	ko00520
Unigene292716	Unigene292716	Metabolism	Carbohydrate metabolism	Starch and sucrose metabolism	ko00500
Unigene292716	Unigene292716	Metabolism	Carbohydrate metabolism	Galactose metabolism	ko00052
Unigene292716	Unigene292716	Organismal Systems	Digestive system	Carbohydrate digestion and absorption	ko04973
Unigene292716	Unigene292716	Human Diseases	Endocrine and metabolic diseases	Type II diabetes mellitus	ko04930
Unigene292716	Unigene292716	Metabolism	Carbohydrate metabolism	Fructose and mannose metabolism	ko00051
Unigene292716	Unigene292716	Metabolism	Carbohydrate metabolism	Glycolysis / Gluconeogenesis	ko00010
Unigene292716	Unigene292716	Metabolism	Global and overview maps	Carbon metabolism	ko01200
Unigene292716	Unigene292716	Organismal Systems	Endocrine system	Insulin signaling pathway	ko04910
Unigene292716	Unigene292716	Environmental Information Processing	Signal transduction	HIF-1 signaling pathway	ko04066
Unigene292716	Unigene292716	Human Diseases	Cancers: Overview	Central carbon metabolism in cancer	ko05230
Unigene292716	Unigene292716	Metabolism	Biosynthesis of other secondary metabolites	Butirosin and neomycin biosynthesis	ko00524
Unigene7697	Unigene7697	Metabolism	Metabolism of cofactors and vitamins	Pantothenate and CoA biosynthesis	ko00770
Unigene73395	Unigene73395	Genetic Information Processing	Translation	Ribosome	ko03010
Unigene260593	Unigene260593	Environmental Information Processing	Signal transduction	Plant hormone signal transduction	ko04075
Unigene188671	Unigene188671	Genetic Information Processing	Translation	Ribosome	ko03010
Unigene397361	Unigene397361	Genetic Information Processing	Folding, sorting and degradation	Protein processing in endoplasmic reticulum	ko04141
Unigene397361	Unigene397361	Genetic Information Processing	Folding, sorting and degradation	Protein export	ko03060
Unigene397361	Unigene397361	Organismal Systems	Endocrine system	Thyroid hormone synthesis	ko04918
Unigene397361	Unigene397361	Human Diseases	Neurodegenerative diseases	Prion diseases	ko05020
Unigene100990	Unigene100990	Genetic Information Processing	Folding, sorting and degradation	RNA degradation	ko03018
Unigene151966	Unigene151966	Human Diseases	Infectious diseases: Parasitic	Toxoplasmosis	ko05145
Unigene151966	Unigene151966	Organismal Systems	Environmental adaptation	Plant-pathogen interaction	ko04626
Unigene208461	Unigene208461	Human Diseases	Cancers: Overview	Transcriptional misregulation in cancer	ko05202
Unigene112500	Unigene112500	Metabolism	Nucleotide metabolism	Pyrimidine metabolism	ko00240
Unigene112500	Unigene112500	Metabolism	Metabolism of cofactors and vitamins	Folate biosynthesis	ko00790
Unigene112500	Unigene112500	Metabolism	Metabolism of cofactors and vitamins	One carbon pool by folate	ko00670
Unigene361082	Unigene361082	Genetic Information Processing	Translation	Ribosome biogenesis in eukaryotes	ko03008
Unigene220980	Unigene220980	Genetic Information Processing	Folding, sorting and degradation	Protein processing in endoplasmic reticulum	ko04141
Unigene220980	Unigene220980	Genetic Information Processing	Folding, sorting and degradation	Protein export	ko03060
Unigene220980	Unigene220980	Human Diseases	Infectious diseases: Bacterial	Vibrio cholerae infection	ko05110
Unigene220980	Unigene220980	Cellular Processes	Transport and catabolism	Phagosome	ko04145
Unigene56621	Unigene56621	Human Diseases	Infectious diseases: Bacterial	Salmonella infection	ko05132
Unigene56621	Unigene56621	Cellular Processes	Transport and catabolism	Endocytosis	ko04144
Unigene56621	Unigene56621	Human Diseases	Infectious diseases: Parasitic	Amoebiasis	ko05146
Unigene56621	Unigene56621	Cellular Processes	Transport and catabolism	Phagosome	ko04145
Unigene56621	Unigene56621	Human Diseases	Infectious diseases: Bacterial	Tuberculosis	ko05152
Unigene123783	Unigene123783	Genetic Information Processing	Translation	Ribosome	ko03010
Unigene202628	Unigene202628	Genetic Information Processing	Transcription	Spliceosome	ko03040
Unigene202628	Unigene202628	Human Diseases	Infectious diseases: Viral	Influenza A	ko05164
Unigene202628	Unigene202628	Organismal Systems	Immune system	Antigen processing and presentation	ko04612
Unigene202628	Unigene202628	Human Diseases	Infectious diseases: Viral	Epstein-Barr virus infection	ko05169
Unigene202628	Unigene202628	Environmental Information Processing	Signal transduction	MAPK signaling pathway	ko04010
Unigene202628	Unigene202628	Human Diseases	Infectious diseases: Viral	Measles	ko05162
Unigene202628	Unigene202628	Organismal Systems	Endocrine system	Estrogen signaling pathway	ko04915
Unigene202628	Unigene202628	Genetic Information Processing	Folding, sorting and degradation	Protein processing in endoplasmic reticulum	ko04141
Unigene202628	Unigene202628	Cellular Processes	Transport and catabolism	Endocytosis	ko04144
Unigene202628	Unigene202628	Human Diseases	Infectious diseases: Parasitic	Toxoplasmosis	ko05145
Unigene202628	Unigene202628	Human Diseases	Infectious diseases: Bacterial	Legionellosis	ko05134
Unigene312565	Unigene312565	Metabolism	Glycan biosynthesis and metabolism	Various types of N-glycan biosynthesis	ko00513
Unigene312565	Unigene312565	Genetic Information Processing	Folding, sorting and degradation	Protein processing in endoplasmic reticulum	ko04141
Unigene312565	Unigene312565	Metabolism	Glycan biosynthesis and metabolism	N-Glycan biosynthesis	ko00510
Unigene328174	Unigene328174	Genetic Information Processing	Folding, sorting and degradation	RNA degradation	ko03018
Unigene372970	Unigene372970	Metabolism	Global and overview maps	Carbon metabolism	ko01200
Unigene372970	Unigene372970	Metabolism	Energy metabolism	Carbon fixation in photosynthetic organisms	ko00710
Unigene372970	Unigene372970	Metabolism	Carbohydrate metabolism	Pyruvate metabolism	ko00620
Unigene127970	Unigene127970	Environmental Information Processing	Signal transduction	Plant hormone signal transduction	ko04075
Unigene368584	Unigene368584	Genetic Information Processing	Translation	Aminoacyl-tRNA biosynthesis	ko00970
Unigene353053	Unigene353053	Human Diseases	Neurodegenerative diseases	Prion diseases	ko05020
Unigene353053	Unigene353053	Organismal Systems	Endocrine system	Thyroid hormone synthesis	ko04918
Unigene353053	Unigene353053	Genetic Information Processing	Folding, sorting and degradation	Protein export	ko03060
Unigene353053	Unigene353053	Genetic Information Processing	Folding, sorting and degradation	Protein processing in endoplasmic reticulum	ko04141
Unigene19100	Unigene19100	Organismal Systems	Nervous system	GABAergic synapse	ko04727
Unigene19100	Unigene19100	Organismal Systems	Nervous system	Synaptic vesicle cycle	ko04721
Unigene19100	Unigene19100	Organismal Systems	Excretory system	Vasopressin-regulated water reabsorption	ko04962
Unigene5670	Unigene5670	Cellular Processes	Cell growth and death	Cell cycle	ko04110
Unigene5670	Unigene5670	Cellular Processes	Cell growth and death	Oocyte meiosis	ko04114
Unigene5670	Unigene5670	Genetic Information Processing	Folding, sorting and degradation	Protein processing in endoplasmic reticulum	ko04141
Unigene5670	Unigene5670	Organismal Systems	Environmental adaptation	Circadian rhythm	ko04710
Unigene5670	Unigene5670	Environmental Information Processing	Signal transduction	TGF-beta signaling pathway	ko04350
Unigene5670	Unigene5670	Human Diseases	Infectious diseases: Viral	Herpes simplex infection	ko05168
Unigene5670	Unigene5670	Environmental Information Processing	Signal transduction	Wnt signaling pathway	ko04310
Unigene5670	Unigene5670	Genetic Information Processing	Folding, sorting and degradation	Ubiquitin mediated proteolysis	ko04120
Unigene5670	Unigene5670	Cellular Processes	Cell growth and death	Cell cycle - yeast	ko04111
Unigene83231	Unigene83231	Genetic Information Processing	Replication and repair	Homologous recombination	ko03440
Unigene360588	Unigene360588	Genetic Information Processing	Translation	Ribosome	ko03010
Unigene220215	Unigene220215	Metabolism	Energy metabolism	Carbon fixation in photosynthetic organisms	ko00710
Unigene220215	Unigene220215	Metabolism	Carbohydrate metabolism	Pyruvate metabolism	ko00620
Unigene220215	Unigene220215	Metabolism	Global and overview maps	Carbon metabolism	ko01200
Unigene73219	Unigene73219	Genetic Information Processing	Translation	RNA transport	ko03013
Unigene73219	Unigene73219	Genetic Information Processing	Translation	mRNA surveillance pathway	ko03015
Unigene132032	Unigene132032	Genetic Information Processing	Translation	Ribosome	ko03010
Unigene140052	Unigene140052	Environmental Information Processing	Signal transduction	mTOR signaling pathway	ko04150
Unigene140052	Unigene140052	Environmental Information Processing	Signal transduction	PI3K-Akt signaling pathway	ko04151
Unigene208984	Unigene208984	Metabolism	Xenobiotics biodegradation and metabolism	Drug metabolism - cytochrome P450	ko00982
Unigene208984	Unigene208984	Metabolism	Xenobiotics biodegradation and metabolism	Metabolism of xenobiotics by cytochrome P450	ko00980
Unigene208984	Unigene208984	Metabolism	Metabolism of cofactors and vitamins	Retinol metabolism	ko00830
Unigene208984	Unigene208984	Metabolism	Amino acid metabolism	Tyrosine metabolism	ko00350
Unigene208984	Unigene208984	Metabolism	Global and overview maps	Degradation of aromatic compounds	ko01220
Unigene208984	Unigene208984	Metabolism	Xenobiotics biodegradation and metabolism	Naphthalene degradation	ko00626
Unigene208984	Unigene208984	Metabolism	Lipid metabolism	Fatty acid degradation	ko00071
Unigene208984	Unigene208984	Metabolism	Carbohydrate metabolism	Glycolysis / Gluconeogenesis	ko00010
Unigene208984	Unigene208984	Metabolism	Xenobiotics biodegradation and metabolism	Chloroalkane and chloroalkene degradation	ko00625
Unigene208983	Unigene208983	Genetic Information Processing	Folding, sorting and degradation	Protein processing in endoplasmic reticulum	ko04141
Unigene150956	Unigene150956	Genetic Information Processing	Folding, sorting and degradation	Protein processing in endoplasmic reticulum	ko04141
Unigene253793	Unigene253793	Metabolism	Amino acid metabolism	Cysteine and methionine metabolism	ko00270
Unigene253791	Unigene253791	Environmental Information Processing	Signal transduction	Plant hormone signal transduction	ko04075
Unigene179155	Unigene179155	Genetic Information Processing	Translation	Ribosome	ko03010
Unigene139787	Unigene139787	Environmental Information Processing	Signal transduction	Wnt signaling pathway	ko04310
Unigene139787	Unigene139787	Human Diseases	Neurodegenerative diseases	Alzheimer's disease	ko05010
Unigene139787	Unigene139787	Organismal Systems	Nervous system	Neurotrophin signaling pathway	ko04722
Unigene139787	Unigene139787	Environmental Information Processing	Signal transduction	Notch signaling pathway	ko04330
Unigene326259	Unigene326259	Genetic Information Processing	Folding, sorting and degradation	Ubiquitin mediated proteolysis	ko04120
Unigene103380	Unigene103380	Genetic Information Processing	Translation	Ribosome	ko03010
Unigene327259	Unigene327259	Human Diseases	Neurodegenerative diseases	Alzheimer's disease	ko05010
Unigene327259	Unigene327259	Environmental Information Processing	Signal transduction	HIF-1 signaling pathway	ko04066
Unigene327259	Unigene327259	Metabolism	Global and overview maps	Carbon metabolism	ko01200
Unigene327259	Unigene327259	Metabolism	Carbohydrate metabolism	Glycolysis / Gluconeogenesis	ko00010
Unigene327259	Unigene327259	Metabolism	Global and overview maps	Biosynthesis of amino acids	ko01230
Unigene327259	Unigene327259	Metabolism	Energy metabolism	Carbon fixation in photosynthetic organisms	ko00710
Unigene294367	Unigene294367	Metabolism	Carbohydrate metabolism	Fructose and mannose metabolism	ko00051
Unigene294367	Unigene294367	Metabolism	Carbohydrate metabolism	Amino sugar and nucleotide sugar metabolism	ko00520
Unigene96098	Unigene96098	Genetic Information Processing	Translation	RNA transport	ko03013
Unigene190181	Unigene190181	Metabolism	Nucleotide metabolism	Purine metabolism	ko00230
Unigene935	Unigene935	Environmental Information Processing	Signal transduction	Two-component system	ko02020
Unigene935	Unigene935	Metabolism	Global and overview maps	Fatty acid metabolism	ko01212
Unigene935	Unigene935	Metabolism	Lipid metabolism	Biosynthesis of unsaturated fatty acids	ko01040
Unigene932	Unigene932	Cellular Processes	Cell growth and death	Cell cycle	ko04110
Unigene932	Unigene932	Human Diseases	Cancers: Overview	MicroRNAs in cancer	ko05206
Unigene932	Unigene932	Human Diseases	Cancers: Overview	Transcriptional misregulation in cancer	ko05202
Unigene932	Unigene932	Cellular Processes	Cell growth and death	Apoptosis	ko04210
Unigene932	Unigene932	Human Diseases	Infectious diseases: Viral	HTLV-I infection	ko05166
Unigene932	Unigene932	Cellular Processes	Cell growth and death	p53 signaling pathway	ko04115
Unigene932	Unigene932	Environmental Information Processing	Signal transduction	NF-kappa B signaling pathway	ko04064
Unigene932	Unigene932	Environmental Information Processing	Signal transduction	FoxO signaling pathway	ko04068
Unigene337574	Unigene337574	Genetic Information Processing	Folding, sorting and degradation	Protein export	ko03060
Unigene233635	Unigene233635	Genetic Information Processing	Translation	Aminoacyl-tRNA biosynthesis	ko00970
Unigene277029	Unigene277029	Metabolism	Metabolism of cofactors and vitamins	Ubiquinone and other terpenoid-quinone biosynthesis	ko00130
Unigene43848	Unigene43848	Environmental Information Processing	Signal transduction	AMPK signaling pathway	ko04152
Unigene43848	Unigene43848	Organismal Systems	Digestive system	Bile secretion	ko04976
Unigene43848	Unigene43848	Metabolism	Metabolism of terpenoids and polyketides	Terpenoid backbone biosynthesis	ko00900
Unigene118088	Unigene118088	Genetic Information Processing	Translation	Ribosome	ko03010
Unigene170917	Unigene170917	Organismal Systems	Digestive system	Bile secretion	ko04976
Unigene170917	Unigene170917	Environmental Information Processing	Membrane transport	ABC transporters	ko02010
Unigene170917	Unigene170917	Human Diseases	Cancers: Overview	MicroRNAs in cancer	ko05206
Unigene143213	Unigene143213	Genetic Information Processing	Translation	Ribosome biogenesis in eukaryotes	ko03008
Unigene83377	Unigene83377	Metabolism	Metabolism of terpenoids and polyketides	Zeatin biosynthesis	ko00908
Unigene151511	Unigene151511	Genetic Information Processing	Translation	mRNA surveillance pathway	ko03015
Unigene8256	Unigene8256	Environmental Information Processing	Signal transduction	Plant hormone signal transduction	ko04075
Unigene249792	Unigene249792	Genetic Information Processing	Translation	Ribosome	ko03010
Unigene316935	Unigene316935	Metabolism	Carbohydrate metabolism	Starch and sucrose metabolism	ko00500
Unigene316935	Unigene316935	Metabolism	Carbohydrate metabolism	Amino sugar and nucleotide sugar metabolism	ko00520
Unigene364955	Unigene364955	Organismal Systems	Nervous system	GABAergic synapse	ko04727
Unigene364955	Unigene364955	Human Diseases	Substance dependence	Nicotine addiction	ko05033
Unigene364955	Unigene364955	Organismal Systems	Nervous system	Synaptic vesicle cycle	ko04721
Unigene364955	Unigene364955	Human Diseases	Substance dependence	Morphine addiction	ko05032
Unigene364955	Unigene364955	Organismal Systems	Nervous system	Retrograde endocannabinoid signaling	ko04723
Unigene258530	Unigene258530	Environmental Information Processing	Signal transduction	cGMP-PKG signaling pathway	ko04022
Unigene258530	Unigene258530	Environmental Information Processing	Signal transduction	Calcium signaling pathway	ko04020
Unigene258530	Unigene258530	Human Diseases	Neurodegenerative diseases	Parkinson's disease	ko05012
Unigene258530	Unigene258530	Human Diseases	Neurodegenerative diseases	Huntington's disease	ko05016
Unigene258530	Unigene258530	Human Diseases	Infectious diseases: Viral	HTLV-I infection	ko05166
Unigene117042	Unigene117042	Genetic Information Processing	Translation	Aminoacyl-tRNA biosynthesis	ko00970
Unigene253618	Unigene253618	Genetic Information Processing	Translation	Ribosome	ko03010
Unigene114531	Unigene114531	Metabolism	Amino acid metabolism	Phenylalanine, tyrosine and tryptophan biosynthesis	ko00400
Unigene114531	Unigene114531	Metabolism	Global and overview maps	Biosynthesis of amino acids	ko01230
Unigene201725	Unigene201725	Organismal Systems	Nervous system	Glutamatergic synapse	ko04724
Unigene201725	Unigene201725	Metabolism	Global and overview maps	Biosynthesis of amino acids	ko01230
Unigene201725	Unigene201725	Metabolism	Amino acid metabolism	Alanine, aspartate and glutamate metabolism	ko00250
Unigene201725	Unigene201725	Organismal Systems	Nervous system	GABAergic synapse	ko04727
Unigene201725	Unigene201725	Metabolism	Amino acid metabolism	Arginine biosynthesis	ko00220
Unigene201725	Unigene201725	Metabolism	Carbohydrate metabolism	Glyoxylate and dicarboxylate metabolism	ko00630
Unigene201725	Unigene201725	Metabolism	Energy metabolism	Nitrogen metabolism	ko00910
Unigene201725	Unigene201725	Environmental Information Processing	Signal transduction	Two-component system	ko02020
Unigene10077	Unigene10077	Metabolism	Carbohydrate metabolism	Fructose and mannose metabolism	ko00051
Unigene10077	Unigene10077	Metabolism	Carbohydrate metabolism	Glycolysis / Gluconeogenesis	ko00010
Unigene10077	Unigene10077	Metabolism	Global and overview maps	Carbon metabolism	ko01200
Unigene10077	Unigene10077	Metabolism	Energy metabolism	Carbon fixation in photosynthetic organisms	ko00710
Unigene10077	Unigene10077	Metabolism	Carbohydrate metabolism	Pentose phosphate pathway	ko00030
Unigene10077	Unigene10077	Metabolism	Global and overview maps	Biosynthesis of amino acids	ko01230
Unigene10077	Unigene10077	Metabolism	Energy metabolism	Methane metabolism	ko00680
Unigene66215	Unigene66215	Genetic Information Processing	Replication and repair	Base excision repair	ko03410
Unigene394743	Unigene394743	Genetic Information Processing	Transcription	Spliceosome	ko03040
Unigene33446	Unigene33446	Organismal Systems	Endocrine system	PPAR signaling pathway	ko03320
Unigene170896	Unigene170896	Metabolism	Global and overview maps	Biosynthesis of amino acids	ko01230
Unigene170896	Unigene170896	Human Diseases	Cancers: Overview	Viral carcinogenesis	ko05203
Unigene170896	Unigene170896	Metabolism	Carbohydrate metabolism	Pyruvate metabolism	ko00620
Unigene170896	Unigene170896	Metabolism	Global and overview maps	Carbon metabolism	ko01200
Unigene170896	Unigene170896	Organismal Systems	Endocrine system	Glucagon signaling pathway	ko04922
Unigene170896	Unigene170896	Human Diseases	Cancers: Overview	Central carbon metabolism in cancer	ko05230
Unigene170896	Unigene170896	Human Diseases	Endocrine and metabolic diseases	Type II diabetes mellitus	ko04930
Unigene170896	Unigene170896	Metabolism	Nucleotide metabolism	Purine metabolism	ko00230
Unigene170896	Unigene170896	Metabolism	Carbohydrate metabolism	Glycolysis / Gluconeogenesis	ko00010
Unigene77482	Unigene77482	Organismal Systems	Excretory system	Vasopressin-regulated water reabsorption	ko04962
Unigene301516	Unigene301516	Metabolism	Amino acid metabolism	Tryptophan metabolism	ko00380
Unigene301516	Unigene301516	Human Diseases	Infectious diseases: Parasitic	African trypanosomiasis	ko05143
Unigene119015	Unigene119015	Genetic Information Processing	Translation	Aminoacyl-tRNA biosynthesis	ko00970
Unigene365969	Unigene365969	Genetic Information Processing	Folding, sorting and degradation	Ubiquitin mediated proteolysis	ko04120
Unigene365969	Unigene365969	Genetic Information Processing	Folding, sorting and degradation	Protein processing in endoplasmic reticulum	ko04141
Unigene158308	Unigene158308	Metabolism	Biosynthesis of other secondary metabolites	Flavonoid biosynthesis	ko00941
Unigene158308	Unigene158308	Metabolism	Biosynthesis of other secondary metabolites	Flavone and flavonol biosynthesis	ko00944
Unigene242824	Unigene242824	Environmental Information Processing	Signal transduction	Sphingolipid signaling pathway	ko04071
Unigene242824	Unigene242824	Metabolism	Carbohydrate metabolism	Inositol phosphate metabolism	ko00562
Unigene242824	Unigene242824	Cellular Processes	Cellular community	Focal adhesion	ko04510
Unigene242824	Unigene242824	Human Diseases	Cancers: Specific types	Endometrial cancer	ko05213
Unigene242824	Unigene242824	Human Diseases	Infectious diseases: Viral	Hepatitis B	ko05161
Unigene242824	Unigene242824	Human Diseases	Cancers: Overview	Central carbon metabolism in cancer	ko05230
Unigene242824	Unigene242824	Environmental Information Processing	Signal transduction	mTOR signaling pathway	ko04150
Unigene242824	Unigene242824	Environmental Information Processing	Signal transduction	Phosphatidylinositol signaling system	ko04070
Unigene242824	Unigene242824	Human Diseases	Cancers: Specific types	Melanoma	ko05218
Unigene242824	Unigene242824	Environmental Information Processing	Signal transduction	PI3K-Akt signaling pathway	ko04151
Unigene242824	Unigene242824	Human Diseases	Cancers: Specific types	Small cell lung cancer	ko05222
Unigene242824	Unigene242824	Environmental Information Processing	Signal transduction	FoxO signaling pathway	ko04068
Unigene242824	Unigene242824	Cellular Processes	Cell growth and death	p53 signaling pathway	ko04115
Unigene242824	Unigene242824	Human Diseases	Cancers: Overview	Pathways in cancer	ko05200
Unigene242824	Unigene242824	Cellular Processes	Cellular community	Tight junction	ko04530
Unigene242824	Unigene242824	Human Diseases	Cancers: Specific types	Glioma	ko05214
Unigene242824	Unigene242824	Human Diseases	Endocrine and metabolic diseases	Insulin resistance	ko04931
Unigene242824	Unigene242824	Human Diseases	Cancers: Specific types	Prostate cancer	ko05215
Unigene242824	Unigene242824	Human Diseases	Cancers: Overview	MicroRNAs in cancer	ko05206
Unigene332247	Unigene332247	Genetic Information Processing	Translation	Ribosome	ko03010
Unigene186146	Unigene186146	Cellular Processes	Transport and catabolism	Endocytosis	ko04144
Unigene186146	Unigene186146	Human Diseases	Infectious diseases: Bacterial	Legionellosis	ko05134
Unigene186146	Unigene186146	Human Diseases	Infectious diseases: Bacterial	Vibrio cholerae infection	ko05110
Unigene186146	Unigene186146	Environmental Information Processing	Signal transduction	Phospholipase D signaling pathway	ko04072
Unigene265544	Unigene265544	Organismal Systems	Environmental adaptation	Circadian rhythm - plant	ko04712
Unigene60332	Unigene60332	Metabolism	Metabolism of cofactors and vitamins	Biotin metabolism	ko00780
Unigene318484	Unigene318484	Metabolism	Carbohydrate metabolism	Pentose and glucuronate interconversions	ko00040
Unigene94436	Unigene94436	Human Diseases	Cancers: Overview	MicroRNAs in cancer	ko05206
Unigene94436	Unigene94436	Genetic Information Processing	Translation	RNA transport	ko03013
Unigene94436	Unigene94436	Environmental Information Processing	Signal transduction	NF-kappa B signaling pathway	ko04064
Unigene94436	Unigene94436	Genetic Information Processing	Folding, sorting and degradation	Ubiquitin mediated proteolysis	ko04120
Unigene290962	Unigene290962	Environmental Information Processing	Signal transduction	Plant hormone signal transduction	ko04075
Unigene370689	Unigene370689	Metabolism	Amino acid metabolism	Cysteine and methionine metabolism	ko00270
Unigene370689	Unigene370689	Metabolism	Amino acid metabolism	Alanine, aspartate and glutamate metabolism	ko00250
Unigene370689	Unigene370689	Metabolism	Amino acid metabolism	Glycine, serine and threonine metabolism	ko00260
Unigene281041	Unigene281041	Metabolism	Energy metabolism	Oxidative phosphorylation	ko00190
Unigene168172	Unigene168172	Genetic Information Processing	Folding, sorting and degradation	Proteasome	ko03050
Unigene168172	Unigene168172	Human Diseases	Infectious diseases: Viral	Epstein-Barr virus infection	ko05169
Unigene170562	Unigene170562	Metabolism	Carbohydrate metabolism	Ascorbate and aldarate metabolism	ko00053
Unigene170562	Unigene170562	Metabolism	Metabolism of other amino acids	Glutathione metabolism	ko00480
Unigene245346	Unigene245346	Cellular Processes	Transport and catabolism	Peroxisome	ko04146
Unigene9154	Unigene9154	Metabolism	Amino acid metabolism	Glycine, serine and threonine metabolism	ko00260
Unigene103681	Unigene103681	Human Diseases	Cancers: Overview	MicroRNAs in cancer	ko05206
Unigene267202	Unigene267202	Genetic Information Processing	Translation	Ribosome	ko03010
Unigene49683	Unigene49683	Genetic Information Processing	Translation	Ribosome	ko03010
Unigene382295	Unigene382295	Genetic Information Processing	Translation	Ribosome	ko03010
Unigene1531	Unigene1531	Environmental Information Processing	Signal transduction	Sphingolipid signaling pathway	ko04071
Unigene1531	Unigene1531	Metabolism	Lipid metabolism	Sphingolipid metabolism	ko00600
Unigene75387	Unigene75387	Metabolism	Amino acid metabolism	Glycine, serine and threonine metabolism	ko00260
Unigene75387	Unigene75387	Metabolism	Global and overview maps	Carbon metabolism	ko01200
Unigene75387	Unigene75387	Metabolism	Carbohydrate metabolism	Glyoxylate and dicarboxylate metabolism	ko00630
Unigene76892	Unigene76892	Metabolism	Energy metabolism	Photosynthesis	ko00195
Unigene98500	Unigene98500	Genetic Information Processing	Folding, sorting and degradation	Protein processing in endoplasmic reticulum	ko04141
Unigene98500	Unigene98500	Human Diseases	Infectious diseases: Bacterial	Legionellosis	ko05134
Unigene317666	Unigene317666	Metabolism	Lipid metabolism	Glycerolipid metabolism	ko00561
Unigene317663	Unigene317663	Genetic Information Processing	Folding, sorting and degradation	Ubiquitin mediated proteolysis	ko04120
Unigene317663	Unigene317663	Genetic Information Processing	Folding, sorting and degradation	Protein processing in endoplasmic reticulum	ko04141
Unigene64622	Unigene64622	Genetic Information Processing	Translation	RNA transport	ko03013
Unigene64622	Unigene64622	Genetic Information Processing	Translation	mRNA surveillance pathway	ko03015
Unigene201311	Unigene201311	Cellular Processes	Transport and catabolism	Lysosome	ko04142
Unigene201310	Unigene201310	Metabolism	Carbohydrate metabolism	Pentose and glucuronate interconversions	ko00040
Unigene109027	Unigene109027	Genetic Information Processing	Translation	RNA transport	ko03013
Unigene109027	Unigene109027	Human Diseases	Infectious diseases: Bacterial	Legionellosis	ko05134
Unigene392289	Unigene392289	Human Diseases	Infectious diseases: Parasitic	Toxoplasmosis	ko05145
Unigene392289	Unigene392289	Human Diseases	Infectious diseases: Parasitic	Chagas disease (American trypanosomiasis)	ko05142
Unigene392289	Unigene392289	Human Diseases	Infectious diseases: Bacterial	Pertussis	ko05133
Unigene392289	Unigene392289	Human Diseases	Infectious diseases: Viral	Measles	ko05162
Unigene392289	Unigene392289	Organismal Systems	Immune system	Toll-like receptor signaling pathway	ko04620
Unigene392289	Unigene392289	Human Diseases	Infectious diseases: Parasitic	Leishmaniasis	ko05140
Unigene392289	Unigene392289	Organismal Systems	Nervous system	Neurotrophin signaling pathway	ko04722
Unigene392289	Unigene392289	Environmental Information Processing	Signal transduction	NF-kappa B signaling pathway	ko04064
Unigene392289	Unigene392289	Human Diseases	Infectious diseases: Viral	Influenza A	ko05164
Unigene392289	Unigene392289	Human Diseases	Infectious diseases: Bacterial	Tuberculosis	ko05152
Unigene392289	Unigene392289	Cellular Processes	Cell growth and death	Apoptosis	ko04210
Unigene395266	Unigene395266	Genetic Information Processing	Translation	RNA transport	ko03013
Unigene299786	Unigene299786	Genetic Information Processing	Translation	Ribosome	ko03010
Unigene373007	Unigene373007	Genetic Information Processing	Transcription	Spliceosome	ko03040
Unigene373007	Unigene373007	Human Diseases	Cancers: Overview	Transcriptional misregulation in cancer	ko05202
Unigene373007	Unigene373007	Human Diseases	Cancers: Overview	Proteoglycans in cancer	ko05205
Unigene373008	Unigene373008	Metabolism	Carbohydrate metabolism	Amino sugar and nucleotide sugar metabolism	ko00520
Unigene373008	Unigene373008	Metabolism	Carbohydrate metabolism	Pentose phosphate pathway	ko00030
Unigene373008	Unigene373008	Metabolism	Carbohydrate metabolism	Starch and sucrose metabolism	ko00500
Unigene373008	Unigene373008	Metabolism	Carbohydrate metabolism	Glycolysis / Gluconeogenesis	ko00010
Unigene373008	Unigene373008	Metabolism	Global and overview maps	Carbon metabolism	ko01200
Unigene206831	Unigene206831	Genetic Information Processing	Translation	Ribosome biogenesis in eukaryotes	ko03008
Unigene362162	Unigene362162	Metabolism	Amino acid metabolism	Glycine, serine and threonine metabolism	ko00260
Unigene362162	Unigene362162	Metabolism	Global and overview maps	Biosynthesis of amino acids	ko01230
Unigene362162	Unigene362162	Metabolism	Amino acid metabolism	Phenylalanine, tyrosine and tryptophan biosynthesis	ko00400
Unigene124474	Unigene124474	Metabolism	Biosynthesis of other secondary metabolites	Phenylpropanoid biosynthesis	ko00940
Unigene24285	Unigene24285	Metabolism	Biosynthesis of other secondary metabolites	Phenylpropanoid biosynthesis	ko00940
Unigene263059	Unigene263059	Genetic Information Processing	Translation	Ribosome	ko03010
Unigene202033	Unigene202033	Genetic Information Processing	Translation	mRNA surveillance pathway	ko03015
Unigene202033	Unigene202033	Organismal Systems	Endocrine system	Oxytocin signaling pathway	ko04921
Unigene202033	Unigene202033	Human Diseases	Endocrine and metabolic diseases	Insulin resistance	ko04931
Unigene202033	Unigene202033	Human Diseases	Cancers: Overview	Proteoglycans in cancer	ko05205
Unigene202033	Unigene202033	Organismal Systems	Immune system	Platelet activation	ko04611
Unigene202033	Unigene202033	Human Diseases	Infectious diseases: Viral	Herpes simplex infection	ko05168
Unigene202033	Unigene202033	Environmental Information Processing	Signal transduction	cAMP signaling pathway	ko04024
Unigene202033	Unigene202033	Organismal Systems	Sensory system	Inflammatory mediator regulation of TRP channels	ko04750
Unigene202033	Unigene202033	Cellular Processes	Cell motility	Regulation of actin cytoskeleton	ko04810
Unigene202033	Unigene202033	Organismal Systems	Circulatory system	Adrenergic signaling in cardiomyocytes	ko04261
Unigene202033	Unigene202033	Cellular Processes	Cell growth and death	Oocyte meiosis	ko04114
Unigene202033	Unigene202033	Organismal Systems	Nervous system	Dopaminergic synapse	ko04728
Unigene202033	Unigene202033	Cellular Processes	Cell growth and death	Meiosis - yeast	ko04113
Unigene202033	Unigene202033	Organismal Systems	Endocrine system	Insulin signaling pathway	ko04910
Unigene202033	Unigene202033	Organismal Systems	Nervous system	Long-term potentiation	ko04720
Unigene202033	Unigene202033	Human Diseases	Substance dependence	Alcoholism	ko05034
Unigene202033	Unigene202033	Organismal Systems	Circulatory system	Vascular smooth muscle contraction	ko04270
Unigene202033	Unigene202033	Environmental Information Processing	Signal transduction	cGMP-PKG signaling pathway	ko04022
Unigene202033	Unigene202033	Human Diseases	Substance dependence	Amphetamine addiction	ko05031
Unigene202033	Unigene202033	Cellular Processes	Cellular community	Focal adhesion	ko04510
Unigene202033	Unigene202033	Environmental Information Processing	Signal transduction	Hippo signaling pathway	ko04390
Unigene18819	Unigene18819	Metabolism	Carbohydrate metabolism	Amino sugar and nucleotide sugar metabolism	ko00520
Unigene18819	Unigene18819	Metabolism	Carbohydrate metabolism	Starch and sucrose metabolism	ko00500
Unigene235361	Unigene235361	Genetic Information Processing	Translation	Ribosome	ko03010
Unigene368776	Unigene368776	Metabolism	Metabolism of other amino acids	Cyanoamino acid metabolism	ko00460
Unigene368776	Unigene368776	Metabolism	Carbohydrate metabolism	Glyoxylate and dicarboxylate metabolism	ko00630
Unigene368776	Unigene368776	Metabolism	Global and overview maps	Carbon metabolism	ko01200
Unigene368776	Unigene368776	Metabolism	Metabolism of cofactors and vitamins	One carbon pool by folate	ko00670
Unigene368776	Unigene368776	Metabolism	Energy metabolism	Methane metabolism	ko00680
Unigene368776	Unigene368776	Metabolism	Amino acid metabolism	Glycine, serine and threonine metabolism	ko00260
Unigene368776	Unigene368776	Metabolism	Global and overview maps	Biosynthesis of amino acids	ko01230
Unigene21947	Unigene21947	Genetic Information Processing	Translation	Aminoacyl-tRNA biosynthesis	ko00970
Unigene15791	Unigene15791	Genetic Information Processing	Translation	RNA transport	ko03013
Unigene15791	Unigene15791	Genetic Information Processing	Translation	mRNA surveillance pathway	ko03015
Unigene15791	Unigene15791	Genetic Information Processing	Folding, sorting and degradation	RNA degradation	ko03018
Unigene138450	Unigene138450	Genetic Information Processing	Translation	Ribosome	ko03010
Unigene303184	Unigene303184	Metabolism	Metabolism of cofactors and vitamins	Vitamin B6 metabolism	ko00750
Unigene303184	Unigene303184	Metabolism	Global and overview maps	Biosynthesis of amino acids	ko01230
Unigene303184	Unigene303184	Metabolism	Amino acid metabolism	Glycine, serine and threonine metabolism	ko00260
Unigene274661	Unigene274661	Metabolism	Glycan biosynthesis and metabolism	Various types of N-glycan biosynthesis	ko00513
Unigene346404	Unigene346404	Environmental Information Processing	Signal transduction	Plant hormone signal transduction	ko04075
Unigene346404	Unigene346404	Organismal Systems	Environmental adaptation	Plant-pathogen interaction	ko04626
Unigene129420	Unigene129420	Genetic Information Processing	Translation	Ribosome	ko03010
Unigene226860	Unigene226860	Genetic Information Processing	Translation	Ribosome	ko03010
Unigene257354	Unigene257354	Cellular Processes	Cell growth and death	Cell cycle - yeast	ko04111
Unigene347795	Unigene347795	Cellular Processes	Transport and catabolism	Lysosome	ko04142
Unigene350220	Unigene350220	Metabolism	Global and overview maps	Biosynthesis of amino acids	ko01230
Unigene350220	Unigene350220	Metabolism	Amino acid metabolism	Glycine, serine and threonine metabolism	ko00260
Unigene350220	Unigene350220	Metabolism	Amino acid metabolism	Phenylalanine, tyrosine and tryptophan biosynthesis	ko00400
Unigene108207	Unigene108207	Genetic Information Processing	Folding, sorting and degradation	RNA degradation	ko03018
Unigene246841	Unigene246841	Human Diseases	Infectious diseases: Viral	Herpes simplex infection	ko05168
Unigene246841	Unigene246841	Environmental Information Processing	Signal transduction	cAMP signaling pathway	ko04024
Unigene246841	Unigene246841	Organismal Systems	Immune system	Platelet activation	ko04611
Unigene246841	Unigene246841	Cellular Processes	Cell motility	Regulation of actin cytoskeleton	ko04810
Unigene246841	Unigene246841	Organismal Systems	Sensory system	Inflammatory mediator regulation of TRP channels	ko04750
Unigene246841	Unigene246841	Human Diseases	Endocrine and metabolic diseases	Insulin resistance	ko04931
Unigene246841	Unigene246841	Organismal Systems	Endocrine system	Oxytocin signaling pathway	ko04921
Unigene246841	Unigene246841	Genetic Information Processing	Translation	mRNA surveillance pathway	ko03015
Unigene246841	Unigene246841	Human Diseases	Cancers: Overview	Proteoglycans in cancer	ko05205
Unigene246841	Unigene246841	Human Diseases	Substance dependence	Amphetamine addiction	ko05031
Unigene246841	Unigene246841	Environmental Information Processing	Signal transduction	cGMP-PKG signaling pathway	ko04022
Unigene246841	Unigene246841	Organismal Systems	Circulatory system	Vascular smooth muscle contraction	ko04270
Unigene246841	Unigene246841	Human Diseases	Substance dependence	Alcoholism	ko05034
Unigene246841	Unigene246841	Cellular Processes	Cellular community	Focal adhesion	ko04510
Unigene246841	Unigene246841	Environmental Information Processing	Signal transduction	Hippo signaling pathway	ko04390
Unigene246841	Unigene246841	Cellular Processes	Cell growth and death	Oocyte meiosis	ko04114
Unigene246841	Unigene246841	Organismal Systems	Circulatory system	Adrenergic signaling in cardiomyocytes	ko04261
Unigene246841	Unigene246841	Organismal Systems	Nervous system	Long-term potentiation	ko04720
Unigene246841	Unigene246841	Organismal Systems	Endocrine system	Insulin signaling pathway	ko04910
Unigene246841	Unigene246841	Cellular Processes	Cell growth and death	Meiosis - yeast	ko04113
Unigene246841	Unigene246841	Organismal Systems	Nervous system	Dopaminergic synapse	ko04728
Unigene262624	Unigene262624	Metabolism	Lipid metabolism	Fatty acid biosynthesis	ko00061
Unigene262624	Unigene262624	Organismal Systems	Endocrine system	Adipocytokine signaling pathway	ko04920
Unigene262624	Unigene262624	Organismal Systems	Endocrine system	PPAR signaling pathway	ko03320
Unigene262624	Unigene262624	Cellular Processes	Transport and catabolism	Peroxisome	ko04146
Unigene262624	Unigene262624	Metabolism	Lipid metabolism	Fatty acid degradation	ko00071
Unigene262624	Unigene262624	Metabolism	Global and overview maps	Fatty acid metabolism	ko01212
Unigene213397	Unigene213397	Cellular Processes	Transport and catabolism	Endocytosis	ko04144
Unigene213397	Unigene213397	Organismal Systems	Excretory system	Endocrine and other factor-regulated calcium reabsorption	ko04961
Unigene213397	Unigene213397	Organismal Systems	Digestive system	Pancreatic secretion	ko04972
Unigene213397	Unigene213397	Organismal Systems	Excretory system	Vasopressin-regulated water reabsorption	ko04962
Unigene151818	Unigene151818	Metabolism	Amino acid metabolism	Cysteine and methionine metabolism	ko00270
Unigene151818	Unigene151818	Metabolism	Carbohydrate metabolism	Citrate cycle (TCA cycle)	ko00020
Unigene151818	Unigene151818	Metabolism	Carbohydrate metabolism	Glyoxylate and dicarboxylate metabolism	ko00630
Unigene151818	Unigene151818	Metabolism	Global and overview maps	Carbon metabolism	ko01200
Unigene151818	Unigene151818	Metabolism	Energy metabolism	Carbon fixation in photosynthetic organisms	ko00710
Unigene151818	Unigene151818	Metabolism	Carbohydrate metabolism	Pyruvate metabolism	ko00620
Unigene358852	Unigene358852	Organismal Systems	Digestive system	Vitamin digestion and absorption	ko04977
Unigene358	Unigene358	Genetic Information Processing	Replication and repair	Mismatch repair	ko03430
Unigene358	Unigene358	Genetic Information Processing	Replication and repair	Nucleotide excision repair	ko03420
Unigene358	Unigene358	Genetic Information Processing	Replication and repair	Homologous recombination	ko03440
Unigene358	Unigene358	Genetic Information Processing	Replication and repair	DNA replication	ko03030
Unigene358	Unigene358	Genetic Information Processing	Replication and repair	Fanconi anemia pathway	ko03460
Unigene57803	Unigene57803	Genetic Information Processing	Translation	Ribosome	ko03010
Unigene237829	Unigene237829	Metabolism	Global and overview maps	2-Oxocarboxylic acid metabolism	ko01210
Unigene237829	Unigene237829	Metabolism	Global and overview maps	Biosynthesis of amino acids	ko01230
Unigene237829	Unigene237829	Metabolism	Amino acid metabolism	Glycine, serine and threonine metabolism	ko00260
Unigene237829	Unigene237829	Metabolism	Amino acid metabolism	Lysine biosynthesis	ko00300
Unigene237829	Unigene237829	Metabolism	Biosynthesis of other secondary metabolites	Monobactam biosynthesis	ko00261
Unigene237829	Unigene237829	Metabolism	Amino acid metabolism	Cysteine and methionine metabolism	ko00270
Unigene363116	Unigene363116	Genetic Information Processing	Translation	Ribosome	ko03010
Unigene275476	Unigene275476	Genetic Information Processing	Folding, sorting and degradation	Protein processing in endoplasmic reticulum	ko04141
Unigene275476	Unigene275476	Metabolism	Glycan biosynthesis and metabolism	N-Glycan biosynthesis	ko00510
Unigene275476	Unigene275476	Metabolism	Glycan biosynthesis and metabolism	Various types of N-glycan biosynthesis	ko00513
Unigene116154	Unigene116154	Metabolism	Energy metabolism	Oxidative phosphorylation	ko00190
Unigene334305	Unigene334305	Genetic Information Processing	Translation	Ribosome	ko03010
Unigene23257	Unigene23257	Organismal Systems	Endocrine system	Thyroid hormone signaling pathway	ko04919
Unigene23257	Unigene23257	Human Diseases	Neurodegenerative diseases	Prion diseases	ko05020
Unigene23257	Unigene23257	Organismal Systems	Endocrine system	Insulin signaling pathway	ko04910
Unigene23257	Unigene23257	Organismal Systems	Endocrine system	Progesterone-mediated oocyte maturation	ko04914
Unigene23257	Unigene23257	Human Diseases	Cancers: Specific types	Melanoma	ko05218
Unigene23257	Unigene23257	Organismal Systems	Immune system	B cell receptor signaling pathway	ko04662
Unigene23257	Unigene23257	Environmental Information Processing	Signal transduction	PI3K-Akt signaling pathway	ko04151
Unigene23257	Unigene23257	Human Diseases	Cancers: Specific types	Colorectal cancer	ko05210
Unigene23257	Unigene23257	Organismal Systems	Nervous system	Long-term potentiation	ko04720
Unigene23257	Unigene23257	Environmental Information Processing	Signal transduction	VEGF signaling pathway	ko04370
Unigene23257	Unigene23257	Human Diseases	Cancers: Overview	Central carbon metabolism in cancer	ko05230
Unigene23257	Unigene23257	Organismal Systems	Nervous system	Neurotrophin signaling pathway	ko04722
Unigene23257	Unigene23257	Environmental Information Processing	Signal transduction	Rap1 signaling pathway	ko04015
Unigene23257	Unigene23257	Organismal Systems	Endocrine system	Estrogen signaling pathway	ko04915
Unigene23257	Unigene23257	Cellular Processes	Cell growth and death	Oocyte meiosis	ko04114
Unigene23257	Unigene23257	Environmental Information Processing	Signal transduction	HIF-1 signaling pathway	ko04066
Unigene23257	Unigene23257	Organismal Systems	Development	Osteoclast differentiation	ko04380
Unigene23257	Unigene23257	Organismal Systems	Immune system	Toll-like receptor signaling pathway	ko04620
Unigene23257	Unigene23257	Organismal Systems	Immune system	Natural killer cell mediated cytotoxicity	ko04650
Unigene23257	Unigene23257	Cellular Processes	Cellular community	Focal adhesion	ko04510
Unigene23257	Unigene23257	Organismal Systems	Endocrine system	Melanogenesis	ko04916
Unigene23257	Unigene23257	Human Diseases	Cancers: Specific types	Acute myeloid leukemia	ko05221
Unigene23257	Unigene23257	Organismal Systems	Immune system	Fc epsilon RI signaling pathway	ko04664
Unigene23257	Unigene23257	Human Diseases	Cancers: Specific types	Endometrial cancer	ko05213
Unigene23257	Unigene23257	Human Diseases	Infectious diseases: Viral	Hepatitis B	ko05161
Unigene23257	Unigene23257	Human Diseases	Substance dependence	Alcoholism	ko05034
Unigene23257	Unigene23257	Environmental Information Processing	Signal transduction	MAPK signaling pathway - fly	ko04013
Unigene23257	Unigene23257	Organismal Systems	Immune system	Fc gamma R-mediated phagocytosis	ko04666
Unigene23257	Unigene23257	Organismal Systems	Endocrine system	GnRH signaling pathway	ko04912
Unigene23257	Unigene23257	Environmental Information Processing	Signal transduction	Sphingolipid signaling pathway	ko04071
Unigene23257	Unigene23257	Environmental Information Processing	Signal transduction	cGMP-PKG signaling pathway	ko04022
Unigene23257	Unigene23257	Human Diseases	Cancers: Overview	Choline metabolism in cancer	ko05231
Unigene23257	Unigene23257	Organismal Systems	Circulatory system	Vascular smooth muscle contraction	ko04270
Unigene23257	Unigene23257	Human Diseases	Cancers: Specific types	Thyroid cancer	ko05216
Unigene23257	Unigene23257	Organismal Systems	Nervous system	Serotonergic synapse	ko04726
Unigene23257	Unigene23257	Organismal Systems	Nervous system	Long-term depression	ko04730
Unigene23257	Unigene23257	Organismal Systems	Environmental adaptation	Plant-pathogen interaction	ko04626
Unigene23257	Unigene23257	Human Diseases	Cancers: Overview	Proteoglycans in cancer	ko05205
Unigene23257	Unigene23257	Human Diseases	Cancers: Overview	MicroRNAs in cancer	ko05206
Unigene23257	Unigene23257	Cellular Processes	Cellular community	Signaling pathways regulating pluripotency of stem cells	ko04550
Unigene23257	Unigene23257	Environmental Information Processing	Signal transduction	ErbB signaling pathway	ko04012
Unigene23257	Unigene23257	Human Diseases	Cancers: Specific types	Renal cell carcinoma	ko05211
Unigene23257	Unigene23257	Environmental Information Processing	Signal transduction	Phospholipase D signaling pathway	ko04072
Unigene23257	Unigene23257	Human Diseases	Cancers: Specific types	Non-small cell lung cancer	ko05223
Unigene23257	Unigene23257	Organismal Systems	Endocrine system	Oxytocin signaling pathway	ko04921
Unigene23257	Unigene23257	Organismal Systems	Endocrine system	Prolactin signaling pathway	ko04917
Unigene23257	Unigene23257	Human Diseases	Cancers: Specific types	Glioma	ko05214
Unigene23257	Unigene23257	Human Diseases	Cancers: Specific types	Chronic myeloid leukemia	ko05220
Unigene23257	Unigene23257	Organismal Systems	Immune system	T cell receptor signaling pathway	ko04660
Unigene23257	Unigene23257	Environmental Information Processing	Signal transduction	TNF signaling pathway	ko04668
Unigene23257	Unigene23257	Human Diseases	Cancers: Specific types	Prostate cancer	ko05215
Unigene23257	Unigene23257	Human Diseases	Cancers: Specific types	Bladder cancer	ko05219
Unigene23257	Unigene23257	Organismal Systems	Development	Dorso-ventral axis formation	ko04320
Unigene23257	Unigene23257	Organismal Systems	Immune system	Chemokine signaling pathway	ko04062
Unigene23257	Unigene23257	Human Diseases	Infectious diseases: Viral	Influenza A	ko05164
Unigene23257	Unigene23257	Environmental Information Processing	Signal transduction	Ras signaling pathway	ko04014
Unigene23257	Unigene23257	Human Diseases	Cancers: Overview	Pathways in cancer	ko05200
Unigene23257	Unigene23257	Cellular Processes	Cell motility	Regulation of actin cytoskeleton	ko04810
Unigene23257	Unigene23257	Organismal Systems	Nervous system	Cholinergic synapse	ko04725
Unigene23257	Unigene23257	Environmental Information Processing	Signal transduction	cAMP signaling pathway	ko04024
Unigene23257	Unigene23257	Environmental Information Processing	Signal transduction	FoxO signaling pathway	ko04068
Unigene23257	Unigene23257	Cellular Processes	Cellular community	Gap junction	ko04540
Unigene23257	Unigene23257	Human Diseases	Cancers: Specific types	Pancreatic cancer	ko05212
Unigene23257	Unigene23257	Environmental Information Processing	Signal transduction	MAPK signaling pathway	ko04010
Unigene142751	Unigene142751	Genetic Information Processing	Folding, sorting and degradation	Protein processing in endoplasmic reticulum	ko04141
Unigene37310	Unigene37310	Metabolism	Carbohydrate metabolism	Starch and sucrose metabolism	ko00500
Unigene37310	Unigene37310	Metabolism	Carbohydrate metabolism	Amino sugar and nucleotide sugar metabolism	ko00520
Unigene356357	Unigene356357	Genetic Information Processing	Folding, sorting and degradation	Protein processing in endoplasmic reticulum	ko04141
Unigene367691	Unigene367691	Organismal Systems	Excretory system	Vasopressin-regulated water reabsorption	ko04962
Unigene367691	Unigene367691	Cellular Processes	Transport and catabolism	Endocytosis	ko04144
Unigene367691	Unigene367691	Organismal Systems	Excretory system	Endocrine and other factor-regulated calcium reabsorption	ko04961
Unigene367691	Unigene367691	Organismal Systems	Digestive system	Pancreatic secretion	ko04972
Unigene128264	Unigene128264	Metabolism	Global and overview maps	Biosynthesis of amino acids	ko01230
Unigene128264	Unigene128264	Metabolism	Energy metabolism	Sulfur metabolism	ko00920
Unigene128264	Unigene128264	Metabolism	Amino acid metabolism	Cysteine and methionine metabolism	ko00270
Unigene128264	Unigene128264	Metabolism	Global and overview maps	Carbon metabolism	ko01200
Unigene360457	Unigene360457	Genetic Information Processing	Transcription	Spliceosome	ko03040
Unigene163554	Unigene163554	Genetic Information Processing	Transcription	Spliceosome	ko03040
Unigene163552	Unigene163552	Genetic Information Processing	Translation	Ribosome	ko03010
Unigene99237	Unigene99237	Genetic Information Processing	Translation	Ribosome	ko03010
Unigene272803	Unigene272803	Genetic Information Processing	Replication and repair	Nucleotide excision repair	ko03420
Unigene272803	Unigene272803	Genetic Information Processing	Transcription	Basal transcription factors	ko03022
Unigene330245	Unigene330245	Genetic Information Processing	Translation	Aminoacyl-tRNA biosynthesis	ko00970
Unigene64425	Unigene64425	Cellular Processes	Transport and catabolism	Endocytosis	ko04144
Unigene64425	Unigene64425	Human Diseases	Cancers: Overview	Choline metabolism in cancer	ko05231
Unigene64425	Unigene64425	Organismal Systems	Immune system	Fc gamma R-mediated phagocytosis	ko04666
Unigene64425	Unigene64425	Organismal Systems	Endocrine system	GnRH signaling pathway	ko04912
Unigene64425	Unigene64425	Environmental Information Processing	Signal transduction	Sphingolipid signaling pathway	ko04071
Unigene64425	Unigene64425	Metabolism	Lipid metabolism	Ether lipid metabolism	ko00565
Unigene64425	Unigene64425	Environmental Information Processing	Signal transduction	Ras signaling pathway	ko04014
Unigene64425	Unigene64425	Metabolism	Lipid metabolism	Glycerophospholipid metabolism	ko00564
Unigene64425	Unigene64425	Environmental Information Processing	Signal transduction	cAMP signaling pathway	ko04024
Unigene64425	Unigene64425	Organismal Systems	Nervous system	Glutamatergic synapse	ko04724
Unigene64425	Unigene64425	Environmental Information Processing	Signal transduction	Phospholipase D signaling pathway	ko04072
Unigene64428	Unigene64428	Genetic Information Processing	Transcription	Spliceosome	ko03040
Unigene338099	Unigene338099	Human Diseases	Cancers: Overview	Choline metabolism in cancer	ko05231
Unigene338099	Unigene338099	Organismal Systems	Immune system	Fc gamma R-mediated phagocytosis	ko04666
Unigene338099	Unigene338099	Organismal Systems	Endocrine system	GnRH signaling pathway	ko04912
Unigene338099	Unigene338099	Environmental Information Processing	Signal transduction	Sphingolipid signaling pathway	ko04071
Unigene338099	Unigene338099	Cellular Processes	Transport and catabolism	Endocytosis	ko04144
Unigene338099	Unigene338099	Metabolism	Lipid metabolism	Ether lipid metabolism	ko00565
Unigene338099	Unigene338099	Environmental Information Processing	Signal transduction	cAMP signaling pathway	ko04024
Unigene338099	Unigene338099	Metabolism	Lipid metabolism	Glycerophospholipid metabolism	ko00564
Unigene338099	Unigene338099	Environmental Information Processing	Signal transduction	Ras signaling pathway	ko04014
Unigene338099	Unigene338099	Organismal Systems	Nervous system	Glutamatergic synapse	ko04724
Unigene338099	Unigene338099	Environmental Information Processing	Signal transduction	Phospholipase D signaling pathway	ko04072
Unigene384846	Unigene384846	Metabolism	Lipid metabolism	Arachidonic acid metabolism	ko00590
Unigene384846	Unigene384846	Human Diseases	Cancers: Overview	Chemical carcinogenesis	ko05204
Unigene384846	Unigene384846	Organismal Systems	Endocrine system	Ovarian steroidogenesis	ko04913
Unigene384846	Unigene384846	Environmental Information Processing	Signal transduction	VEGF signaling pathway	ko04370
Unigene384846	Unigene384846	Human Diseases	Infectious diseases: Parasitic	Leishmaniasis	ko05140
Unigene384846	Unigene384846	Organismal Systems	Nervous system	Retrograde endocannabinoid signaling	ko04723
Unigene384846	Unigene384846	Human Diseases	Cancers: Overview	Pathways in cancer	ko05200
Unigene384846	Unigene384846	Environmental Information Processing	Signal transduction	NF-kappa B signaling pathway	ko04064
Unigene384846	Unigene384846	Human Diseases	Cancers: Specific types	Small cell lung cancer	ko05222
Unigene384846	Unigene384846	Organismal Systems	Nervous system	Serotonergic synapse	ko04726
Unigene384846	Unigene384846	Organismal Systems	Endocrine system	Regulation of lipolysis in adipocytes	ko04923
Unigene384846	Unigene384846	Human Diseases	Cancers: Overview	MicroRNAs in cancer	ko05206
Unigene384846	Unigene384846	Organismal Systems	Endocrine system	Oxytocin signaling pathway	ko04921
Unigene384846	Unigene384846	Environmental Information Processing	Signal transduction	TNF signaling pathway	ko04668
Unigene331119	Unigene331119	Metabolism	Metabolism of terpenoids and polyketides	Diterpenoid biosynthesis	ko00904
Unigene339322	Unigene339322	Human Diseases	Substance dependence	Alcoholism	ko05034
Unigene339322	Unigene339322	Human Diseases	Cancers: Overview	Transcriptional misregulation in cancer	ko05202
Unigene339322	Unigene339322	Human Diseases	Immune diseases	Systemic lupus erythematosus	ko05322
Unigene334892	Unigene334892	Metabolism	Lipid metabolism	Glycerophospholipid metabolism	ko00564
Unigene106017	Unigene106017	Genetic Information Processing	Folding, sorting and degradation	SNARE interactions in vesicular transport	ko04130
Unigene288286	Unigene288286	Genetic Information Processing	Translation	RNA transport	ko03013
Unigene288286	Unigene288286	Genetic Information Processing	Translation	mRNA surveillance pathway	ko03015
Unigene11388	Unigene11388	Organismal Systems	Environmental adaptation	Plant-pathogen interaction	ko04626
Unigene11386	Unigene11386	Genetic Information Processing	Translation	mRNA surveillance pathway	ko03015
Unigene326362	Unigene326362	Genetic Information Processing	Translation	Aminoacyl-tRNA biosynthesis	ko00970
Unigene150736	Unigene150736	Genetic Information Processing	Translation	Ribosome biogenesis in eukaryotes	ko03008
Unigene150738	Unigene150738	Genetic Information Processing	Translation	RNA transport	ko03013
Unigene150738	Unigene150738	Genetic Information Processing	Translation	mRNA surveillance pathway	ko03015
Unigene151466	Unigene151466	Cellular Processes	Cell growth and death	Meiosis - yeast	ko04113
Unigene128100	Unigene128100	Genetic Information Processing	Folding, sorting and degradation	Ubiquitin mediated proteolysis	ko04120
Unigene128100	Unigene128100	Human Diseases	Neurodegenerative diseases	Parkinson's disease	ko05012
Unigene128100	Unigene128100	Genetic Information Processing	Folding, sorting and degradation	Protein processing in endoplasmic reticulum	ko04141
Unigene179770	Unigene179770	Organismal Systems	Endocrine system	Estrogen signaling pathway	ko04915
Unigene179774	Unigene179774	Genetic Information Processing	Translation	Ribosome	ko03010
Unigene382987	Unigene382987	Metabolism	Global and overview maps	Biosynthesis of amino acids	ko01230
Unigene382987	Unigene382987	Metabolism	Amino acid metabolism	Histidine metabolism	ko00340
Unigene252215	Unigene252215	Metabolism	Metabolism of terpenoids and polyketides	Terpenoid backbone biosynthesis	ko00900
Unigene48210	Unigene48210	Cellular Processes	Cell growth and death	Cell cycle - yeast	ko04111
Unigene48210	Unigene48210	Environmental Information Processing	Signal transduction	Hippo signaling pathway - fly	ko04391
Unigene48210	Unigene48210	Environmental Information Processing	Signal transduction	Hippo signaling pathway	ko04390
Unigene38961	Unigene38961	Environmental Information Processing	Signal transduction	Hippo signaling pathway	ko04390
Unigene38961	Unigene38961	Environmental Information Processing	Signal transduction	PI3K-Akt signaling pathway	ko04151
Unigene38961	Unigene38961	Cellular Processes	Cell growth and death	Cell cycle	ko04110
Unigene38961	Unigene38961	Environmental Information Processing	Signal transduction	Hippo signaling pathway - fly	ko04391
Unigene38961	Unigene38961	Cellular Processes	Cell growth and death	Oocyte meiosis	ko04114
Unigene38961	Unigene38961	Organismal Systems	Nervous system	Neurotrophin signaling pathway	ko04722
Unigene38961	Unigene38961	Human Diseases	Infectious diseases: Viral	Epstein-Barr virus infection	ko05169
Unigene38961	Unigene38961	Human Diseases	Cancers: Overview	Viral carcinogenesis	ko05203
Unigene355701	Unigene355701	Metabolism	Energy metabolism	Photosynthesis	ko00195
Unigene49169	Unigene49169	Organismal Systems	Endocrine system	Insulin signaling pathway	ko04910
Unigene213920	Unigene213920	Metabolism	Global and overview maps	Biosynthesis of amino acids	ko01230
Unigene213920	Unigene213920	Metabolism	Energy metabolism	Carbon fixation in photosynthetic organisms	ko00710
Unigene213920	Unigene213920	Metabolism	Global and overview maps	Carbon metabolism	ko01200
Unigene213920	Unigene213920	Metabolism	Carbohydrate metabolism	Inositol phosphate metabolism	ko00562
Unigene213920	Unigene213920	Metabolism	Carbohydrate metabolism	Glycolysis / Gluconeogenesis	ko00010
Unigene213920	Unigene213920	Metabolism	Carbohydrate metabolism	Fructose and mannose metabolism	ko00051
Unigene229980	Unigene229980	Genetic Information Processing	Translation	Ribosome	ko03010
Unigene250230	Unigene250230	Human Diseases	Endocrine and metabolic diseases	Non-alcoholic fatty liver disease (NAFLD)	ko04932
Unigene250230	Unigene250230	Genetic Information Processing	Folding, sorting and degradation	Protein processing in endoplasmic reticulum	ko04141
Unigene250230	Unigene250230	Human Diseases	Neurodegenerative diseases	Alzheimer's disease	ko05010
Unigene253766	Unigene253766	Metabolism	Amino acid metabolism	Cysteine and methionine metabolism	ko00270
Unigene253766	Unigene253766	Metabolism	Amino acid metabolism	Arginine and proline metabolism	ko00330
Unigene217127	Unigene217127	Metabolism	Glycan biosynthesis and metabolism	Glycosaminoglycan degradation	ko00531
Unigene217127	Unigene217127	Human Diseases	Cancers: Overview	Proteoglycans in cancer	ko05205
Unigene165031	Unigene165031	Metabolism	Energy metabolism	Carbon fixation in photosynthetic organisms	ko00710
Unigene165031	Unigene165031	Metabolism	Carbohydrate metabolism	Pentose phosphate pathway	ko00030
Unigene114624	Unigene114624	Metabolism	Amino acid metabolism	Arginine and proline metabolism	ko00330
Unigene114624	Unigene114624	Metabolism	Global and overview maps	Biosynthesis of amino acids	ko01230
Unigene333430	Unigene333430	Genetic Information Processing	Translation	Ribosome	ko03010
Unigene191497	Unigene191497	Environmental Information Processing	Signal transduction	Plant hormone signal transduction	ko04075
Unigene65630	Unigene65630	Metabolism	Energy metabolism	Photosynthesis	ko00195
Unigene86254	Unigene86254	Genetic Information Processing	Folding, sorting and degradation	Protein processing in endoplasmic reticulum	ko04141
Unigene115575	Unigene115575	Metabolism	Lipid metabolism	Steroid biosynthesis	ko00100
Unigene365091	Unigene365091	Human Diseases	Infectious diseases: Viral	Epstein-Barr virus infection	ko05169
Unigene365091	Unigene365091	Human Diseases	Cancers: Overview	Viral carcinogenesis	ko05203
Unigene85505	Unigene85505	Genetic Information Processing	Translation	Ribosome	ko03010
Unigene85508	Unigene85508	Metabolism	Global and overview maps	Fatty acid metabolism	ko01212
Unigene85508	Unigene85508	Metabolism	Metabolism of cofactors and vitamins	Biotin metabolism	ko00780
Unigene85508	Unigene85508	Metabolism	Lipid metabolism	Fatty acid biosynthesis	ko00061
Unigene107247	Unigene107247	Metabolism	Biosynthesis of other secondary metabolites	Streptomycin biosynthesis	ko00521
Unigene107247	Unigene107247	Metabolism	Carbohydrate metabolism	Amino sugar and nucleotide sugar metabolism	ko00520
Unigene107247	Unigene107247	Metabolism	Carbohydrate metabolism	Starch and sucrose metabolism	ko00500
Unigene107247	Unigene107247	Organismal Systems	Digestive system	Carbohydrate digestion and absorption	ko04973
Unigene107247	Unigene107247	Metabolism	Carbohydrate metabolism	Galactose metabolism	ko00052
Unigene107247	Unigene107247	Human Diseases	Endocrine and metabolic diseases	Type II diabetes mellitus	ko04930
Unigene107247	Unigene107247	Metabolism	Carbohydrate metabolism	Fructose and mannose metabolism	ko00051
Unigene107247	Unigene107247	Metabolism	Carbohydrate metabolism	Glycolysis / Gluconeogenesis	ko00010
Unigene107247	Unigene107247	Metabolism	Global and overview maps	Carbon metabolism	ko01200
Unigene107247	Unigene107247	Organismal Systems	Endocrine system	Insulin signaling pathway	ko04910
Unigene107247	Unigene107247	Environmental Information Processing	Signal transduction	HIF-1 signaling pathway	ko04066
Unigene107247	Unigene107247	Human Diseases	Cancers: Overview	Central carbon metabolism in cancer	ko05230
Unigene107247	Unigene107247	Metabolism	Biosynthesis of other secondary metabolites	Butirosin and neomycin biosynthesis	ko00524
Unigene37723	Unigene37723	Human Diseases	Immune diseases	Systemic lupus erythematosus	ko05322
Unigene37723	Unigene37723	Genetic Information Processing	Transcription	Spliceosome	ko03040
Unigene224963	Unigene224963	Cellular Processes	Transport and catabolism	Phagosome	ko04145
Unigene224963	Unigene224963	Cellular Processes	Transport and catabolism	Lysosome	ko04142
Unigene224963	Unigene224963	Human Diseases	Immune diseases	Rheumatoid arthritis	ko05323
Unigene224963	Unigene224963	Organismal Systems	Immune system	Antigen processing and presentation	ko04612
Unigene224963	Unigene224963	Human Diseases	Cancers: Overview	Proteoglycans in cancer	ko05205
Unigene234352	Unigene234352	Genetic Information Processing	Translation	Aminoacyl-tRNA biosynthesis	ko00970
Unigene74690	Unigene74690	Genetic Information Processing	Translation	Ribosome	ko03010
Unigene49417	Unigene49417	Metabolism	Carbohydrate metabolism	Starch and sucrose metabolism	ko00500
Unigene49416	Unigene49416	Metabolism	Lipid metabolism	Sphingolipid metabolism	ko00600
Unigene49416	Unigene49416	Environmental Information Processing	Signal transduction	Sphingolipid signaling pathway	ko04071
Unigene49418	Unigene49418	Metabolism	Carbohydrate metabolism	Ascorbate and aldarate metabolism	ko00053
Unigene141829	Unigene141829	Environmental Information Processing	Signal transduction	FoxO signaling pathway	ko04068
Unigene141829	Unigene141829	Organismal Systems	Environmental adaptation	Circadian rhythm	ko04710
Unigene141829	Unigene141829	Cellular Processes	Transport and catabolism	Regulation of autophagy	ko04140
Unigene141829	Unigene141829	Human Diseases	Endocrine and metabolic diseases	Insulin resistance	ko04931
Unigene141829	Unigene141829	Organismal Systems	Endocrine system	Oxytocin signaling pathway	ko04921
Unigene141829	Unigene141829	Environmental Information Processing	Signal transduction	AMPK signaling pathway	ko04152
Unigene141829	Unigene141829	Human Diseases	Endocrine and metabolic diseases	Non-alcoholic fatty liver disease (NAFLD)	ko04932
Unigene141829	Unigene141829	Organismal Systems	Endocrine system	Adipocytokine signaling pathway	ko04920
Unigene141829	Unigene141829	Environmental Information Processing	Signal transduction	mTOR signaling pathway	ko04150
Unigene141829	Unigene141829	Organismal Systems	Endocrine system	Glucagon signaling pathway	ko04922
Unigene141829	Unigene141829	Environmental Information Processing	Signal transduction	PI3K-Akt signaling pathway	ko04151
Unigene141829	Unigene141829	Organismal Systems	Endocrine system	Insulin signaling pathway	ko04910
Unigene141829	Unigene141829	Human Diseases	Cardiovascular diseases	Hypertrophic cardiomyopathy (HCM)	ko05410
Unigene133683	Unigene133683	Cellular Processes	Cell growth and death	Cell cycle	ko04110
Unigene133683	Unigene133683	Organismal Systems	Endocrine system	Progesterone-mediated oocyte maturation	ko04914
Unigene133683	Unigene133683	Human Diseases	Infectious diseases: Viral	Hepatitis B	ko05161
Unigene133683	Unigene133683	Human Diseases	Cancers: Overview	Viral carcinogenesis	ko05203
Unigene133683	Unigene133683	Environmental Information Processing	Signal transduction	AMPK signaling pathway	ko04152
Unigene133683	Unigene133683	Human Diseases	Infectious diseases: Viral	Epstein-Barr virus infection	ko05169
Unigene160915	Unigene160915	Genetic Information Processing	Transcription	Spliceosome	ko03040
Unigene80819	Unigene80819	Genetic Information Processing	Translation	RNA transport	ko03013
Unigene80819	Unigene80819	Human Diseases	Infectious diseases: Bacterial	Legionellosis	ko05134
Unigene337737	Unigene337737	Metabolism	Carbohydrate metabolism	Starch and sucrose metabolism	ko00500
Unigene337737	Unigene337737	Metabolism	Carbohydrate metabolism	Pentose and glucuronate interconversions	ko00040
Unigene219050	Unigene219050	Genetic Information Processing	Translation	Ribosome biogenesis in eukaryotes	ko03008
Unigene63505	Unigene63505	Metabolism	Carbohydrate metabolism	Pentose and glucuronate interconversions	ko00040
Unigene315499	Unigene315499	Metabolism	Metabolism of other amino acids	Taurine and hypotaurine metabolism	ko00430
Unigene299515	Unigene299515	Metabolism	Energy metabolism	Oxidative phosphorylation	ko00190
Unigene299515	Unigene299515	Human Diseases	Neurodegenerative diseases	Parkinson's disease	ko05012
Unigene108122	Unigene108122	Human Diseases	Cancers: Overview	MicroRNAs in cancer	ko05206
Unigene95859	Unigene95859	Organismal Systems	Excretory system	Collecting duct acid secretion	ko04966
Unigene95859	Unigene95859	Organismal Systems	Nervous system	Synaptic vesicle cycle	ko04721
Unigene95859	Unigene95859	Metabolism	Energy metabolism	Oxidative phosphorylation	ko00190
Unigene95859	Unigene95859	Human Diseases	Infectious diseases: Bacterial	Vibrio cholerae infection	ko05110
Unigene95859	Unigene95859	Cellular Processes	Transport and catabolism	Phagosome	ko04145
Unigene95859	Unigene95859	Human Diseases	Immune diseases	Rheumatoid arthritis	ko05323
Unigene95859	Unigene95859	Human Diseases	Infectious diseases: Bacterial	Epithelial cell signaling in Helicobacter pylori infection	ko05120
Unigene374495	Unigene374495	Metabolism	Lipid metabolism	Steroid biosynthesis	ko00100
Unigene169354	Unigene169354	Genetic Information Processing	Translation	RNA transport	ko03013
Unigene46831	Unigene46831	Environmental Information Processing	Membrane transport	ABC transporters	ko02010
Unigene358241	Unigene358241	Metabolism	Nucleotide metabolism	Purine metabolism	ko00230
Unigene59566	Unigene59566	Genetic Information Processing	Translation	Aminoacyl-tRNA biosynthesis	ko00970
Unigene199014	Unigene199014	Genetic Information Processing	Translation	Ribosome	ko03010
Unigene359594	Unigene359594	Genetic Information Processing	Translation	Ribosome biogenesis in eukaryotes	ko03008
Unigene300024	Unigene300024	Genetic Information Processing	Folding, sorting and degradation	Protein processing in endoplasmic reticulum	ko04141
Unigene182118	Unigene182118	Genetic Information Processing	Translation	Ribosome	ko03010
Unigene49593	Unigene49593	Human Diseases	Neurodegenerative diseases	Huntington's disease	ko05016
Unigene49593	Unigene49593	Human Diseases	Neurodegenerative diseases	Parkinson's disease	ko05012
Unigene49593	Unigene49593	Human Diseases	Neurodegenerative diseases	Alzheimer's disease	ko05010
Unigene49593	Unigene49593	Metabolism	Energy metabolism	Oxidative phosphorylation	ko00190
Unigene49593	Unigene49593	Human Diseases	Endocrine and metabolic diseases	Non-alcoholic fatty liver disease (NAFLD)	ko04932
Unigene71296	Unigene71296	Cellular Processes	Transport and catabolism	Lysosome	ko04142
Unigene71296	Unigene71296	Cellular Processes	Transport and catabolism	Phagosome	ko04145
Unigene71296	Unigene71296	Human Diseases	Cancers: Overview	Proteoglycans in cancer	ko05205
Unigene71296	Unigene71296	Human Diseases	Immune diseases	Rheumatoid arthritis	ko05323
Unigene71296	Unigene71296	Organismal Systems	Immune system	Antigen processing and presentation	ko04612
Unigene187897	Unigene187897	Human Diseases	Infectious diseases: Viral	Influenza A	ko05164
Unigene187897	Unigene187897	Genetic Information Processing	Folding, sorting and degradation	Protein processing in endoplasmic reticulum	ko04141
Unigene262890	Unigene262890	Genetic Information Processing	Translation	Aminoacyl-tRNA biosynthesis	ko00970
Unigene304524	Unigene304524	Metabolism	Global and overview maps	Carbon metabolism	ko01200
Unigene304524	Unigene304524	Environmental Information Processing	Signal transduction	HIF-1 signaling pathway	ko04066
Unigene304524	Unigene304524	Metabolism	Carbohydrate metabolism	Glycolysis / Gluconeogenesis	ko00010
Unigene304524	Unigene304524	Genetic Information Processing	Folding, sorting and degradation	RNA degradation	ko03018
Unigene304524	Unigene304524	Metabolism	Global and overview maps	Biosynthesis of amino acids	ko01230
Unigene304524	Unigene304524	Metabolism	Energy metabolism	Methane metabolism	ko00680
Unigene62573	Unigene62573	Genetic Information Processing	Folding, sorting and degradation	Protein processing in endoplasmic reticulum	ko04141
Unigene213523	Unigene213523	Environmental Information Processing	Signal transduction	Plant hormone signal transduction	ko04075
Unigene296910	Unigene296910	Human Diseases	Immune diseases	Systemic lupus erythematosus	ko05322
Unigene296910	Unigene296910	Human Diseases	Cancers: Overview	Viral carcinogenesis	ko05203
Unigene296910	Unigene296910	Human Diseases	Substance dependence	Alcoholism	ko05034
Unigene44570	Unigene44570	Metabolism	Lipid metabolism	Sphingolipid metabolism	ko00600
Unigene44570	Unigene44570	Environmental Information Processing	Signal transduction	Sphingolipid signaling pathway	ko04071
Unigene173225	Unigene173225	Genetic Information Processing	Translation	Ribosome biogenesis in eukaryotes	ko03008
Unigene11847	Unigene11847	Cellular Processes	Transport and catabolism	Regulation of mitophagy - yeast	ko04139
Unigene11847	Unigene11847	Human Diseases	Neurodegenerative diseases	Huntington's disease	ko05016
Unigene11847	Unigene11847	Human Diseases	Cancers: Overview	Transcriptional misregulation in cancer	ko05202
Unigene11847	Unigene11847	Organismal Systems	Endocrine system	Thyroid hormone signaling pathway	ko04919
Unigene201222	Unigene201222	Metabolism	Carbohydrate metabolism	Amino sugar and nucleotide sugar metabolism	ko00520
Unigene201222	Unigene201222	Metabolism	Carbohydrate metabolism	Starch and sucrose metabolism	ko00500
Unigene125054	Unigene125054	Metabolism	Global and overview maps	Carbon metabolism	ko01200
Unigene125054	Unigene125054	Metabolism	Carbohydrate metabolism	Pentose phosphate pathway	ko00030
Unigene125054	Unigene125054	Metabolism	Metabolism of other amino acids	Glutathione metabolism	ko00480
Unigene292323	Unigene292323	Genetic Information Processing	Translation	Ribosome	ko03010
Unigene391885	Unigene391885	Genetic Information Processing	Translation	RNA transport	ko03013
Unigene391885	Unigene391885	Human Diseases	Infectious diseases: Bacterial	Legionellosis	ko05134
Unigene294981	Unigene294981	Environmental Information Processing	Signal transduction	AMPK signaling pathway	ko04152
Unigene294981	Unigene294981	Genetic Information Processing	Translation	mRNA surveillance pathway	ko03015
Unigene294981	Unigene294981	Environmental Information Processing	Signal transduction	PI3K-Akt signaling pathway	ko04151
Unigene294981	Unigene294981	Organismal Systems	Nervous system	Dopaminergic synapse	ko04728
Unigene294981	Unigene294981	Cellular Processes	Cell growth and death	Meiosis - yeast	ko04113
Unigene294981	Unigene294981	Cellular Processes	Cell growth and death	Oocyte meiosis	ko04114
Unigene294981	Unigene294981	Organismal Systems	Circulatory system	Adrenergic signaling in cardiomyocytes	ko04261
Unigene294981	Unigene294981	Environmental Information Processing	Signal transduction	Sphingolipid signaling pathway	ko04071
Unigene307097	Unigene307097	Metabolism	Energy metabolism	Photosynthesis	ko00195
Unigene19488	Unigene19488	Organismal Systems	Immune system	Antigen processing and presentation	ko04612
Unigene19488	Unigene19488	Human Diseases	Immune diseases	Rheumatoid arthritis	ko05323
Unigene19488	Unigene19488	Human Diseases	Cancers: Overview	Proteoglycans in cancer	ko05205
Unigene19488	Unigene19488	Cellular Processes	Transport and catabolism	Phagosome	ko04145
Unigene19488	Unigene19488	Cellular Processes	Transport and catabolism	Lysosome	ko04142
Unigene19486	Unigene19486	Metabolism	Metabolism of cofactors and vitamins	Nicotinate and nicotinamide metabolism	ko00760
Unigene19486	Unigene19486	Metabolism	Amino acid metabolism	Alanine, aspartate and glutamate metabolism	ko00250
Unigene247553	Unigene247553	Metabolism	Biosynthesis of other secondary metabolites	Phenylpropanoid biosynthesis	ko00940
Unigene326091	Unigene326091	Genetic Information Processing	Transcription	Spliceosome	ko03040
Unigene17467	Unigene17467	Genetic Information Processing	Folding, sorting and degradation	Protein processing in endoplasmic reticulum	ko04141
Unigene17467	Unigene17467	Genetic Information Processing	Folding, sorting and degradation	Ubiquitin mediated proteolysis	ko04120
Unigene18355	Unigene18355	Metabolism	Biosynthesis of other secondary metabolites	Flavonoid biosynthesis	ko00941
Unigene140521	Unigene140521	Metabolism	Nucleotide metabolism	Pyrimidine metabolism	ko00240
Unigene137612	Unigene137612	Metabolism	Carbohydrate metabolism	Starch and sucrose metabolism	ko00500
Unigene366387	Unigene366387	Metabolism	Energy metabolism	Nitrogen metabolism	ko00910
Unigene266164	Unigene266164	Metabolism	Amino acid metabolism	Cysteine and methionine metabolism	ko00270
Unigene266164	Unigene266164	Metabolism	Global and overview maps	Carbon metabolism	ko01200
Unigene266164	Unigene266164	Metabolism	Global and overview maps	Biosynthesis of amino acids	ko01230
Unigene266164	Unigene266164	Metabolism	Energy metabolism	Sulfur metabolism	ko00920
Unigene1365	Unigene1365	Genetic Information Processing	Translation	RNA transport	ko03013
Unigene257292	Unigene257292	Metabolism	Global and overview maps	Fatty acid metabolism	ko01212
Unigene257292	Unigene257292	Metabolism	Lipid metabolism	Fatty acid biosynthesis	ko00061
Unigene77977	Unigene77977	Human Diseases	Infectious diseases: Viral	Epstein-Barr virus infection	ko05169
Unigene77977	Unigene77977	Genetic Information Processing	Folding, sorting and degradation	Proteasome	ko03050
Unigene277218	Unigene277218	Metabolism	Carbohydrate metabolism	Propanoate metabolism	ko00640
Unigene277218	Unigene277218	Metabolism	Amino acid metabolism	Valine, leucine and isoleucine degradation	ko00280
Unigene103639	Unigene103639	Metabolism	Biosynthesis of other secondary metabolites	Phenylpropanoid biosynthesis	ko00940
Unigene223288	Unigene223288	Metabolism	Metabolism of other amino acids	Cyanoamino acid metabolism	ko00460
Unigene223288	Unigene223288	Metabolism	Biosynthesis of other secondary metabolites	Phenylpropanoid biosynthesis	ko00940
Unigene223288	Unigene223288	Metabolism	Carbohydrate metabolism	Starch and sucrose metabolism	ko00500
Unigene280873	Unigene280873	Metabolism	Metabolism of terpenoids and polyketides	Zeatin biosynthesis	ko00908
Unigene208647	Unigene208647	Metabolism	Carbohydrate metabolism	Starch and sucrose metabolism	ko00500
Unigene208647	Unigene208647	Metabolism	Metabolism of other amino acids	Cyanoamino acid metabolism	ko00460
Unigene208647	Unigene208647	Metabolism	Biosynthesis of other secondary metabolites	Phenylpropanoid biosynthesis	ko00940
Unigene142355	Unigene142355	Environmental Information Processing	Signal transduction	Plant hormone signal transduction	ko04075
Unigene397386	Unigene397386	Metabolism	Xenobiotics biodegradation and metabolism	Drug metabolism - other enzymes	ko00983
Unigene397386	Unigene397386	Metabolism	Nucleotide metabolism	Purine metabolism	ko00230
Unigene188609	Unigene188609	Genetic Information Processing	Translation	Ribosome	ko03010
Unigene125794	Unigene125794	Genetic Information Processing	Folding, sorting and degradation	Ubiquitin mediated proteolysis	ko04120
Unigene125798	Unigene125798	Cellular Processes	Transport and catabolism	Peroxisome	ko04146
Unigene125798	Unigene125798	Metabolism	Metabolism of cofactors and vitamins	Retinol metabolism	ko00830
Unigene284682	Unigene284682	Organismal Systems	Nervous system	Synaptic vesicle cycle	ko04721
Unigene284682	Unigene284682	Cellular Processes	Transport and catabolism	Endocytosis	ko04144
Unigene284682	Unigene284682	Cellular Processes	Transport and catabolism	Lysosome	ko04142
Unigene284682	Unigene284682	Organismal Systems	Excretory system	Endocrine and other factor-regulated calcium reabsorption	ko04961
Unigene284682	Unigene284682	Human Diseases	Infectious diseases: Bacterial	Bacterial invasion of epithelial cells	ko05100
Unigene284682	Unigene284682	Human Diseases	Neurodegenerative diseases	Huntington's disease	ko05016
Unigene16202	Unigene16202	Metabolism	Metabolism of terpenoids and polyketides	Carotenoid biosynthesis	ko00906
Unigene16203	Unigene16203	Metabolism	Amino acid metabolism	Cysteine and methionine metabolism	ko00270
Unigene3972	Unigene3972	Cellular Processes	Transport and catabolism	Endocytosis	ko04144
Unigene57931	Unigene57931	Human Diseases	Neurodegenerative diseases	Huntington's disease	ko05016
Unigene57931	Unigene57931	Human Diseases	Neurodegenerative diseases	Parkinson's disease	ko05012
Unigene57931	Unigene57931	Human Diseases	Neurodegenerative diseases	Alzheimer's disease	ko05010
Unigene57931	Unigene57931	Human Diseases	Endocrine and metabolic diseases	Non-alcoholic fatty liver disease (NAFLD)	ko04932
Unigene57931	Unigene57931	Metabolism	Energy metabolism	Oxidative phosphorylation	ko00190
Unigene297150	Unigene297150	Metabolism	Global and overview maps	Carbon metabolism	ko01200
Unigene297150	Unigene297150	Human Diseases	Cancers: Overview	Central carbon metabolism in cancer	ko05230
Unigene297150	Unigene297150	Metabolism	Carbohydrate metabolism	Fructose and mannose metabolism	ko00051
Unigene297150	Unigene297150	Metabolism	Carbohydrate metabolism	Glycolysis / Gluconeogenesis	ko00010
Unigene297150	Unigene297150	Environmental Information Processing	Signal transduction	AMPK signaling pathway	ko04152
Unigene297150	Unigene297150	Metabolism	Global and overview maps	Biosynthesis of amino acids	ko01230
Unigene297150	Unigene297150	Genetic Information Processing	Folding, sorting and degradation	RNA degradation	ko03018
Unigene297150	Unigene297150	Metabolism	Energy metabolism	Methane metabolism	ko00680
Unigene297150	Unigene297150	Metabolism	Carbohydrate metabolism	Galactose metabolism	ko00052
Unigene297150	Unigene297150	Metabolism	Carbohydrate metabolism	Pentose phosphate pathway	ko00030
Unigene87694	Unigene87694	Organismal Systems	Endocrine system	Thyroid hormone synthesis	ko04918
Unigene87694	Unigene87694	Genetic Information Processing	Folding, sorting and degradation	Protein export	ko03060
Unigene87694	Unigene87694	Genetic Information Processing	Folding, sorting and degradation	Protein processing in endoplasmic reticulum	ko04141
Unigene87694	Unigene87694	Human Diseases	Neurodegenerative diseases	Prion diseases	ko05020
Unigene17988	Unigene17988	Genetic Information Processing	Folding, sorting and degradation	Protein processing in endoplasmic reticulum	ko04141
Unigene80349	Unigene80349	Genetic Information Processing	Translation	Ribosome	ko03010
Unigene306321	Unigene306321	Metabolism	Metabolism of other amino acids	Taurine and hypotaurine metabolism	ko00430
Unigene28217	Unigene28217	Organismal Systems	Environmental adaptation	Plant-pathogen interaction	ko04626
Unigene34323	Unigene34323	Cellular Processes	Cellular community	Adherens junction	ko04520
Unigene34323	Unigene34323	Human Diseases	Cancers: Overview	Proteoglycans in cancer	ko05205
Unigene34323	Unigene34323	Human Diseases	Cardiovascular diseases	Arrhythmogenic right ventricular cardiomyopathy (ARVC)	ko05412
Unigene34323	Unigene34323	Human Diseases	Infectious diseases: Bacterial	Bacterial invasion of epithelial cells	ko05100
Unigene34323	Unigene34323	Organismal Systems	Endocrine system	Oxytocin signaling pathway	ko04921
Unigene34323	Unigene34323	Human Diseases	Infectious diseases: Bacterial	Shigellosis	ko05131
Unigene34323	Unigene34323	Human Diseases	Infectious diseases: Viral	Influenza A	ko05164
Unigene34323	Unigene34323	Cellular Processes	Cell motility	Regulation of actin cytoskeleton	ko04810
Unigene34323	Unigene34323	Organismal Systems	Sensory system	Phototransduction - fly	ko04745
Unigene34323	Unigene34323	Cellular Processes	Cellular community	Tight junction	ko04530
Unigene34323	Unigene34323	Organismal Systems	Immune system	Leukocyte transendothelial migration	ko04670
Unigene34323	Unigene34323	Organismal Systems	Immune system	Platelet activation	ko04611
Unigene34323	Unigene34323	Human Diseases	Cardiovascular diseases	Hypertrophic cardiomyopathy (HCM)	ko05410
Unigene34323	Unigene34323	Organismal Systems	Endocrine system	Thyroid hormone signaling pathway	ko04919
Unigene34323	Unigene34323	Human Diseases	Cardiovascular diseases	Dilated cardiomyopathy	ko05414
Unigene34323	Unigene34323	Environmental Information Processing	Signal transduction	Hippo signaling pathway - fly	ko04391
Unigene34323	Unigene34323	Human Diseases	Infectious diseases: Bacterial	Salmonella infection	ko05132
Unigene34323	Unigene34323	Human Diseases	Cardiovascular diseases	Viral myocarditis	ko05416
Unigene34323	Unigene34323	Environmental Information Processing	Signal transduction	Rap1 signaling pathway	ko04015
Unigene34323	Unigene34323	Environmental Information Processing	Signal transduction	Hippo signaling pathway	ko04390
Unigene34323	Unigene34323	Human Diseases	Infectious diseases: Bacterial	Pathogenic Escherichia coli infection	ko05130
Unigene34323	Unigene34323	Cellular Processes	Cellular community	Focal adhesion	ko04510
Unigene34323	Unigene34323	Cellular Processes	Transport and catabolism	Phagosome	ko04145
Unigene34323	Unigene34323	Human Diseases	Infectious diseases: Bacterial	Vibrio cholerae infection	ko05110
Unigene333997	Unigene333997	Metabolism	Global and overview maps	Biosynthesis of amino acids	ko01230
Unigene333997	Unigene333997	Metabolism	Amino acid metabolism	Glycine, serine and threonine metabolism	ko00260
Unigene333997	Unigene333997	Metabolism	Amino acid metabolism	Lysine biosynthesis	ko00300
Unigene333997	Unigene333997	Metabolism	Biosynthesis of other secondary metabolites	Monobactam biosynthesis	ko00261
Unigene333997	Unigene333997	Metabolism	Amino acid metabolism	Cysteine and methionine metabolism	ko00270
Unigene70515	Unigene70515	Genetic Information Processing	Translation	Ribosome	ko03010
Unigene128047	Unigene128047	Metabolism	Carbohydrate metabolism	Starch and sucrose metabolism	ko00500
Unigene128042	Unigene128042	Metabolism	Energy metabolism	Nitrogen metabolism	ko00910
Unigene149485	Unigene149485	Metabolism	Metabolism of cofactors and vitamins	Porphyrin and chlorophyll metabolism	ko00860
Unigene172415	Unigene172415	Human Diseases	Infectious diseases: Viral	HTLV-I infection	ko05166
Unigene172415	Unigene172415	Genetic Information Processing	Translation	Ribosome biogenesis in eukaryotes	ko03008
Unigene172415	Unigene172415	Human Diseases	Infectious diseases: Viral	Epstein-Barr virus infection	ko05169
Unigene172415	Unigene172415	Genetic Information Processing	Translation	RNA transport	ko03013
Unigene172415	Unigene172415	Human Diseases	Infectious diseases: Viral	Influenza A	ko05164
Unigene255940	Unigene255940	Metabolism	Metabolism of terpenoids and polyketides	Terpenoid backbone biosynthesis	ko00900
Unigene255940	Unigene255940	Environmental Information Processing	Signal transduction	AMPK signaling pathway	ko04152
Unigene255940	Unigene255940	Organismal Systems	Digestive system	Bile secretion	ko04976
Unigene331688	Unigene331688	Metabolism	Xenobiotics biodegradation and metabolism	Metabolism of xenobiotics by cytochrome P450	ko00980
Unigene331688	Unigene331688	Metabolism	Xenobiotics biodegradation and metabolism	Drug metabolism - cytochrome P450	ko00982
Unigene331688	Unigene331688	Metabolism	Metabolism of cofactors and vitamins	Retinol metabolism	ko00830
Unigene331688	Unigene331688	Metabolism	Energy metabolism	Methane metabolism	ko00680
Unigene331688	Unigene331688	Human Diseases	Cancers: Overview	Chemical carcinogenesis	ko05204
Unigene331688	Unigene331688	Metabolism	Lipid metabolism	Fatty acid degradation	ko00071
Unigene331688	Unigene331688	Metabolism	Xenobiotics biodegradation and metabolism	Chloroalkane and chloroalkene degradation	ko00625
Unigene331688	Unigene331688	Metabolism	Carbohydrate metabolism	Glycolysis / Gluconeogenesis	ko00010
Unigene331688	Unigene331688	Metabolism	Amino acid metabolism	Tyrosine metabolism	ko00350
Unigene331688	Unigene331688	Metabolism	Global and overview maps	Carbon metabolism	ko01200
Unigene331688	Unigene331688	Metabolism	Xenobiotics biodegradation and metabolism	Naphthalene degradation	ko00626
Unigene331688	Unigene331688	Metabolism	Global and overview maps	Degradation of aromatic compounds	ko01220
Unigene351501	Unigene351501	Organismal Systems	Endocrine system	Adipocytokine signaling pathway	ko04920
Unigene351501	Unigene351501	Metabolism	Global and overview maps	Fatty acid metabolism	ko01212
Unigene351501	Unigene351501	Metabolism	Lipid metabolism	Fatty acid degradation	ko00071
Unigene351501	Unigene351501	Cellular Processes	Transport and catabolism	Peroxisome	ko04146
Unigene351501	Unigene351501	Organismal Systems	Endocrine system	PPAR signaling pathway	ko03320
Unigene351501	Unigene351501	Metabolism	Lipid metabolism	Fatty acid biosynthesis	ko00061
Unigene378471	Unigene378471	Metabolism	Carbohydrate metabolism	Starch and sucrose metabolism	ko00500
Unigene378471	Unigene378471	Metabolism	Biosynthesis of other secondary metabolites	Phenylpropanoid biosynthesis	ko00940
Unigene378471	Unigene378471	Metabolism	Metabolism of other amino acids	Cyanoamino acid metabolism	ko00460
Unigene65097	Unigene65097	Human Diseases	Neurodegenerative diseases	Alzheimer's disease	ko05010
Unigene65097	Unigene65097	Metabolism	Energy metabolism	Oxidative phosphorylation	ko00190
Unigene65097	Unigene65097	Human Diseases	Neurodegenerative diseases	Huntington's disease	ko05016
Unigene65097	Unigene65097	Human Diseases	Neurodegenerative diseases	Parkinson's disease	ko05012
Unigene212823	Unigene212823	Metabolism	Carbohydrate metabolism	Amino sugar and nucleotide sugar metabolism	ko00520
Unigene239606	Unigene239606	Human Diseases	Cancers: Overview	Pathways in cancer	ko05200
Unigene239606	Unigene239606	Organismal Systems	Immune system	Antigen processing and presentation	ko04612
Unigene239606	Unigene239606	Organismal Systems	Environmental adaptation	Plant-pathogen interaction	ko04626
Unigene239606	Unigene239606	Human Diseases	Cancers: Specific types	Prostate cancer	ko05215
Unigene239606	Unigene239606	Organismal Systems	Immune system	NOD-like receptor signaling pathway	ko04621
Unigene239606	Unigene239606	Organismal Systems	Endocrine system	Progesterone-mediated oocyte maturation	ko04914
Unigene239606	Unigene239606	Environmental Information Processing	Signal transduction	PI3K-Akt signaling pathway	ko04151
Unigene239606	Unigene239606	Organismal Systems	Endocrine system	Estrogen signaling pathway	ko04915
Unigene239606	Unigene239606	Genetic Information Processing	Folding, sorting and degradation	Protein processing in endoplasmic reticulum	ko04141
Unigene4402	Unigene4402	Organismal Systems	Nervous system	Glutamatergic synapse	ko04724
Unigene4402	Unigene4402	Organismal Systems	Digestive system	Protein digestion and absorption	ko04974
Unigene4402	Unigene4402	Organismal Systems	Nervous system	GABAergic synapse	ko04727
Unigene255066	Unigene255066	Metabolism	Carbohydrate metabolism	Starch and sucrose metabolism	ko00500
Unigene28353	Unigene28353	Human Diseases	Infectious diseases: Viral	Epstein-Barr virus infection	ko05169
Unigene28353	Unigene28353	Metabolism	Nucleotide metabolism	Pyrimidine metabolism	ko00240
Unigene28353	Unigene28353	Genetic Information Processing	Transcription	RNA polymerase	ko03020
Unigene28353	Unigene28353	Organismal Systems	Immune system	Cytosolic DNA-sensing pathway	ko04623
Unigene28353	Unigene28353	Metabolism	Nucleotide metabolism	Purine metabolism	ko00230
Unigene28352	Unigene28352	Genetic Information Processing	Translation	Ribosome	ko03010
Unigene118891	Unigene118891	Cellular Processes	Cell growth and death	Cell cycle	ko04110
Unigene118891	Unigene118891	Organismal Systems	Endocrine system	Thyroid hormone signaling pathway	ko04919
Unigene118891	Unigene118891	Environmental Information Processing	Signal transduction	Notch signaling pathway	ko04330
Unigene118891	Unigene118891	Human Diseases	Substance dependence	Alcoholism	ko05034
Unigene118891	Unigene118891	Human Diseases	Neurodegenerative diseases	Huntington's disease	ko05016
Unigene118891	Unigene118891	Human Diseases	Cancers: Overview	Transcriptional misregulation in cancer	ko05202
Unigene118891	Unigene118891	Human Diseases	Cancers: Specific types	Chronic myeloid leukemia	ko05220
Unigene118891	Unigene118891	Human Diseases	Cancers: Overview	Viral carcinogenesis	ko05203
Unigene118891	Unigene118891	Human Diseases	Cancers: Overview	Pathways in cancer	ko05200
Unigene118891	Unigene118891	Human Diseases	Infectious diseases: Viral	Epstein-Barr virus infection	ko05169
Unigene294587	Unigene294587	Human Diseases	Neurodegenerative diseases	Alzheimer's disease	ko05010
Unigene294587	Unigene294587	Metabolism	Global and overview maps	Carbon metabolism	ko01200
Unigene294587	Unigene294587	Metabolism	Carbohydrate metabolism	Citrate cycle (TCA cycle)	ko00020
Unigene294587	Unigene294587	Metabolism	Energy metabolism	Oxidative phosphorylation	ko00190
Unigene294587	Unigene294587	Human Diseases	Endocrine and metabolic diseases	Non-alcoholic fatty liver disease (NAFLD)	ko04932
Unigene294587	Unigene294587	Human Diseases	Neurodegenerative diseases	Huntington's disease	ko05016
Unigene294587	Unigene294587	Human Diseases	Neurodegenerative diseases	Parkinson's disease	ko05012
Unigene87712	Unigene87712	Organismal Systems	Environmental adaptation	Circadian rhythm - plant	ko04712
Unigene348506	Unigene348506	Metabolism	Glycan biosynthesis and metabolism	Other glycan degradation	ko00511
Unigene127286	Unigene127286	Metabolism	Lipid metabolism	Linoleic acid metabolism	ko00591
Unigene127286	Unigene127286	Metabolism	Lipid metabolism	alpha-Linolenic acid metabolism	ko00592
Unigene127285	Unigene127285	Genetic Information Processing	Folding, sorting and degradation	Protein processing in endoplasmic reticulum	ko04141
Unigene36222	Unigene36222	Human Diseases	Infectious diseases: Bacterial	Shigellosis	ko05131
Unigene36222	Unigene36222	Organismal Systems	Endocrine system	Oxytocin signaling pathway	ko04921
Unigene36222	Unigene36222	Human Diseases	Cardiovascular diseases	Arrhythmogenic right ventricular cardiomyopathy (ARVC)	ko05412
Unigene36222	Unigene36222	Human Diseases	Infectious diseases: Bacterial	Bacterial invasion of epithelial cells	ko05100
Unigene36222	Unigene36222	Cellular Processes	Cellular community	Adherens junction	ko04520
Unigene36222	Unigene36222	Human Diseases	Cancers: Overview	Proteoglycans in cancer	ko05205
Unigene36222	Unigene36222	Organismal Systems	Immune system	Platelet activation	ko04611
Unigene36222	Unigene36222	Cellular Processes	Cell motility	Regulation of actin cytoskeleton	ko04810
Unigene36222	Unigene36222	Cellular Processes	Cellular community	Tight junction	ko04530
Unigene36222	Unigene36222	Organismal Systems	Immune system	Leukocyte transendothelial migration	ko04670
Unigene36222	Unigene36222	Organismal Systems	Sensory system	Phototransduction - fly	ko04745
Unigene36222	Unigene36222	Human Diseases	Infectious diseases: Viral	Influenza A	ko05164
Unigene36222	Unigene36222	Environmental Information Processing	Signal transduction	Rap1 signaling pathway	ko04015
Unigene36222	Unigene36222	Human Diseases	Cardiovascular diseases	Dilated cardiomyopathy	ko05414
Unigene36222	Unigene36222	Organismal Systems	Endocrine system	Thyroid hormone signaling pathway	ko04919
Unigene36222	Unigene36222	Human Diseases	Cardiovascular diseases	Hypertrophic cardiomyopathy (HCM)	ko05410
Unigene36222	Unigene36222	Environmental Information Processing	Signal transduction	Hippo signaling pathway - fly	ko04391
Unigene36222	Unigene36222	Human Diseases	Infectious diseases: Bacterial	Salmonella infection	ko05132
Unigene36222	Unigene36222	Human Diseases	Cardiovascular diseases	Viral myocarditis	ko05416
Unigene36222	Unigene36222	Human Diseases	Infectious diseases: Bacterial	Vibrio cholerae infection	ko05110
Unigene36222	Unigene36222	Cellular Processes	Transport and catabolism	Phagosome	ko04145
Unigene36222	Unigene36222	Cellular Processes	Cellular community	Focal adhesion	ko04510
Unigene36222	Unigene36222	Human Diseases	Infectious diseases: Bacterial	Pathogenic Escherichia coli infection	ko05130
Unigene36222	Unigene36222	Environmental Information Processing	Signal transduction	Hippo signaling pathway	ko04390
Unigene57385	Unigene57385	Genetic Information Processing	Translation	Ribosome	ko03010
Unigene365459	Unigene365459	Organismal Systems	Endocrine system	Thyroid hormone synthesis	ko04918
Unigene365459	Unigene365459	Genetic Information Processing	Folding, sorting and degradation	Protein export	ko03060
Unigene365459	Unigene365459	Genetic Information Processing	Folding, sorting and degradation	Protein processing in endoplasmic reticulum	ko04141
Unigene365459	Unigene365459	Human Diseases	Neurodegenerative diseases	Prion diseases	ko05020
Unigene178956	Unigene178956	Genetic Information Processing	Translation	Ribosome	ko03010
Unigene308763	Unigene308763	Genetic Information Processing	Folding, sorting and degradation	Protein export	ko03060
Unigene142788	Unigene142788	Environmental Information Processing	Signal transduction	cGMP-PKG signaling pathway	ko04022
Unigene142788	Unigene142788	Environmental Information Processing	Signal transduction	Calcium signaling pathway	ko04020
Unigene142788	Unigene142788	Human Diseases	Neurodegenerative diseases	Parkinson's disease	ko05012
Unigene142788	Unigene142788	Human Diseases	Infectious diseases: Viral	HTLV-I infection	ko05166
Unigene142788	Unigene142788	Human Diseases	Neurodegenerative diseases	Huntington's disease	ko05016
Unigene198081	Unigene198081	Genetic Information Processing	Translation	RNA transport	ko03013
Unigene51536	Unigene51536	Metabolism	Lipid metabolism	Glycerophospholipid metabolism	ko00564
Unigene380011	Unigene380011	Metabolism	Biosynthesis of other secondary metabolites	Phenylpropanoid biosynthesis	ko00940
Unigene380011	Unigene380011	Metabolism	Metabolism of other amino acids	Cyanoamino acid metabolism	ko00460
Unigene380011	Unigene380011	Metabolism	Carbohydrate metabolism	Starch and sucrose metabolism	ko00500
Unigene252100	Unigene252100	Genetic Information Processing	Folding, sorting and degradation	Protein processing in endoplasmic reticulum	ko04141
Unigene329019	Unigene329019	Metabolism	Metabolism of terpenoids and polyketides	Terpenoid backbone biosynthesis	ko00900
Unigene222798	Unigene222798	Genetic Information Processing	Translation	RNA transport	ko03013
Unigene219642	Unigene219642	Genetic Information Processing	Translation	Aminoacyl-tRNA biosynthesis	ko00970
Unigene38810	Unigene38810	Human Diseases	Neurodegenerative diseases	Alzheimer's disease	ko05010
Unigene38810	Unigene38810	Environmental Information Processing	Signal transduction	Two-component system	ko02020
Unigene38810	Unigene38810	Metabolism	Energy metabolism	Oxidative phosphorylation	ko00190
Unigene38810	Unigene38810	Human Diseases	Endocrine and metabolic diseases	Non-alcoholic fatty liver disease (NAFLD)	ko04932
Unigene38810	Unigene38810	Human Diseases	Neurodegenerative diseases	Huntington's disease	ko05016
Unigene38810	Unigene38810	Organismal Systems	Circulatory system	Cardiac muscle contraction	ko04260
Unigene38810	Unigene38810	Human Diseases	Neurodegenerative diseases	Parkinson's disease	ko05012
Unigene7084	Unigene7084	Cellular Processes	Transport and catabolism	Phagosome	ko04145
Unigene7084	Unigene7084	Human Diseases	Infectious diseases: Bacterial	Vibrio cholerae infection	ko05110
Unigene7084	Unigene7084	Genetic Information Processing	Folding, sorting and degradation	Protein export	ko03060
Unigene7084	Unigene7084	Genetic Information Processing	Folding, sorting and degradation	Protein processing in endoplasmic reticulum	ko04141
Unigene332107	Unigene332107	Metabolism	Glycan biosynthesis and metabolism	Glycosylphosphatidylinositol(GPI)-anchor biosynthesis	ko00563
Unigene345915	Unigene345915	Environmental Information Processing	Signal transduction	PI3K-Akt signaling pathway	ko04151
Unigene345915	Unigene345915	Organismal Systems	Endocrine system	Thyroid hormone synthesis	ko04918
Unigene345915	Unigene345915	Genetic Information Processing	Folding, sorting and degradation	Protein processing in endoplasmic reticulum	ko04141
Unigene345915	Unigene345915	Organismal Systems	Endocrine system	Estrogen signaling pathway	ko04915
Unigene345915	Unigene345915	Organismal Systems	Immune system	NOD-like receptor signaling pathway	ko04621
Unigene345915	Unigene345915	Organismal Systems	Environmental adaptation	Plant-pathogen interaction	ko04626
Unigene345915	Unigene345915	Human Diseases	Cancers: Specific types	Prostate cancer	ko05215
Unigene345915	Unigene345915	Human Diseases	Cancers: Overview	Pathways in cancer	ko05200
Unigene251929	Unigene251929	Organismal Systems	Endocrine system	PPAR signaling pathway	ko03320
Unigene36389	Unigene36389	Human Diseases	Endocrine and metabolic diseases	Non-alcoholic fatty liver disease (NAFLD)	ko04932
Unigene36389	Unigene36389	Organismal Systems	Endocrine system	Glucagon signaling pathway	ko04922
Unigene36389	Unigene36389	Environmental Information Processing	Signal transduction	mTOR signaling pathway	ko04150
Unigene36389	Unigene36389	Organismal Systems	Endocrine system	Adipocytokine signaling pathway	ko04920
Unigene36389	Unigene36389	Organismal Systems	Endocrine system	Insulin signaling pathway	ko04910
Unigene36389	Unigene36389	Human Diseases	Cardiovascular diseases	Hypertrophic cardiomyopathy (HCM)	ko05410
Unigene36389	Unigene36389	Environmental Information Processing	Signal transduction	PI3K-Akt signaling pathway	ko04151
Unigene36389	Unigene36389	Environmental Information Processing	Signal transduction	FoxO signaling pathway	ko04068
Unigene36389	Unigene36389	Cellular Processes	Transport and catabolism	Regulation of autophagy	ko04140
Unigene36389	Unigene36389	Organismal Systems	Environmental adaptation	Circadian rhythm	ko04710
Unigene36389	Unigene36389	Organismal Systems	Endocrine system	Oxytocin signaling pathway	ko04921
Unigene36389	Unigene36389	Human Diseases	Endocrine and metabolic diseases	Insulin resistance	ko04931
Unigene36389	Unigene36389	Environmental Information Processing	Signal transduction	AMPK signaling pathway	ko04152
Unigene133591	Unigene133591	Organismal Systems	Digestive system	Protein digestion and absorption	ko04974
Unigene133591	Unigene133591	Organismal Systems	Endocrine system	Renin-angiotensin system	ko04614
Unigene327003	Unigene327003	Human Diseases	Cancers: Overview	Chemical carcinogenesis	ko05204
Unigene327003	Unigene327003	Metabolism	Xenobiotics biodegradation and metabolism	Metabolism of xenobiotics by cytochrome P450	ko00980
Unigene327003	Unigene327003	Metabolism	Xenobiotics biodegradation and metabolism	Drug metabolism - cytochrome P450	ko00982
Unigene327003	Unigene327003	Metabolism	Metabolism of other amino acids	Glutathione metabolism	ko00480
Unigene153253	Unigene153253	Environmental Information Processing	Signal transduction	Plant hormone signal transduction	ko04075
Unigene141956	Unigene141956	Genetic Information Processing	Translation	Ribosome	ko03010
Unigene384392	Unigene384392	Metabolism	Energy metabolism	Photosynthesis	ko00195
Unigene389014	Unigene389014	Genetic Information Processing	Folding, sorting and degradation	Protein processing in endoplasmic reticulum	ko04141
Unigene389012	Unigene389012	Human Diseases	Infectious diseases: Bacterial	Legionellosis	ko05134
Unigene150781	Unigene150781	Cellular Processes	Transport and catabolism	Endocytosis	ko04144
Unigene129265	Unigene129265	Genetic Information Processing	Translation	Ribosome	ko03010
Unigene251157	Unigene251157	Environmental Information Processing	Signal transduction	Plant hormone signal transduction	ko04075
Unigene136682	Unigene136682	Organismal Systems	Endocrine system	Adipocytokine signaling pathway	ko04920
Unigene136682	Unigene136682	Cellular Processes	Transport and catabolism	Peroxisome	ko04146
Unigene136682	Unigene136682	Organismal Systems	Endocrine system	PPAR signaling pathway	ko03320
Unigene136682	Unigene136682	Metabolism	Lipid metabolism	Fatty acid degradation	ko00071
Unigene136682	Unigene136682	Metabolism	Global and overview maps	Fatty acid metabolism	ko01212
Unigene136682	Unigene136682	Metabolism	Lipid metabolism	Fatty acid biosynthesis	ko00061
Unigene296789	Unigene296789	Metabolism	Amino acid metabolism	Phenylalanine metabolism	ko00360
Unigene296789	Unigene296789	Metabolism	Biosynthesis of other secondary metabolites	Phenylpropanoid biosynthesis	ko00940
Unigene222615	Unigene222615	Genetic Information Processing	Translation	Ribosome	ko03010
Unigene124192	Unigene124192	Genetic Information Processing	Translation	Ribosome	ko03010
Unigene131764	Unigene131764	Genetic Information Processing	Translation	Ribosome	ko03010
Unigene223564	Unigene223564	Metabolism	Carbohydrate metabolism	Amino sugar and nucleotide sugar metabolism	ko00520
Unigene24106	Unigene24106	Cellular Processes	Cell growth and death	Cell cycle - yeast	ko04111
Unigene24106	Unigene24106	Environmental Information Processing	Signal transduction	Hippo signaling pathway - fly	ko04391
Unigene24106	Unigene24106	Environmental Information Processing	Signal transduction	Hippo signaling pathway	ko04390
Unigene7802	Unigene7802	Genetic Information Processing	Folding, sorting and degradation	RNA degradation	ko03018
Unigene122904	Unigene122904	Genetic Information Processing	Translation	mRNA surveillance pathway	ko03015
Unigene126108	Unigene126108	Genetic Information Processing	Folding, sorting and degradation	Ubiquitin mediated proteolysis	ko04120
Unigene359278	Unigene359278	Metabolism	Energy metabolism	Sulfur metabolism	ko00920
Unigene366061	Unigene366061	Metabolism	Nucleotide metabolism	Purine metabolism	ko00230
Unigene366061	Unigene366061	Human Diseases	Immune diseases	Primary immunodeficiency	ko05340
Unigene120170	Unigene120170	Organismal Systems	Digestive system	Mineral absorption	ko04978
Unigene120170	Unigene120170	Cellular Processes	Transport and catabolism	Lysosome	ko04142
Unigene343294	Unigene343294	Metabolism	Amino acid metabolism	Tyrosine metabolism	ko00350
Unigene343294	Unigene343294	Metabolism	Metabolism of other amino acids	beta-Alanine metabolism	ko00410
Unigene343294	Unigene343294	Metabolism	Biosynthesis of other secondary metabolites	Isoquinoline alkaloid biosynthesis	ko00950
Unigene343294	Unigene343294	Metabolism	Amino acid metabolism	Phenylalanine metabolism	ko00360
Unigene343294	Unigene343294	Metabolism	Biosynthesis of other secondary metabolites	Tropane, piperidine and pyridine alkaloid biosynthesis	ko00960
Unigene343294	Unigene343294	Metabolism	Amino acid metabolism	Glycine, serine and threonine metabolism	ko00260
Unigene178757	Unigene178757	Organismal Systems	Environmental adaptation	Circadian rhythm - plant	ko04712
Unigene178759	Unigene178759	Genetic Information Processing	Translation	Ribosome	ko03010
Unigene222363	Unigene222363	Genetic Information Processing	Translation	Ribosome	ko03010
Unigene159906	Unigene159906	Metabolism	Biosynthesis of other secondary metabolites	Flavonoid biosynthesis	ko00941
Unigene159906	Unigene159906	Organismal Systems	Environmental adaptation	Circadian rhythm - plant	ko04712
Unigene74628	Unigene74628	Metabolism	Amino acid metabolism	Arginine biosynthesis	ko00220
Unigene74628	Unigene74628	Metabolism	Global and overview maps	Biosynthesis of amino acids	ko01230
Unigene2976	Unigene2976	Genetic Information Processing	Translation	Ribosome	ko03010
Unigene111608	Unigene111608	Metabolism	Global and overview maps	2-Oxocarboxylic acid metabolism	ko01210
Unigene111608	Unigene111608	Metabolism	Global and overview maps	Biosynthesis of amino acids	ko01230
Unigene111608	Unigene111608	Metabolism	Carbohydrate metabolism	Butanoate metabolism	ko00650
Unigene111608	Unigene111608	Metabolism	Carbohydrate metabolism	C5-Branched dibasic acid metabolism	ko00660
Unigene111608	Unigene111608	Metabolism	Amino acid metabolism	Valine, leucine and isoleucine biosynthesis	ko00290
Unigene111608	Unigene111608	Metabolism	Metabolism of cofactors and vitamins	Pantothenate and CoA biosynthesis	ko00770
Unigene202249	Unigene202249	Cellular Processes	Transport and catabolism	Phagosome	ko04145
Unigene202249	Unigene202249	Human Diseases	Infectious diseases: Bacterial	Pathogenic Escherichia coli infection	ko05130
Unigene202249	Unigene202249	Cellular Processes	Cellular community	Gap junction	ko04540
Unigene165953	Unigene165953	Metabolism	Lipid metabolism	Fatty acid elongation	ko00062
Unigene111725	Unigene111725	Genetic Information Processing	Replication and repair	Mismatch repair	ko03430
Unigene400531	Unigene400531	Human Diseases	Infectious diseases: Bacterial	Vibrio cholerae infection	ko05110
Unigene105924	Unigene105924	Environmental Information Processing	Signal transduction	Plant hormone signal transduction	ko04075
Unigene241802	Unigene241802	Metabolism	Nucleotide metabolism	Purine metabolism	ko00230
Unigene333537	Unigene333537	Genetic Information Processing	Translation	Ribosome	ko03010
Unigene292212	Unigene292212	Environmental Information Processing	Signal transduction	Plant hormone signal transduction	ko04075
Unigene121754	Unigene121754	Metabolism	Carbohydrate metabolism	Starch and sucrose metabolism	ko00500
Unigene7241	Unigene7241	Human Diseases	Infectious diseases: Parasitic	Amoebiasis	ko05146
Unigene7241	Unigene7241	Cellular Processes	Transport and catabolism	Endocytosis	ko04144
Unigene7241	Unigene7241	Cellular Processes	Transport and catabolism	Phagosome	ko04145
Unigene7241	Unigene7241	Human Diseases	Infectious diseases: Bacterial	Salmonella infection	ko05132
Unigene7241	Unigene7241	Human Diseases	Infectious diseases: Bacterial	Tuberculosis	ko05152
Unigene320128	Unigene320128	Metabolism	Carbohydrate metabolism	Pentose phosphate pathway	ko00030
Unigene320128	Unigene320128	Metabolism	Energy metabolism	Carbon fixation in photosynthetic organisms	ko00710
Unigene320128	Unigene320128	Metabolism	Energy metabolism	Methane metabolism	ko00680
Unigene320128	Unigene320128	Metabolism	Global and overview maps	Biosynthesis of amino acids	ko01230
Unigene320128	Unigene320128	Metabolism	Carbohydrate metabolism	Glycolysis / Gluconeogenesis	ko00010
Unigene320128	Unigene320128	Metabolism	Carbohydrate metabolism	Fructose and mannose metabolism	ko00051
Unigene320128	Unigene320128	Metabolism	Global and overview maps	Carbon metabolism	ko01200
Unigene387453	Unigene387453	Genetic Information Processing	Translation	Ribosome biogenesis in eukaryotes	ko03008
Unigene387453	Unigene387453	Genetic Information Processing	Folding, sorting and degradation	RNA degradation	ko03018
Unigene216342	Unigene216342	Metabolism	Carbohydrate metabolism	Inositol phosphate metabolism	ko00562
Unigene216342	Unigene216342	Environmental Information Processing	Signal transduction	Phosphatidylinositol signaling system	ko04070
Unigene324922	Unigene324922	Metabolism	Metabolism of cofactors and vitamins	Thiamine metabolism	ko00730
Unigene205704	Unigene205704	Environmental Information Processing	Signal transduction	Plant hormone signal transduction	ko04075
Unigene107941	Unigene107941	Metabolism	Energy metabolism	Photosynthesis - antenna proteins	ko00196
Unigene18225	Unigene18225	Environmental Information Processing	Signal transduction	cGMP-PKG signaling pathway	ko04022
Unigene18225	Unigene18225	Environmental Information Processing	Signal transduction	Calcium signaling pathway	ko04020
Unigene18225	Unigene18225	Human Diseases	Neurodegenerative diseases	Parkinson's disease	ko05012
Unigene18225	Unigene18225	Human Diseases	Neurodegenerative diseases	Huntington's disease	ko05016
Unigene18225	Unigene18225	Human Diseases	Infectious diseases: Viral	HTLV-I infection	ko05166
Unigene347939	Unigene347939	Genetic Information Processing	Translation	Ribosome	ko03010
Unigene25898	Unigene25898	Organismal Systems	Nervous system	Neurotrophin signaling pathway	ko04722
Unigene25898	Unigene25898	Organismal Systems	Endocrine system	Glucagon signaling pathway	ko04922
Unigene25898	Unigene25898	Environmental Information Processing	Signal transduction	Rap1 signaling pathway	ko04015
Unigene25898	Unigene25898	Organismal Systems	Circulatory system	Adrenergic signaling in cardiomyocytes	ko04261
Unigene25898	Unigene25898	Human Diseases	Neurodegenerative diseases	Alzheimer's disease	ko05010
Unigene25898	Unigene25898	Organismal Systems	Endocrine system	Estrogen signaling pathway	ko04915
Unigene25898	Unigene25898	Cellular Processes	Cell growth and death	Oocyte meiosis	ko04114
Unigene25898	Unigene25898	Environmental Information Processing	Signal transduction	Phosphatidylinositol signaling system	ko04070
Unigene25898	Unigene25898	Organismal Systems	Nervous system	Dopaminergic synapse	ko04728
Unigene25898	Unigene25898	Organismal Systems	Digestive system	Salivary secretion	ko04970
Unigene25898	Unigene25898	Organismal Systems	Endocrine system	Insulin signaling pathway	ko04910
Unigene25898	Unigene25898	Organismal Systems	Nervous system	Long-term potentiation	ko04720
Unigene25898	Unigene25898	Environmental Information Processing	Signal transduction	Calcium signaling pathway	ko04020
Unigene25898	Unigene25898	Organismal Systems	Endocrine system	GnRH signaling pathway	ko04912
Unigene25898	Unigene25898	Human Diseases	Substance dependence	Alcoholism	ko05034
Unigene25898	Unigene25898	Human Diseases	Infectious diseases: Bacterial	Pertussis	ko05133
Unigene25898	Unigene25898	Organismal Systems	Circulatory system	Vascular smooth muscle contraction	ko04270
Unigene25898	Unigene25898	Human Diseases	Substance dependence	Amphetamine addiction	ko05031
Unigene25898	Unigene25898	Organismal Systems	Endocrine system	Aldosterone synthesis and secretion	ko04925
Unigene25898	Unigene25898	Environmental Information Processing	Signal transduction	cGMP-PKG signaling pathway	ko04022
Unigene25898	Unigene25898	Organismal Systems	Endocrine system	Melanogenesis	ko04916
Unigene25898	Unigene25898	Human Diseases	Cancers: Specific types	Glioma	ko05214
Unigene25898	Unigene25898	Organismal Systems	Endocrine system	Oxytocin signaling pathway	ko04921
Unigene25898	Unigene25898	Organismal Systems	Digestive system	Gastric acid secretion	ko04971
Unigene25898	Unigene25898	Organismal Systems	Sensory system	Olfactory transduction	ko04740
Unigene25898	Unigene25898	Organismal Systems	Environmental adaptation	Plant-pathogen interaction	ko04626
Unigene25898	Unigene25898	Organismal Systems	Endocrine system	Renin secretion	ko04924
Unigene25898	Unigene25898	Human Diseases	Infectious diseases: Bacterial	Tuberculosis	ko05152
Unigene25898	Unigene25898	Environmental Information Processing	Signal transduction	cAMP signaling pathway	ko04024
Unigene25898	Unigene25898	Organismal Systems	Sensory system	Phototransduction	ko04744
Unigene25898	Unigene25898	Organismal Systems	Environmental adaptation	Circadian entrainment	ko04713
Unigene25898	Unigene25898	Organismal Systems	Sensory system	Inflammatory mediator regulation of TRP channels	ko04750
Unigene25898	Unigene25898	Organismal Systems	Sensory system	Phototransduction - fly	ko04745
Unigene25898	Unigene25898	Environmental Information Processing	Signal transduction	Ras signaling pathway	ko04014
Unigene102232	Unigene102232	Cellular Processes	Cell growth and death	Meiosis - yeast	ko04113
Unigene158971	Unigene158971	Metabolism	Carbohydrate metabolism	Glyoxylate and dicarboxylate metabolism	ko00630
Unigene158971	Unigene158971	Metabolism	Amino acid metabolism	Glycine, serine and threonine metabolism	ko00260
Unigene132483	Unigene132483	Metabolism	Amino acid metabolism	Tyrosine metabolism	ko00350
Unigene132483	Unigene132483	Metabolism	Amino acid metabolism	Arginine biosynthesis	ko00220
Unigene132483	Unigene132483	Metabolism	Biosynthesis of other secondary metabolites	Isoquinoline alkaloid biosynthesis	ko00950
Unigene132483	Unigene132483	Metabolism	Amino acid metabolism	Phenylalanine, tyrosine and tryptophan biosynthesis	ko00400
Unigene132483	Unigene132483	Metabolism	Amino acid metabolism	Cysteine and methionine metabolism	ko00270
Unigene132483	Unigene132483	Metabolism	Global and overview maps	2-Oxocarboxylic acid metabolism	ko01210
Unigene132483	Unigene132483	Metabolism	Global and overview maps	Biosynthesis of amino acids	ko01230
Unigene132483	Unigene132483	Metabolism	Amino acid metabolism	Arginine and proline metabolism	ko00330
Unigene132483	Unigene132483	Metabolism	Amino acid metabolism	Phenylalanine metabolism	ko00360
Unigene132483	Unigene132483	Metabolism	Biosynthesis of other secondary metabolites	Tropane, piperidine and pyridine alkaloid biosynthesis	ko00960
Unigene132483	Unigene132483	Metabolism	Amino acid metabolism	Alanine, aspartate and glutamate metabolism	ko00250
Unigene209229	Unigene209229	Genetic Information Processing	Translation	mRNA surveillance pathway	ko03015
Unigene209229	Unigene209229	Genetic Information Processing	Translation	RNA transport	ko03013
Unigene103749	Unigene103749	Metabolism	Carbohydrate metabolism	Pentose and glucuronate interconversions	ko00040
Unigene147149	Unigene147149	Metabolism	Glycan biosynthesis and metabolism	N-Glycan biosynthesis	ko00510
Unigene147149	Unigene147149	Genetic Information Processing	Folding, sorting and degradation	Protein processing in endoplasmic reticulum	ko04141
Unigene114907	Unigene114907	Genetic Information Processing	Transcription	Basal transcription factors	ko03022
Unigene151634	Unigene151634	Metabolism	Biosynthesis of other secondary metabolites	Phenylpropanoid biosynthesis	ko00940
Unigene151634	Unigene151634	Metabolism	Metabolism of other amino acids	Cyanoamino acid metabolism	ko00460
Unigene151634	Unigene151634	Metabolism	Carbohydrate metabolism	Starch and sucrose metabolism	ko00500
Unigene330902	Unigene330902	Genetic Information Processing	Translation	Ribosome	ko03010
Unigene360608	Unigene360608	Metabolism	Metabolism of other amino acids	Glutathione metabolism	ko00480
Unigene360608	Unigene360608	Metabolism	Amino acid metabolism	Arginine and proline metabolism	ko00330
Unigene272586	Unigene272586	Metabolism	Biosynthesis of other secondary metabolites	Flavonoid biosynthesis	ko00941
Unigene238345	Unigene238345	Human Diseases	Infectious diseases: Viral	Epstein-Barr virus infection	ko05169
Unigene238345	Unigene238345	Metabolism	Nucleotide metabolism	Pyrimidine metabolism	ko00240
Unigene238345	Unigene238345	Genetic Information Processing	Transcription	RNA polymerase	ko03020
Unigene238345	Unigene238345	Organismal Systems	Immune system	Cytosolic DNA-sensing pathway	ko04623
Unigene238345	Unigene238345	Metabolism	Nucleotide metabolism	Purine metabolism	ko00230
Unigene285422	Unigene285422	Metabolism	Metabolism of cofactors and vitamins	Ubiquinone and other terpenoid-quinone biosynthesis	ko00130
Unigene152555	Unigene152555	Metabolism	Metabolism of terpenoids and polyketides	Zeatin biosynthesis	ko00908
Unigene87184	Unigene87184	Human Diseases	Cancers: Overview	Viral carcinogenesis	ko05203
Unigene87184	Unigene87184	Genetic Information Processing	Folding, sorting and degradation	Proteasome	ko03050
Unigene87184	Unigene87184	Human Diseases	Infectious diseases: Viral	Epstein-Barr virus infection	ko05169
Unigene260114	Unigene260114	Human Diseases	Neurodegenerative diseases	Huntington's disease	ko05016
Unigene260114	Unigene260114	Human Diseases	Neurodegenerative diseases	Parkinson's disease	ko05012
Unigene260114	Unigene260114	Human Diseases	Neurodegenerative diseases	Alzheimer's disease	ko05010
Unigene260114	Unigene260114	Metabolism	Global and overview maps	Carbon metabolism	ko01200
Unigene260114	Unigene260114	Metabolism	Carbohydrate metabolism	Citrate cycle (TCA cycle)	ko00020
Unigene260114	Unigene260114	Human Diseases	Endocrine and metabolic diseases	Non-alcoholic fatty liver disease (NAFLD)	ko04932
Unigene260114	Unigene260114	Metabolism	Energy metabolism	Oxidative phosphorylation	ko00190
Unigene303999	Unigene303999	Genetic Information Processing	Folding, sorting and degradation	RNA degradation	ko03018
Unigene19432	Unigene19432	Metabolism	Carbohydrate metabolism	Glycolysis / Gluconeogenesis	ko00010
Unigene171078	Unigene171078	Genetic Information Processing	Translation	Ribosome	ko03010
Unigene67362	Unigene67362	Genetic Information Processing	Folding, sorting and degradation	Ubiquitin mediated proteolysis	ko04120
Unigene49197	Unigene49197	Genetic Information Processing	Translation	RNA transport	ko03013
Unigene350340	Unigene350340	Organismal Systems	Development	Axon guidance	ko04360
Unigene350340	Unigene350340	Cellular Processes	Cell motility	Regulation of actin cytoskeleton	ko04810
Unigene350340	Unigene350340	Organismal Systems	Immune system	Fc gamma R-mediated phagocytosis	ko04666
Unigene350340	Unigene350340	Human Diseases	Infectious diseases: Bacterial	Pertussis	ko05133
Unigene173692	Unigene173692	Human Diseases	Infectious diseases: Bacterial	Bacterial invasion of epithelial cells	ko05100
Unigene173692	Unigene173692	Human Diseases	Neurodegenerative diseases	Huntington's disease	ko05016
Unigene173692	Unigene173692	Organismal Systems	Excretory system	Endocrine and other factor-regulated calcium reabsorption	ko04961
Unigene173692	Unigene173692	Cellular Processes	Transport and catabolism	Lysosome	ko04142
Unigene173692	Unigene173692	Cellular Processes	Transport and catabolism	Endocytosis	ko04144
Unigene173692	Unigene173692	Organismal Systems	Nervous system	Synaptic vesicle cycle	ko04721
Unigene157916	Unigene157916	Metabolism	Amino acid metabolism	Glycine, serine and threonine metabolism	ko00260
Unigene325481	Unigene325481	Human Diseases	Infectious diseases: Bacterial	Pathogenic Escherichia coli infection	ko05130
Unigene325481	Unigene325481	Environmental Information Processing	Signal transduction	Hippo signaling pathway	ko04390
Unigene325481	Unigene325481	Cellular Processes	Cellular community	Focal adhesion	ko04510
Unigene325481	Unigene325481	Cellular Processes	Transport and catabolism	Phagosome	ko04145
Unigene325481	Unigene325481	Human Diseases	Infectious diseases: Bacterial	Vibrio cholerae infection	ko05110
Unigene325481	Unigene325481	Human Diseases	Cardiovascular diseases	Viral myocarditis	ko05416
Unigene325481	Unigene325481	Human Diseases	Infectious diseases: Bacterial	Salmonella infection	ko05132
Unigene325481	Unigene325481	Environmental Information Processing	Signal transduction	Hippo signaling pathway - fly	ko04391
Unigene325481	Unigene325481	Human Diseases	Cardiovascular diseases	Hypertrophic cardiomyopathy (HCM)	ko05410
Unigene325481	Unigene325481	Organismal Systems	Endocrine system	Thyroid hormone signaling pathway	ko04919
Unigene325481	Unigene325481	Human Diseases	Cardiovascular diseases	Dilated cardiomyopathy	ko05414
Unigene325481	Unigene325481	Environmental Information Processing	Signal transduction	Rap1 signaling pathway	ko04015
Unigene325481	Unigene325481	Human Diseases	Infectious diseases: Viral	Influenza A	ko05164
Unigene325481	Unigene325481	Cellular Processes	Cellular community	Tight junction	ko04530
Unigene325481	Unigene325481	Organismal Systems	Immune system	Leukocyte transendothelial migration	ko04670
Unigene325481	Unigene325481	Organismal Systems	Sensory system	Phototransduction - fly	ko04745
Unigene325481	Unigene325481	Cellular Processes	Cell motility	Regulation of actin cytoskeleton	ko04810
Unigene325481	Unigene325481	Organismal Systems	Immune system	Platelet activation	ko04611
Unigene325481	Unigene325481	Human Diseases	Cancers: Overview	Proteoglycans in cancer	ko05205
Unigene325481	Unigene325481	Cellular Processes	Cellular community	Adherens junction	ko04520
Unigene325481	Unigene325481	Human Diseases	Infectious diseases: Bacterial	Bacterial invasion of epithelial cells	ko05100
Unigene325481	Unigene325481	Human Diseases	Cardiovascular diseases	Arrhythmogenic right ventricular cardiomyopathy (ARVC)	ko05412
Unigene325481	Unigene325481	Organismal Systems	Endocrine system	Oxytocin signaling pathway	ko04921
Unigene325481	Unigene325481	Human Diseases	Infectious diseases: Bacterial	Shigellosis	ko05131
Unigene325483	Unigene325483	Genetic Information Processing	Replication and repair	Fanconi anemia pathway	ko03460
Unigene325483	Unigene325483	Genetic Information Processing	Replication and repair	Nucleotide excision repair	ko03420
Unigene246985	Unigene246985	Environmental Information Processing	Signal transduction	Plant hormone signal transduction	ko04075
Unigene246983	Unigene246983	Genetic Information Processing	Translation	RNA transport	ko03013
Unigene334066	Unigene334066	Cellular Processes	Cellular community	Gap junction	ko04540
Unigene334066	Unigene334066	Cellular Processes	Transport and catabolism	Phagosome	ko04145
Unigene334066	Unigene334066	Human Diseases	Infectious diseases: Bacterial	Pathogenic Escherichia coli infection	ko05130
Unigene240755	Unigene240755	Metabolism	Energy metabolism	Carbon fixation in photosynthetic organisms	ko00710
Unigene240755	Unigene240755	Metabolism	Carbohydrate metabolism	Pentose phosphate pathway	ko00030
Unigene240755	Unigene240755	Metabolism	Energy metabolism	Methane metabolism	ko00680
Unigene240755	Unigene240755	Metabolism	Global and overview maps	Biosynthesis of amino acids	ko01230
Unigene240755	Unigene240755	Metabolism	Carbohydrate metabolism	Glycolysis / Gluconeogenesis	ko00010
Unigene240755	Unigene240755	Metabolism	Carbohydrate metabolism	Fructose and mannose metabolism	ko00051
Unigene240755	Unigene240755	Metabolism	Global and overview maps	Carbon metabolism	ko01200
Unigene62460	Unigene62460	Metabolism	Metabolism of cofactors and vitamins	Pantothenate and CoA biosynthesis	ko00770
Unigene62463	Unigene62463	Metabolism	Global and overview maps	Fatty acid metabolism	ko01212
Unigene62463	Unigene62463	Metabolism	Lipid metabolism	Biosynthesis of unsaturated fatty acids	ko01040
Unigene148952	Unigene148952	Human Diseases	Infectious diseases: Bacterial	Legionellosis	ko05134
Unigene241404	Unigene241404	Genetic Information Processing	Translation	RNA transport	ko03013
Unigene63739	Unigene63739	Human Diseases	Endocrine and metabolic diseases	Non-alcoholic fatty liver disease (NAFLD)	ko04932
Unigene63739	Unigene63739	Metabolism	Energy metabolism	Oxidative phosphorylation	ko00190
Unigene63739	Unigene63739	Metabolism	Carbohydrate metabolism	Citrate cycle (TCA cycle)	ko00020
Unigene63739	Unigene63739	Metabolism	Global and overview maps	Carbon metabolism	ko01200
Unigene63739	Unigene63739	Human Diseases	Neurodegenerative diseases	Alzheimer's disease	ko05010
Unigene63739	Unigene63739	Human Diseases	Neurodegenerative diseases	Parkinson's disease	ko05012
Unigene63739	Unigene63739	Human Diseases	Neurodegenerative diseases	Huntington's disease	ko05016
Unigene276672	Unigene276672	Metabolism	Lipid metabolism	Arachidonic acid metabolism	ko00590
Unigene8758	Unigene8758	Metabolism	Carbohydrate metabolism	Glycolysis / Gluconeogenesis	ko00010
Unigene136260	Unigene136260	Metabolism	Metabolism of terpenoids and polyketides	Terpenoid backbone biosynthesis	ko00900
Unigene17955	Unigene17955	Metabolism	Carbohydrate metabolism	Glycolysis / Gluconeogenesis	ko00010
Unigene17955	Unigene17955	Metabolism	Global and overview maps	Carbon metabolism	ko01200
Unigene17955	Unigene17955	Human Diseases	Cancers: Overview	Central carbon metabolism in cancer	ko05230
Unigene17955	Unigene17955	Organismal Systems	Endocrine system	Glucagon signaling pathway	ko04922
Unigene17955	Unigene17955	Metabolism	Global and overview maps	Biosynthesis of amino acids	ko01230
Unigene17955	Unigene17955	Metabolism	Energy metabolism	Methane metabolism	ko00680
Unigene17955	Unigene17955	Metabolism	Amino acid metabolism	Glycine, serine and threonine metabolism	ko00260
Unigene271956	Unigene271956	Organismal Systems	Endocrine system	PPAR signaling pathway	ko03320
Unigene271956	Unigene271956	Cellular Processes	Transport and catabolism	Peroxisome	ko04146
Unigene271956	Unigene271956	Metabolism	Lipid metabolism	Fatty acid degradation	ko00071
Unigene271956	Unigene271956	Metabolism	Global and overview maps	Fatty acid metabolism	ko01212
Unigene271956	Unigene271956	Metabolism	Lipid metabolism	alpha-Linolenic acid metabolism	ko00592
Unigene271956	Unigene271956	Metabolism	Lipid metabolism	Biosynthesis of unsaturated fatty acids	ko01040
Unigene271956	Unigene271956	Environmental Information Processing	Signal transduction	cAMP signaling pathway	ko04024
Unigene57206	Unigene57206	Metabolism	Metabolism of cofactors and vitamins	Ubiquinone and other terpenoid-quinone biosynthesis	ko00130
Unigene356622	Unigene356622	Genetic Information Processing	Transcription	Spliceosome	ko03040
Unigene198949	Unigene198949	Metabolism	Global and overview maps	Carbon metabolism	ko01200
Unigene198949	Unigene198949	Metabolism	Carbohydrate metabolism	Pyruvate metabolism	ko00620
Unigene198949	Unigene198949	Metabolism	Energy metabolism	Carbon fixation in photosynthetic organisms	ko00710
Unigene394535	Unigene394535	Genetic Information Processing	Folding, sorting and degradation	Protein processing in endoplasmic reticulum	ko04141
Unigene394535	Unigene394535	Organismal Systems	Endocrine system	Thyroid hormone synthesis	ko04918
Unigene394535	Unigene394535	Genetic Information Processing	Folding, sorting and degradation	Protein export	ko03060
Unigene394535	Unigene394535	Human Diseases	Neurodegenerative diseases	Prion diseases	ko05020
Unigene394531	Unigene394531	Environmental Information Processing	Signal transduction	Hippo signaling pathway	ko04390
Unigene394531	Unigene394531	Environmental Information Processing	Signal transduction	Sphingolipid signaling pathway	ko04071
Unigene394531	Unigene394531	Human Diseases	Infectious diseases: Parasitic	Chagas disease (American trypanosomiasis)	ko05142
Unigene394531	Unigene394531	Human Diseases	Infectious diseases: Viral	Hepatitis C	ko05160
Unigene394531	Unigene394531	Environmental Information Processing	Signal transduction	Hippo signaling pathway - fly	ko04391
Unigene394531	Unigene394531	Organismal Systems	Nervous system	Dopaminergic synapse	ko04728
Unigene394531	Unigene394531	Environmental Information Processing	Signal transduction	PI3K-Akt signaling pathway	ko04151
Unigene394531	Unigene394531	Organismal Systems	Circulatory system	Adrenergic signaling in cardiomyocytes	ko04261
Unigene394531	Unigene394531	Cellular Processes	Cellular community	Tight junction	ko04530
Unigene394531	Unigene394531	Environmental Information Processing	Signal transduction	AMPK signaling pathway	ko04152
Unigene394531	Unigene394531	Cellular Processes	Cell growth and death	Cell cycle - yeast	ko04111
Unigene394531	Unigene394531	Genetic Information Processing	Translation	mRNA surveillance pathway	ko03015
Unigene140810	Unigene140810	Human Diseases	Infectious diseases: Viral	Epstein-Barr virus infection	ko05169
Unigene140810	Unigene140810	Genetic Information Processing	Folding, sorting and degradation	Proteasome	ko03050
Unigene362661	Unigene362661	Genetic Information Processing	Translation	Ribosome	ko03010
Unigene383453	Unigene383453	Human Diseases	Cancers: Overview	Viral carcinogenesis	ko05203
Unigene383453	Unigene383453	Human Diseases	Infectious diseases: Viral	Epstein-Barr virus infection	ko05169
Unigene383453	Unigene383453	Cellular Processes	Cell growth and death	Oocyte meiosis	ko04114
Unigene383453	Unigene383453	Organismal Systems	Nervous system	Neurotrophin signaling pathway	ko04722
Unigene383453	Unigene383453	Environmental Information Processing	Signal transduction	PI3K-Akt signaling pathway	ko04151
Unigene383453	Unigene383453	Cellular Processes	Cell growth and death	Cell cycle	ko04110
Unigene383453	Unigene383453	Environmental Information Processing	Signal transduction	Hippo signaling pathway - fly	ko04391
Unigene383453	Unigene383453	Environmental Information Processing	Signal transduction	Hippo signaling pathway	ko04390
Unigene63450	Unigene63450	Genetic Information Processing	Replication and repair	Non-homologous end-joining	ko03450
Unigene151241	Unigene151241	Metabolism	Global and overview maps	Carbon metabolism	ko01200
Unigene151241	Unigene151241	Human Diseases	Cancers: Overview	Central carbon metabolism in cancer	ko05230
Unigene151241	Unigene151241	Metabolism	Carbohydrate metabolism	Pentose phosphate pathway	ko00030
Unigene151241	Unigene151241	Metabolism	Metabolism of other amino acids	Glutathione metabolism	ko00480
Unigene314667	Unigene314667	Organismal Systems	Endocrine system	PPAR signaling pathway	ko03320
Unigene51229	Unigene51229	Organismal Systems	Environmental adaptation	Plant-pathogen interaction	ko04626
Unigene243332	Unigene243332	Genetic Information Processing	Translation	Ribosome	ko03010
Unigene67440	Unigene67440	Metabolism	Carbohydrate metabolism	Fructose and mannose metabolism	ko00051
Unigene67440	Unigene67440	Metabolism	Carbohydrate metabolism	Pentose and glucuronate interconversions	ko00040
Unigene196937	Unigene196937	Genetic Information Processing	Transcription	Spliceosome	ko03040
Unigene54302	Unigene54302	Genetic Information Processing	Translation	Ribosome	ko03010
Unigene38707	Unigene38707	Genetic Information Processing	Transcription	Spliceosome	ko03040
Unigene13643	Unigene13643	Organismal Systems	Development	Axon guidance	ko04360
Unigene13643	Unigene13643	Cellular Processes	Cell motility	Regulation of actin cytoskeleton	ko04810
Unigene13643	Unigene13643	Human Diseases	Infectious diseases: Bacterial	Pertussis	ko05133
Unigene13643	Unigene13643	Organismal Systems	Immune system	Fc gamma R-mediated phagocytosis	ko04666
Unigene21016	Unigene21016	Genetic Information Processing	Translation	Ribosome biogenesis in eukaryotes	ko03008
Unigene358667	Unigene358667	Genetic Information Processing	Translation	RNA transport	ko03013
Unigene358667	Unigene358667	Genetic Information Processing	Transcription	Spliceosome	ko03040
Unigene358667	Unigene358667	Human Diseases	Infectious diseases: Viral	Herpes simplex infection	ko05168
Unigene358667	Unigene358667	Genetic Information Processing	Translation	mRNA surveillance pathway	ko03015
Unigene214618	Unigene214618	Metabolism	Carbohydrate metabolism	Ascorbate and aldarate metabolism	ko00053
Unigene214618	Unigene214618	Metabolism	Carbohydrate metabolism	Amino sugar and nucleotide sugar metabolism	ko00520
Unigene57293	Unigene57293	Human Diseases	Infectious diseases: Bacterial	Tuberculosis	ko05152
Unigene57293	Unigene57293	Organismal Systems	Immune system	Antigen processing and presentation	ko04612
Unigene62340	Unigene62340	Metabolism	Lipid metabolism	Biosynthesis of unsaturated fatty acids	ko01040
Unigene62340	Unigene62340	Environmental Information Processing	Signal transduction	Two-component system	ko02020
Unigene62340	Unigene62340	Metabolism	Global and overview maps	Fatty acid metabolism	ko01212
Unigene80804	Unigene80804	Metabolism	Xenobiotics biodegradation and metabolism	Drug metabolism - cytochrome P450	ko00982
Unigene80804	Unigene80804	Metabolism	Xenobiotics biodegradation and metabolism	Metabolism of xenobiotics by cytochrome P450	ko00980
Unigene80804	Unigene80804	Metabolism	Metabolism of other amino acids	Glutathione metabolism	ko00480
Unigene80804	Unigene80804	Human Diseases	Cancers: Overview	Chemical carcinogenesis	ko05204
Unigene36888	Unigene36888	Metabolism	Amino acid metabolism	Arginine and proline metabolism	ko00330
Unigene36888	Unigene36888	Metabolism	Amino acid metabolism	Cysteine and methionine metabolism	ko00270
Unigene178461	Unigene178461	Cellular Processes	Cellular community	Gap junction	ko04540
Unigene178461	Unigene178461	Human Diseases	Infectious diseases: Bacterial	Pathogenic Escherichia coli infection	ko05130
Unigene178461	Unigene178461	Cellular Processes	Transport and catabolism	Phagosome	ko04145
Unigene308141	Unigene308141	Metabolism	Carbohydrate metabolism	Pyruvate metabolism	ko00620
Unigene310515	Unigene310515	Metabolism	Carbohydrate metabolism	Starch and sucrose metabolism	ko00500
Unigene310515	Unigene310515	Metabolism	Carbohydrate metabolism	Galactose metabolism	ko00052
Unigene279809	Unigene279809	Environmental Information Processing	Signal transduction	cGMP-PKG signaling pathway	ko04022
Unigene279809	Unigene279809	Environmental Information Processing	Signal transduction	Calcium signaling pathway	ko04020
Unigene279809	Unigene279809	Human Diseases	Neurodegenerative diseases	Parkinson's disease	ko05012
Unigene279809	Unigene279809	Human Diseases	Neurodegenerative diseases	Huntington's disease	ko05016
Unigene279809	Unigene279809	Human Diseases	Infectious diseases: Viral	HTLV-I infection	ko05166
Unigene239844	Unigene239844	Genetic Information Processing	Folding, sorting and degradation	Proteasome	ko03050
Unigene254716	Unigene254716	Metabolism	Metabolism of cofactors and vitamins	One carbon pool by folate	ko00670
Unigene254716	Unigene254716	Metabolism	Energy metabolism	Carbon fixation pathways in prokaryotes	ko00720
Unigene254716	Unigene254716	Metabolism	Global and overview maps	Carbon metabolism	ko01200
Unigene254712	Unigene254712	Cellular Processes	Transport and catabolism	Regulation of autophagy	ko04140
Unigene22257	Unigene22257	Metabolism	Energy metabolism	Oxidative phosphorylation	ko00190
Unigene207592	Unigene207592	Genetic Information Processing	Folding, sorting and degradation	Sulfur relay system	ko04122
Unigene150092	Unigene150092	Metabolism	Energy metabolism	Oxidative phosphorylation	ko00190
Unigene98197	Unigene98197	Metabolism	Lipid metabolism	Fatty acid elongation	ko00062
Unigene116149	Unigene116149	Genetic Information Processing	Folding, sorting and degradation	Ubiquitin mediated proteolysis	ko04120
Unigene96597	Unigene96597	Genetic Information Processing	Transcription	Spliceosome	ko03040
Unigene221235	Unigene221235	Cellular Processes	Transport and catabolism	Peroxisome	ko04146
Unigene221235	Unigene221235	Metabolism	Carbohydrate metabolism	Glyoxylate and dicarboxylate metabolism	ko00630
Unigene221235	Unigene221235	Metabolism	Global and overview maps	Carbon metabolism	ko01200
Unigene273106	Unigene273106	Organismal Systems	Immune system	Antigen processing and presentation	ko04612
Unigene273106	Unigene273106	Human Diseases	Infectious diseases: Viral	HTLV-I infection	ko05166
Unigene273106	Unigene273106	Cellular Processes	Transport and catabolism	Phagosome	ko04145
Unigene273106	Unigene273106	Human Diseases	Infectious diseases: Parasitic	Chagas disease (American trypanosomiasis)	ko05142
Unigene273106	Unigene273106	Genetic Information Processing	Folding, sorting and degradation	Protein processing in endoplasmic reticulum	ko04141
Unigene264373	Unigene264373	Genetic Information Processing	Transcription	Spliceosome	ko03040
Unigene214429	Unigene214429	Metabolism	Amino acid metabolism	Valine, leucine and isoleucine degradation	ko00280
Unigene214429	Unigene214429	Metabolism	Metabolism of terpenoids and polyketides	Terpenoid backbone biosynthesis	ko00900
Unigene214429	Unigene214429	Metabolism	Lipid metabolism	Synthesis and degradation of ketone bodies	ko00072
Unigene214429	Unigene214429	Metabolism	Carbohydrate metabolism	Butanoate metabolism	ko00650
Unigene124063	Unigene124063	Human Diseases	Infectious diseases: Bacterial	Legionellosis	ko05134
Unigene139560	Unigene139560	Metabolism	Lipid metabolism	Glycerophospholipid metabolism	ko00564
Unigene139560	Unigene139560	Organismal Systems	Endocrine system	Thyroid hormone signaling pathway	ko04919
Unigene139560	Unigene139560	Metabolism	Lipid metabolism	Ether lipid metabolism	ko00565
Unigene139560	Unigene139560	Metabolism	Carbohydrate metabolism	Inositol phosphate metabolism	ko00562
Unigene13560	Unigene13560	Metabolism	Lipid metabolism	Fatty acid biosynthesis	ko00061
Unigene13560	Unigene13560	Metabolism	Global and overview maps	Fatty acid metabolism	ko01212
Unigene222646	Unigene222646	Metabolism	Nucleotide metabolism	Purine metabolism	ko00230
Unigene222646	Unigene222646	Metabolism	Amino acid metabolism	Alanine, aspartate and glutamate metabolism	ko00250
Unigene272772	Unigene272772	Human Diseases	Infectious diseases: Parasitic	Amoebiasis	ko05146
Unigene344425	Unigene344425	Genetic Information Processing	Translation	Ribosome	ko03010
Unigene235759	Unigene235759	Genetic Information Processing	Translation	Ribosome	ko03010
Unigene234408	Unigene234408	Genetic Information Processing	Translation	mRNA surveillance pathway	ko03015
Unigene234408	Unigene234408	Genetic Information Processing	Translation	RNA transport	ko03013
Unigene234408	Unigene234408	Genetic Information Processing	Transcription	Spliceosome	ko03040
Unigene174252	Unigene174252	Genetic Information Processing	Transcription	Spliceosome	ko03040
Unigene303932	Unigene303932	Metabolism	Amino acid metabolism	Phenylalanine, tyrosine and tryptophan biosynthesis	ko00400
Unigene303932	Unigene303932	Metabolism	Global and overview maps	Biosynthesis of amino acids	ko01230
Unigene3691	Unigene3691	Organismal Systems	Immune system	Antigen processing and presentation	ko04612
Unigene3691	Unigene3691	Human Diseases	Infectious diseases: Viral	HTLV-I infection	ko05166
[truncated: 20,679 more rows]
