# Supplementary material for: Comparative transcriptome analysis of root, stem, and leaf tissues of Entada phaseoloides reveals potential genes involved in triterpenoid saponin biosynthesis
Source: BMC Genomics. 2020 Sep 15;21:639. doi: 10.1186/s12864-020-07056-1 (PMC7493163; doi:10.1186/s12864-020-07056-1)
Supplement: Supplementary file 7 — Additional file 7. DEGs in different tissues. [file 12864_2020_7056_MOESM7_ESM.txt]

	KTG1	KTG2	KTG3	KTJ1	KTJ2	KTJ3	KTY1	KTY2	KTY3	FDR	trans_id	accession	annotation
Unigene29553	24.465	36.279	31.528	20.549	14.395	21.824	52.329	46.908	55.433	8.75E-59	Unigene29553	I1L4R2_SOYBN	Uncharacterized protein
Unigene274320	48.253	106.973	80.988	0	0	0.053	0	0	0	7.15E-128	Unigene274320	I1NCT8_SOYBN	Potassium transporter
Unigene303259	1.764	12.13	8.511	0.062	0.059	0.159	0.121	0.293	0.436	4.24E-85	Unigene303259	V7ALW9_PHAVU	Uncharacterized protein
Unigene146587	2.731	3.015	2.32	0.062	0.092	1.148	0.97	0.439	0.371	1.76E-221	Unigene146587	G7IVU4_MEDTR	Uncharacterized protein
Unigene343134	91.823	78.931	74.158	104.296	91.074	124.745	253.006	228.538	231.38	4.57E-269	Unigene343134	A0A151TMV3_CAJCA	L-ascorbate peroxidase 3, peroxisomal
Unigene47708	5.75	5.702	5.594	5.084	8.018	8.302	13.519	12.912	14.913	3.38E-51	Unigene47708	I1MS61_SOYBN	Uncharacterized protein
Unigene234403	0.887	1.535	0.726	0.363	0.05	0.755	0.141	0.027	0	5.48E-48	Unigene234403	I1KLS9_SOYBN	Uncharacterized protein
Unigene27794	10.025	14.268	7.448	35.182	24.848	37.28	73.174	64.066	47.537	5.90E-91	Unigene27794	I1NJ62_SOYBN	Uncharacterized protein
Unigene119896	0	0.027	0	0.035	0.259	0.021	2.425	2.013	1.381	2.24E-102	Unigene119896	K7LAS9_SOYBN	Uncharacterized protein
Unigene93264	22.173	30.989	19.06	1.887	2.988	1.977	2.566	2.681	4.597	2.67E-122	Unigene93264	A0A151S0F0_CAJCA	Putative sodium-coupled neutral amino acid transporter 6
Unigene68191	49.918	59.126	48.094	33.118	30.724	39.353	26.493	19.574	23.541	3.70E-42	Unigene68191	V7BDD4_PHAVU	Uncharacterized protein
Unigene209857	0	0	0	4.756	1.28	2.774	0.02	0.037	0.12	5.02E-117	.
Unigene386559	1.555	0.918	1.03	29.044	32.33	29.18	69.213	63.828	48.686	5.62E-86	Unigene386559	G7LC56_MEDTR	Transmembrane protein, putative
Unigene239067	0.299	1.042	0.759	0.292	0.343	0.404	0.889	1.354	1.372	1.41E-110	Unigene239067	I1N5C7_SOYBN	Uncharacterized protein
Unigene210721	399.231	241.453	307.949	389.861	241.311	579.833	642.438	414.523	549.15	9.81E-76	Unigene210721	A0A0N7KGJ7_ORYSJ	Os03g0139100 protein
Unigene1506	0.13	1.645	1.854	5.385	7.398	3.625	2.779	2.608	2.234	2.45E-36	Unigene1506	A0A151QWG2_CAJCA	Uncharacterized protein
Unigene298069	0.04	0.521	0.358	3.392	2.193	4.305	1.111	1.684	1.131	9.13E-124	Unigene298069	I1MZW6_SOYBN	Uncharacterized protein
Unigene265775	0.648	0.836	0.293	8.671	4.034	9.227	5.81	7.888	5.895	2.21E-66	Unigene265775	V7CDX5_PHAVU	Uncharacterized protein
Unigene287675	13.852	15.323	11.449	30.833	27.008	26.299	21.491	36.11	28.852	5.76E-213	.
Unigene111346	0.349	1.261	0.271	0	0	0.617	2.253	5.994	2.558	2.45E-36	Unigene111346	K7MXL5_SOYBN	Uncharacterized protein
Unigene299867	2.741	3.002	1.897	116.298	117.036	148.333	2153.302	1970.956	2247.212	2.16E-85	Unigene299867	A0A151TD22_CAJCA	Uncharacterized protein
Unigene103079	4.793	6.03	4.825	4.996	2.862	7.388	0.546	1.272	0.908	1.94E-87	Unigene103079	A0A072VQW5_MEDTR	Transmembrane protein, putative
Unigene164516	0.08	0.055	0	4.012	3.9	2.615	15.378	12.994	13.698	1.25E-64	Unigene164516	I1M3S2_SOYBN	Uncharacterized protein
Unigene247255	3.089	3.892	3.524	11.763	6.118	10.694	11.387	8.355	7.34	1.16E-38	Unigene247255	I3SE14_LOTJA	Uncharacterized protein
Unigene292576	14.33	24.931	16.067	0.08	0.46	0.882	1.051	1.08	1.325	6.97E-194	Unigene292576	G7J187_MEDTR	Spermidine hydroxycinnamoyl transferase
Unigene142156	2.82	3.755	3.155	0.576	0.979	1.02	0.98	1.391	1.492	4.83E-129	Unigene142156	A0A151U315_CAJCA	Uncharacterized protein C19orf29 isogeny
Unigene303071	0.169	0.274	0.325	0.416	0.301	0.68	2.031	1.473	0.64	2.48E-112	Unigene303071	G7I815_MEDTR	Alpha-crystallin domain of heat shock protein
Unigene298380	0.07	0.247	0.249	14.128	12.755	10.736	13.519	11.347	12.021	1.39E-62	Unigene298380	I1N4D6_SOYBN	Uncharacterized protein
Unigene138305	3.677	6.524	3.643	9.052	12.42	15.892	19.066	23.655	22.503	6.91E-35	Unigene138305	I1KTW0_SOYBN	Uncharacterized protein
Unigene180242	9.238	17.146	12.663	8.627	11.056	6.591	3.062	2.498	3.077	3.03E-60	Unigene180242	K7MB82_SOYBN	Uncharacterized protein
Unigene350339	28.511	19.078	18.149	22.197	10.01	45.072	5.719	4.621	6.21	3.53E-94	Unigene350339	C6T7L6_SOYBN	Xyloglucan endotransglucosylase/hydrolase
Unigene70515	1.933	17.064	7.502	0	0	0	0	0	0	1.68E-37	Unigene70515	M4F610_BRARP	Uncharacterized protein
Unigene297383	19.104	22.121	14.365	4.34	6.946	5.517	7.356	4.246	5.672	2.10E-54	Unigene297383	A0A0R0IHH2_SOYBN	Uncharacterized protein
Unigene310450	0	0	0	1.594	0.862	1.775	1.404	1.318	1.483	8.05E-31	Unigene310450	F2CW23_HORVD	Predicted protein
Unigene268257	0.887	1.85	1.431	0.354	0.033	0.648	2.223	1.592	1.891	7.90E-61	Unigene268257	K7LTD8_SOYBN	Uncharacterized protein
Unigene217420	21.645	41.597	20.48	9.575	11.901	9.206	8.235	7.412	7.368	4.13E-31	Unigene217420	S4SPV0_HEVBR	Soluble inorganic pyrophosphatase
Unigene349736	8.58	17.255	15.319	8.539	8.796	5.156	4.335	3.715	4.004	7.61E-68	Unigene349736	I1KYH1_SOYBN	Uncharacterized protein
Unigene48709	2.541	4.125	2.808	0.957	1.339	1.212	1.01	1.482	1.298	3.01E-39	Unigene48709	I1MCR3_SOYBN	Uncharacterized protein
Unigene109350	7.325	10.485	6.733	16.953	27.711	19.017	14.055	12.949	14.588	2.70E-81	Unigene109350	K7LYR6_SOYBN	Uncharacterized protein
Unigene191791	6.856	8.319	4.326	2.728	1.573	6.41	3.779	1.171	1.993	1.68E-28	Unigene191791	I1LDJ1_SOYBN	Pyruvate kinase
Unigene384579	24.296	18.475	13.834	2.967	3.649	10.556	5.972	1.547	3.55	7.27E-56	Unigene384579	K7L2L0_SOYBN	Uncharacterized protein
Unigene48377	32.338	45.133	33.729	12.728	13.29	15.116	13.832	12.272	13.17	5.42E-235	Unigene48377	I1JRH7_SOYBN	Uncharacterized protein
Unigene166620	24.585	19.435	19.222	14.243	20.672	33.379	37.284	26.977	34.719	9.15E-71	Unigene166620	A0A0B2P1M9_GLYSO	Cysteine-rich receptor-like protein kinase 26
Unigene100490	3.548	4.262	2.732	11.701	15.45	10.194	3.991	5.6	5.023	4.50E-52	Unigene100490	A0A072TYM9_MEDTR	Eukaryotic translation initiation factor 3 subunit
Unigene365907	0.588	0.836	0.379	4.624	4.109	5.995	0.536	0.458	0.899	1.57E-30	Unigene365907	V7B5K2_PHAVU	Uncharacterized protein
Unigene68465	5.611	6.085	4.879	5.855	5.75	11.374	12.084	16.271	13.569	3.03E-60	Unigene68465	A0A0L9TP80_PHAAN	Uncharacterized protein
Unigene162397	1.804	1.083	1.409	3.764	5.716	3.699	8.841	4.091	6.877	0	Unigene162397	K7KLE8_SOYBN	Uncharacterized protein
Unigene203832	1.126	1.384	0.824	0.425	0.686	0.606	0	0	0.232	7.89E-40	Unigene203832	G7I521_MEDTR	Phototropic-responsive NPH3 family protein
Unigene35566	5.84	3.015	5.247	10.594	11.993	10.779	0.152	0.54	0.454	2.02E-22	Unigene35566	V7AHL4_PHAVU	Serine/threonine-protein kinase
Unigene27813	27.585	31.975	23.342	6.944	6.587	16.009	10.821	9.178	10.547	9.73E-50	Unigene27813	K7M7B3_SOYBN	Uncharacterized protein
Unigene134965	0.887	2.179	1.073	0.08	0.251	0.213	0.333	0.375	0.287	9.33E-36	Unigene134965	G8A0L0_MEDTR	Beta-glucan-binding protein
Unigene362879	8.281	15.871	11.21	6.555	9.608	3.614	1.647	3.551	1.566	1.08E-20	Unigene362879	K7MXD7_SOYBN	Uncharacterized protein
Unigene191458	16.124	28.535	16.523	34.269	22.112	31.944	4.759	4.896	2.716	5.91E-91	Unigene191458	I1N1K3_SOYBN	Uncharacterized protein
Unigene76673	38.696	32.907	31.148	73.809	59.514	102.879	253.208	177.109	205.42	5.56E-21	Unigene76673	A0A151R2B2_CAJCA	Universal stress protein A-like protein
Unigene340687	10.952	13.486	10.137	8.804	8.47	12.852	20.4	24.754	21.743	1.09E-31	Unigene340687	I3ST56_LOTJA	Uncharacterized protein
Unigene146236	1.654	0.932	0.585	0.992	1.046	0.893	0.242	0.787	0.241	3.92E-22	Unigene146236	A0A072U508_MEDTR	Uncharacterized protein
Unigene50854	26.229	43.42	35.745	1.134	0.151	1.988	51.076	37.711	37.036	8.60E-38	Unigene50854	A0A0L9TSP9_PHAAN	Uncharacterized protein
Unigene210787	288.922	221.881	184.798	80.86	28.882	80.577	17.379	12.656	13.337	1.72E-118	Unigene210787	Q0PN09_9FABA	Lateral organ boundaries domain protein
Unigene111056	1.883	1.837	1.529	24.562	26.581	16.711	3.173	5.372	6.914	4.06E-20	Unigene111056	V7AFX8_PHAVU	Uncharacterized protein
Unigene231538	80.163	63.855	57.7	131.4	113.797	161.462	116.318	121.818	114.277	1.43E-48	Unigene231538	C6T1P1_SOYBN	Uncharacterized protein
Unigene81756	0	0	0	1.541	1.808	2.498	27.584	12.61	11.159	1.34E-69	Unigene81756	A0A072UGF0_MEDTR	Leucine-rich receptor-like kinase family protein
Unigene101130	6.806	9.114	6.711	8.565	7.273	10.396	30.07	30.372	31.076	2.87E-21	Unigene101130	A0A072V2I1_MEDTR	Dual specificity phosphatase domain protein
Unigene324609	7.255	7.634	5.811	1.222	0.644	0.128	0.344	0.814	1.344	1.79E-26	Unigene324609	I1N7F8_SOYBN	Uncharacterized protein
Unigene140706	4.016	3.002	2.602	9.362	8.043	10.524	12.489	12.4	11.075	1.22E-146	Unigene140706	V7CT60_PHAVU	Uncharacterized protein
Unigene327411	2.79	4.413	3.437	7.626	13.483	11.799	2.334	3.706	2.502	1.13E-212	Unigene327411	G7JD03_MEDTR	RabGAP/TBC domain protein
Unigene377402	0	2.577	3.328	0	0	0	0	0	0	4.13E-31	Unigene377402	F2E082_HORVD	Predicted protein
Unigene107584	0.269	0	0.434	0	0	0	3.031	3.404	4.857	3.72E-24	Unigene107584	K7L3I1_SOYBN	Uncharacterized protein
Unigene73144	0.478	0.493	0.314	1.621	0.41	1.254	0.091	0	0.324	2.12E-31	Unigene73144	A0A072UCP7_MEDTR	TIR-NBS-LRR class disease resistance protein
Unigene159342	13.802	13.582	12.945	59.168	41.989	58.487	25.927	22.63	25.914	1.32E-25	Unigene159342	I1JCP6_SOYBN	Uncharacterized protein
Unigene344138	4.455	7.237	7.578	0.027	1.498	2.413	0.141	0	0.343	1.32E-25	Unigene344138	V7CTW6_PHAVU	Uncharacterized protein
Unigene294275	0.727	0.809	0.911	1.984	2.143	2.052	61.685	34.463	40.808	3.25E-65	Unigene294275	A0A0L9TZ35_PHAAN	Uncharacterized protein
Unigene249344	0.249	0.535	0.553	0.523	0.444	0.191	0.02	0.101	0.111	4.47E-59	Unigene249344	V7CKU2_PHAVU	Uncharacterized protein
Unigene83607	2.631	7.483	2.83	3.986	3.599	4.582	8.78	8.053	8.833	7.70E-138	Unigene83607	I1M9Z5_SOYBN	Uncharacterized protein
Unigene298927	3.847	12.733	11.72	13.826	10.579	14.882	71.8	50.98	52.05	5.46E-110	Unigene298927	A0A151T912_CAJCA	Alcohol dehydrogenase-like 3
Unigene251705	5.142	5.263	4.423	5.793	6.377	7.08	9.942	10.762	9.268	7.03E-82	Unigene251705	A0A151RVK7_CAJCA	Uncharacterized protein
Unigene273817	103.911	79.52	85.758	211.968	139.809	251.063	155.734	106.481	138.411	5.88E-39	Unigene273817	Q8H583_ORYSJ	Ribosomal protein S18-like
Unigene149028	8.531	9.58	9.367	17.671	29.451	23.333	7.083	12.665	7.377	1.35E-105	Unigene149028	V7AHL4_PHAVU	Serine/threonine-protein kinase
Unigene397137	4.724	4.194	3.415	0.372	0.226	0.138	1.768	1.739	1.594	8.49E-66	Unigene397137	A0A0R4J4Q2_SOYBN	Uncharacterized protein
Unigene174922	10.404	10.06	8.446	19.664	21.517	17.731	44.812	41.866	44.283	1.53E-19	Unigene174922	W9R4B2_9ROSA	Patatin
Unigene85245	12.995	19.476	15.612	2.383	3.867	5.145	1.758	1.025	0.732	1.16E-90	Unigene85245	G7KC24_MEDTR	Bromo-adjacent-like (BAH) domain protein
Unigene77048	4.255	2.124	0.791	3.605	4.77	12.544	140.629	56.81	121.969	8.61E-38	Unigene77048	G7L1C9_MEDTR	Cytochrome P450 family protein
Unigene110191	5.999	3.755	3.372	7.104	4.16	3.572	22.956	22.109	22.058	3.48E-26	.
Unigene311689	4.923	4.153	5.638	16.661	9.574	12.203	9.033	12.125	6.534	2.20E-153	Unigene311689	I1JIM1_SOYBN	Uncharacterized protein
Unigene300459	0.239	0.425	0.683	1.24	2.402	1.467	0.394	0.339	0.13	9.75E-25	Unigene300459	A0A078JF73_BRANA	BnaCnng50110D protein
Unigene178910	3.897	10.033	6.863	2.161	1.239	2.477	1.758	1.967	1.557	4.41E-38	Unigene178910	A0A0L9VJ60_PHAAN	Uncharacterized protein
Unigene166469	1.226	2.083	1.507	2.462	3.649	4.284	0.96	1.29	1.557	2.43E-27	Unigene166469	I1JBH3_SOYBN	Uncharacterized protein
Unigene369598	75.34	93.898	66.623	13.525	11.566	27.022	1.394	0.284	0.751	6.92E-35	Unigene369598	I1MFE6_SOYBN	Uncharacterized protein
Unigene115765	2.143	1.096	1.344	0.602	0.527	1.106	0.071	0.21	0.074	1.55E-60	Unigene115765	V7ADR7_PHAVU	Uncharacterized protein
Unigene196533	0	0	0	0.531	0.686	0.925	48.277	91.437	62.829	4.06E-20	Unigene196533	K9JZ68_ONOVI	Flavonol synthase
Unigene317701	2.91	5.386	3.437	0.328	0.586	0.914	15.914	12.308	13.457	4.47E-59	Unigene317701	K7K6H6_SOYBN	Uncharacterized protein
Unigene307494	9.836	11.787	11.687	0	0	0.436	0.111	0.393	0.074	1.53E-19	Unigene307494	V7B6S5_PHAVU	Uncharacterized protein
Unigene213347	72.46	148.967	111.887	63.977	105.319	194.617	9.063	23.838	14.681	1.89E-42	Unigene213347	C4MJ52_9FABA	Chalcone synthase
Unigene239707	6.079	7.908	5.518	1.497	1.791	3.519	4.032	5.216	4.05	1.84E-199	Unigene239707	I3S8Q5_LOTJA	Uncharacterized protein
Unigene397327	4.196	3.906	3.112	4.907	3.356	5.304	10.195	10.414	10.186	2.98E-19	Unigene397327	K7K5K8_SOYBN	Uncharacterized protein
Unigene94978	5.84	9.978	9.682	13.162	13.24	17.189	13.014	12.345	14.718	1.15E-38	Unigene94978	A0A151TIH7_CAJCA	Uncharacterized protein
Unigene315367	4.734	1.919	1.941	15.093	8.378	22.876	7.093	4.237	9.018	1.42E-55	Unigene315367	C3VD33_SOYBN	Phospholipid N-methyltransferase
Unigene188170	20.708	23.711	22.648	24.509	12.713	24.885	0	0	0	5.02E-88	Unigene188170	A0A0L9TQD5_PHAAN	Uncharacterized protein
Unigene95418	8.82	11.17	8.728	8.627	17.776	21.112	0.98	1.098	1.687	1.48E-21	Unigene95418	I1LR87_SOYBN	Uncharacterized protein
Unigene276514	24.127	34.401	22.497	21.603	21.065	23.673	1.98	2.709	3.198	8.29E-16	Unigene276514	I1MTQ0_SOYBN	Uncharacterized protein
Unigene302776	0.628	1.7	1.344	8.645	6.746	9.748	1.031	1.052	0.797	1.15E-38	Unigene302776	G7JXR7_MEDTR	Dihydrofolate reductase-like protein
Unigene137196	0.259	0.658	0.759	0.168	0.109	0.244	1.788	1.382	1.14	1.15E-16	Unigene137196	V7AGE3_PHAVU	Uncharacterized protein
Unigene163661	24.167	16.433	14.214	96.865	113.236	98	60.796	42.973	53.922	2.45E-36	Unigene163661	K7MJC9_SOYBN	Uncharacterized protein
Unigene233122	25.592	34.456	25.077	52.737	47.789	59.072	117.147	148.613	111.45	9.33E-36	Unigene233122	A0A0S3RPC6_PHAAN	Glutathione peroxidase
Unigene371852	3.697	3.44	1.865	0.044	0	0.064	0	0	0	2.87E-21	Unigene371852	A0A072TJN3_MEDTR	Clavaminate synthase-like plant protein
Unigene22402	5.491	17.845	10.777	1.568	1.774	1.361	1.495	1.418	1.233	1.53E-19	Unigene22402	V7C456_PHAVU	Protein DETOXIFICATION
Unigene327787	38.039	39.897	29.902	9.947	10.713	19.602	51.824	50.633	48.12	1.85E-63	Unigene327787	A0A0B2RR24_GLYSO	YTH domain family protein 1
Unigene270301	1.007	1.467	0.651	2.374	2.251	4.911	6.77	4.978	4.68	2.56E-88	Unigene270301	V7CMU1_PHAVU	Uncharacterized protein
Unigene315610	1.684	1.727	1.214	1.86	2.134	4.241	16.652	14.184	14.319	3.17E-72	Unigene315610	K7M2R7_SOYBN	Uncharacterized protein
Unigene329045	0.438	3.755	2.309	0.514	2.327	2.424	0.182	0.311	0.519	2.45E-36	Unigene329045	B2ZGR5_SOYBN	NAC domain protein
Unigene387266	0	0	0.184	0.089	0	0.106	1.627	2.69	1.779	2.80E-48	Unigene387266	I1JSY3_SOYBN	Uncharacterized protein
Unigene177671	4.006	5.756	3.491	1.656	1.222	8.292	20.905	17.533	20.751	1.00E-33	Unigene177671	K7MNF4_SOYBN	Uncharacterized protein
Unigene12189	6.129	9.43	8.923	2.214	4.302	5.453	2.88	3.459	2.66	8.61E-38	Unigene12189	K7L2A2_SOYBN	Uncharacterized protein
Unigene43187	13.244	13.322	14.268	8.193	6.402	9.259	16.773	12.702	11.029	3.06E-30	Unigene43187	A0A151U0R6_CAJCA	Uncharacterized protein
Unigene30890	1.893	4.852	2.461	0	0	0	0	0	0	2.02E-22	Unigene30890	F2E082_HORVD	Predicted protein
Unigene86937	1.883	23.779	11.189	11.834	16.387	2.902	0	0.293	0	1.35E-69	Unigene86937	I1N337_SOYBN	Uncharacterized protein
Unigene36171	3.309	7.045	4.857	0.106	0.435	1.563	5.426	7.458	8.49	1.68E-37	Unigene36171	I3S5U5_LOTJA	Uncharacterized protein
Unigene160332	48.482	82.165	62.763	25.058	38.423	24.216	3.294	8.492	9.685	1.17E-45	Unigene160332	I1K184_SOYBN	Phospholipid-transporting ATPase
Unigene346068	1.505	3.413	1.29	1.258	3.172	1.711	0.485	1.107	0.269	1.15E-16	Unigene346068	I3SHN2_LOTJA	Uncharacterized protein
Unigene346547	1.455	3.139	1.615	0.425	0.36	0.659	0.717	0.595	0.834	9.15E-71	Unigene346547	V7B5B8_PHAVU	Uncharacterized protein
Unigene348427	44.327	70.242	49.091	32.25	38.407	33.368	11.711	13.132	10.955	6.92E-35	Unigene348427	A0A072UNX6_MEDTR	Nuclear matrix constituent-like protein, putative
Unigene145549	1.475	9.251	7.828	3.339	2.084	3.497	7.447	6.47	10.76	2.27E-29	Unigene145549	I1N566_SOYBN	Uncharacterized protein
Unigene32814	14.679	4.167	2.981	358.877	143.273	278.797	549.036	286.564	421.508	5.91E-79	Unigene32814	K7MQ63_SOYBN	Uncharacterized protein
Unigene179567	10.304	9.251	8.066	3.375	2.695	7.197	13.509	8.968	10.881	2.64E-34	Unigene179567	I3T7N0_LOTJA	Uncharacterized protein
Unigene362424	79.954	84.975	72.77	269.054	124.97	266.169	113.166	86.065	105.574	1.48E-21	Unigene362424	TBB3_PEA	Tubulin beta-3 chain;
Unigene18061	4.425	9.128	6.906	2.772	1.9	4.008	1.94	2.086	1.566	2.78E-55	Unigene18061	A0A072VHN8_MEDTR	Transmembrane protein, putative
Unigene70330	43.061	48.189	37.035	17.697	15.416	21.399	20.693	15.063	15.432	5.95E-30	Unigene70330	G7IKA9_MEDTR	GDSL-like lipase/acylhydrolase
Unigene339435	17.749	23.505	16.36	15.509	12.897	20.559	29.918	30.619	28.87	3.54E-35	Unigene339435	V7BNU2_PHAVU	Uncharacterized protein
Unigene141175	21.964	27.918	17.878	22.365	18.839	21.973	51.591	36.073	40.446	1.15E-38	Unigene141175	A0A072VHZ9_MEDTR	Alpha/beta fold hydrolase
Unigene310655	183.267	191.167	158.17	201.897	173.872	235.044	106.699	83.869	82.264	4.09E-47	Unigene310655	I1JV14_SOYBN	Uncharacterized protein
Unigene48989	7.245	5.441	3.415	29.168	27.836	30.796	46.448	53.771	54.868	4.29E-16	Unigene48989	A0A072TWG4_MEDTR	Nuclear transport factor 2 (NTF2) family protein
Unigene167778	0	0.397	1.073	3.144	1.716	2.339	0.141	0	0.287	4.22E-18	Unigene167778	A0A072TPI6_MEDTR	Lipid transfer protein
Unigene274955	1.555	3.796	3.274	0.797	0.879	0.457	0.687	1.281	1.26	3.06E-17	Unigene274955	K7KMS8_SOYBN	Uncharacterized protein
Unigene331109	7.673	9.197	5.876	0.886	0.377	0.999	1.576	0.952	0.695	2.87E-21	Unigene331109	V7D047_PHAVU	Uncharacterized protein
Unigene295307	6.029	7.552	4.077	2.967	5.607	3.455	1.586	2.26	1.798	5.56E-32	Unigene295307	G7JNW3_MEDTR	Fip1 motif protein
Unigene159945	1.654	2.618	2.342	0.85	1.038	1.137	1.677	1.794	2.039	1.08E-20	Unigene159945	I1KD47_SOYBN	Uncharacterized protein
Unigene12979	1.674	1.316	1.54	0.93	0.912	0.957	0.546	0.76	0.297	3.28E-37	Unigene12979	A0A151SQ16_CAJCA	Retrovirus-related Pol polyprotein LINE-1
Unigene379776	5.88	5.085	5.15	18.902	15.55	22.228	55.956	73.382	63.061	5.89E-39	Unigene379776	B7FHB7_MEDTR	Uncharacterized protein
Unigene380812	74.393	140.373	92.198	5.545	7.968	4.996	2.496	3.084	3.856	2.24E-14	Unigene380812	W0M168_CICAR	NBS-LRR protein
Unigene172819	11.72	26.493	18.485	8.866	12.956	9.099	1.97	2.297	2.206	5.92E-17	Unigene172819	A0A072VGZ7_MEDTR	RNA recognition motif
Unigene268895	0	0.096	0.423	1.231	0.352	1.116	0.374	1.19	1.223	8.19E-18	Unigene268895	G7IBV9_MEDTR	Cyclin-dependent kinase
Unigene41721	8.192	11.321	7.643	5.943	8.712	5.538	14.095	20.992	19.482	2.84E-32	Unigene41721	A0A0L9VDW5_PHAAN	Uncharacterized protein
Unigene116457	0.797	0.987	0.553	1.78	3.465	1.244	4.082	4.694	4.504	8.02E-47	Unigene116457	A0A072TUA9_MEDTR	ATP-binding microtubule motor family protein
Unigene49607	0.807	2.028	0.846	0.779	0.77	0.319	0.111	0.064	0.065	1.16E-12	Unigene49607	V7CM11_PHAVU	Uncharacterized protein
Unigene156743	20.848	26.027	19.233	13.95	11.173	16.604	3.294	1.437	2.169	1.32E-25	Unigene156743	V7C7J8_PHAVU	Uncharacterized protein
Unigene75090	106.622	263.491	110.185	68.468	129.037	75.028	50.551	57.542	41.308	1.16E-12	Unigene75090	A0A118JVF0_CYNCS	DNA/RNA helicase, DEAD/DEAH box type, N-terminal
Unigene309663	1.266	3.276	1.474	4.393	3.214	3.38	0.465	0.037	0.176	1.08E-20	Unigene309663	K7KNH0_SOYBN	Uncharacterized protein
Unigene135852	2.601	3.673	2.201	14.411	11.968	13.957	4.446	4.658	3.114	4.23E-18	Unigene135852	I1MF61_SOYBN	Uncharacterized protein
Unigene191412	2.143	2.577	3.253	10.399	22.379	12.352	10.306	16.097	15.07	1.15E-14	Unigene191412	A0A151U2L9_CAJCA	Neutral ceramidase
Unigene10303	63.022	79.137	63.218	38.875	38.884	42.957	36.223	26.941	27.276	5.97E-13	Unigene10303	V7CF05_PHAVU	Uncharacterized protein
Unigene380471	3.926	5.03	3.654	7.936	9.901	8.143	9.66	11.228	11.354	5.56E-32	Unigene380471	K7LZK1_SOYBN	Uncharacterized protein
Unigene288611	1.276	1.261	0.759	0.266	0.377	0.415	0.485	0.174	0.195	1.46E-32	Unigene288611	A5ANS8_VITVI	Putative uncharacterized protein
Unigene334534	0.299	0	0.336	5.474	6.369	4.05	0.131	0	0	1.98E-68	Unigene334534	G7JFH6_MEDTR	Transducin/WD40 repeat protein
Unigene131860	11.999	11.869	8.413	32.17	29.502	34.718	131.707	125.543	135.723	3.10E-15	Unigene131860	V7B0M9_PHAVU	Uncharacterized protein
Unigene227544	5.003	20.435	13.704	1.479	6.737	2.073	1.647	4.932	3.068	1.72E-44	Unigene227544	I1KVB6_SOYBN	Uncharacterized protein
Unigene156619	23.04	21.367	25.446	58.371	43.922	49.898	18.834	15.538	19.936	1.32E-25	.
Unigene161904	1.455	1.7	0.943	2.976	2.804	2.955	3.132	3.432	4.458	3.71E-24	Unigene161904	V7C5C5_PHAVU	Uncharacterized protein
Unigene227508	6.308	6.085	6.169	0.487	0.326	0.106	0.081	0.146	0.12	5.97E-13	Unigene227508	A0A072UCP7_MEDTR	TIR-NBS-LRR class disease resistance protein
Unigene186836	48.403	41.048	35.908	71.347	58.936	110.15	148.783	149.628	142.545	1.92E-75	Unigene186836	I3SGR0_LOTJA	Uncharacterized protein
Unigene108387	5.212	9.662	6.342	5.066	4.243	4.125	2.243	2.16	1.066	2.30E-45	Unigene108387	K7MCZ3_SOYBN	Uncharacterized protein
Unigene393665	15.397	14.72	11.178	7.786	7.624	11.619	5.618	4.85	6.794	7.45E-33	Unigene393665	K7MGE2_SOYBN	Cytosine-specific methyltransferase
Unigene32543	16.214	12.02	10.69	2.4	2.511	2.434	1.303	0.329	1.409	2.57E-25	Unigene32543	V7BAM5_PHAVU	Uncharacterized protein
Unigene151491	0	0	0	1.16	1.029	0.532	0.889	0.339	0.473	7.89E-40	Unigene151491	I3SWZ2_MEDTR	Aldo/keto reductase family oxidoreductase
Unigene384123	41.776	37.663	27.69	62.321	35.017	27.745	8.316	8.904	8.202	1.25E-36	Unigene384123	I3SZ39_MEDTR	Ethylene-responsive transcription factor ERF017-like protein
Unigene295351	0.199	0.603	0.575	0.585	0.418	0.106	1.172	2.471	1.835	8.78E-45	Unigene295351	I1LM87_SOYBN	Uncharacterized protein
Unigene94129	4.654	5.647	4.564	2.276	2.578	2.774	6.275	4.942	5.542	1.53E-19	Unigene94129	V7CH51_PHAVU	Uncharacterized protein
Unigene124525	13.653	14.172	9.996	12.524	17.207	8.43	1.273	3.12	2.558	8.28E-12	Unigene124525	V7BQC0_PHAVU	Uncharacterized protein
Unigene74548	6.488	7.689	7.004	15.155	20.547	22.345	16.167	12.079	15.024	8.27E-12	Unigene74548	B7FHH9_MEDTR	Uncharacterized protein
Unigene58438	8.461	10.457	8.663	5.111	2.143	5.198	0.283	0.448	0.658	8.37E-14	Unigene58438	A0A151TUL4_CAJCA	Myb-related protein Myb4
Unigene282099	41.965	53.781	39.009	7.423	6.654	19.113	6.77	6.14	6.812	9.81E-76	Unigene282099	A0A067KRT4_JATCU	Uncharacterized protein
Unigene222494	0	0	0	0	0	9.365	3.223	0.778	2.632	7.89E-20	Unigene222494	A0A061GRY3_THECC	Cytochrome P450
Unigene285801	5.66	11.581	9.4	4.11	4.754	3.859	2.698	1.318	1.316	1.08E-20	Unigene285801	A0A0B2P9D0_GLYSO	Uncharacterized protein
Unigene15268	4.405	2.892	2.873	0.337	0.862	0.957	0.738	0.393	0.204	1.16E-59	Unigene15268	K7KI84_SOYBN	Uncharacterized protein
Unigene201575	13.135	9.649	5.92	28.353	21.953	22.121	62.352	74.645	65.572	1.82E-35	Unigene201575	A0A151QYV2_CAJCA	Cysteine-rich receptor-like protein kinase 25
Unigene306181	1.943	1.357	1.67	0.726	0.728	0.702	2.385	2.196	1.835	3.92E-22	.
Unigene14656	0.09	0.822	0.325	3.773	2.117	4.412	5.618	3.935	3.513	1.29E-57	Unigene14656	A0A0L9TD36_PHAAN	Uncharacterized protein
Unigene123263	28.492	27.411	23.841	85.598	47.546	82.681	73.831	88.472	83.321	1.60E-15	Unigene123263	I3T652_LOTJA	Uncharacterized protein
Unigene155858	15.207	20.202	14.604	25.935	32.506	24.609	36.789	31.827	31.002	1.57E-46	Unigene155858	I1N0C6_SOYBN	Uncharacterized protein
Unigene40755	43.839	30.427	26.074	31.063	32.515	20.048	6.446	9.691	10.176	1.61E-13	Unigene40755	I1LLG4_SOYBN	Uncharacterized protein
Unigene64327	3.747	7.579	4.358	0.106	0.218	0.117	0.152	0.458	0.167	3.48E-26	Unigene64327	K7L9K3_SOYBN	Uncharacterized protein
Unigene233933	124.221	100.476	83.807	73.845	54.091	138.415	280.934	200.288	212.964	2.98E-19	Unigene233933	K7KL17_SOYBN	Uncharacterized protein
Unigene169220	0	0	0	6.156	10.227	7.399	8.326	0.769	2.428	1.08E-20	Unigene169220	M3BRY5_SPHMS	Phosphate permease
Unigene115603	58.887	84.605	61.527	31.391	33.954	39.385	22.482	19.766	18.796	3.03E-60	Unigene115603	K7M972_SOYBN	Uncharacterized protein
Unigene131766	7.026	12.116	7.069	18.299	21.124	21.037	9.104	11.576	10.529	8.28E-12	Unigene131766	I1LQ54_SOYBN	HVA22-like protein
Unigene61271	0.269	0.26	0.13	9.052	9.315	6.58	31.575	22.566	23.458	3.48E-26	Unigene61271	C6FF75_SOYBN	Stress-induced receptor-like kinase
Unigene107470	3.498	4.55	2.212	1.346	1.599	4.103	1.293	0.906	1.01	5.98E-13	Unigene107470	A0A151U935_CAJCA	Uncharacterized protein
Unigene104644	91.504	146.418	131.944	361.995	325.832	417.606	131.353	110.37	126.678	1.61E-13	Unigene104644	K7M921_SOYBN	Malic enzyme
Unigene50223	8.56	23.944	10.766	16.085	15.542	13.426	5.052	4.036	3.476	4.33E-66	Unigene50223	V7BXD0_PHAVU	Uncharacterized protein
Unigene187011	43.39	35.539	24.806	13.88	12.931	14.893	7.346	2.379	5.997	1.57E-30	Unigene187011	I3S8J6_LOTJA	Uncharacterized protein
Unigene196771	6.936	13.856	9.367	1.523	1.632	2.668	2.071	1.492	1.956	1.57E-46	Unigene196771	A0A0B2R6U4_GLYSO	Uncharacterized protein
Unigene181752	0.478	0	0.759	4.703	2.486	4.273	6.265	3.331	3.272	2.18E-18	Unigene181752	G8A0N2_MEDTR	Uncharacterized protein
Unigene310768	1.724	2.179	1.973	0.753	0.711	0.744	0.394	0.586	0.269	1.29E-43	Unigene310768	A0A151RVS8_CAJCA	Polygalacturonase QRT3
Unigene334618	6.478	23.725	18.041	14.659	17.659	11.799	2.011	2.626	1.798	3.06E-17	Unigene334618	V7BKJ8_PHAVU	Uncharacterized protein
Unigene193539	8.71	10.594	8.587	45.572	67.866	69.543	57.027	68.624	66.509	8.60E-38	Unigene193539	G7KTC2_MEDTR	Transmembrane protein, putative
Unigene180340	0	0	0	3.57	1.113	4.667	7.386	2.379	2.697	2.98E-19	Unigene180340	F2D563_HORVD	Predicted protein
Unigene326323	1.505	1.59	1.084	0.354	0.259	0.351	0.131	0.156	0.176	1.23E-83	Unigene326323	V7BUF7_PHAVU	Uncharacterized protein
Unigene13662	50.067	55.042	43.855	42.188	33.962	43.966	29.211	19.922	25.126	2.30E-45	Unigene13662	A0A0L9TNU1_PHAAN	Uncharacterized protein
Unigene226190	57.242	67.309	55.922	22.56	25.459	29.764	15.803	14.12	16.868	5.92E-11	Unigene226190	I1LPL0_SOYBN	Uncharacterized protein
Unigene124946	4.076	10.499	5.573	1.497	0.452	3.21	25.28	28.066	26.257	1.29E-57	Unigene124946	V7CGF1_PHAVU	Uncharacterized protein
Unigene195977	1.594	1.987	1.247	1.426	2.059	2.413	2.344	2.553	2.706	2.02E-22	Unigene195977	I1LLR7_SOYBN	Uncharacterized protein
Unigene28124	1.824	9.224	4.673	16.528	36.423	8.759	4.81	3.724	5.199	3.10E-15	Unigene28124	G7IM52_MEDTR	Disease resistance protein (TIR-NBS-LRR class), putative
Unigene359313	1.535	3.934	2.797	0	0	0	0	0	0	5.95E-30	Unigene359313	B4FBM9_MAIZE	Uncharacterized protein
Unigene316913	0.05	0	0.054	3.215	3.917	3.636	0	0	0	2.09E-20	Unigene316913	V7CBN7_PHAVU	Uncharacterized protein
Unigene302195	12.068	15.076	13.704	11.134	10.336	13.479	5.143	4.145	4.634	5.92E-17	Unigene302195	V7CA02_PHAVU	Uncharacterized protein
Unigene120919	0.747	2.412	1.366	1.019	1.214	0.723	0.091	0.329	0.306	2.87E-21	Unigene120919	A0A067DU96_CITSI	Serine/threonine-protein phosphatase
Unigene241534	6.438	9.169	7.015	2.622	2.569	2.658	0.202	0.421	0.871	8.36E-14	Unigene241534	A0A0R0G7Q0_SOYBN	Uncharacterized protein
Unigene273784	0	0.041	0	1.532	1.691	1.265	0	0	0.028	4.22E-18	Unigene273784	A0A0B2P156_GLYSO	Putative UPF0481 protein
Unigene53592	7.903	12.664	10.235	4.739	4.821	5.698	3.395	3.871	3.337	1.09E-31	Unigene53592	A0A067EI76_CITSI	Uncharacterized protein
Unigene151081	0	0	0.206	0	0	0	2.001	2.379	1.455	1.12E-18	Unigene151081	A0A151SWH8_CAJCA	Uncharacterized protein
Unigene115631	12.587	19.202	11.915	0	0	3.689	3.961	4.813	3.494	1.58E-17	Unigene115631	I3T174_MEDTR	Uncharacterized protein
Unigene151284	2.9	5.688	4.131	0	0	0	4.183	1.071	1.131	2.43E-27	Unigene151284	K7LJB1_SOYBN	Uncharacterized protein
Unigene96643	18.167	25.671	19.103	0.23	0.192	1.265	2.364	2.343	1.437	4.33E-14	Unigene96643	Q1S5K6_MEDTR	Protein kinase domain
Unigene287133	0.797	1.672	0.705	0.097	0.067	0.085	0	0	0	1.48E-21	Unigene287133	G7JZ57_MEDTR	LRR receptor-like kinase family protein
Unigene247179	1.086	3.632	4.348	1.621	4.996	3.54	1.314	0.979	1.52	1.10E-85	Unigene247179	A0A0B2PDL8_GLYSO	Uncharacterized protein
Unigene267459	1.933	3.577	2.374	2.108	3.172	2.084	0.829	0.878	0.825	6.58E-58	Unigene267459	A5C3Z1_VITVI	Putative uncharacterized protein
Unigene204758	0	0	0	17.325	4.511	13.086	0	0.055	0.176	5.91E-11	Unigene204758	Q1WK55_LOTJA	CYC5
Unigene290227	10.414	10.183	7.633	34.137	23.576	32.773	12.731	9.956	9.472	9.75E-25	Unigene290227	I1MXX7_SOYBN	Uncharacterized protein
Unigene81593	10.324	14.048	9.855	1.258	2.276	2.339	0.465	0.641	0.556	1.15E-16	Unigene81593	K7LK66_SOYBN	Uncharacterized protein
Unigene171221	0	0	0	0	0	0	3.597	1.711	5.274	1.07E-47	Unigene171221	A0A151R994_CAJCA	Triacylglycerol lipase 2
Unigene308462	10.583	11.622	8.554	20.691	17.207	24.694	27.119	22.64	26.581	1.59E-11	Unigene308462	I3SWV6_LOTJA	Uncharacterized protein
Unigene6303	20.948	24.369	17.77	41.905	49.764	51.067	33.303	50.724	42.078	1.79E-26	Unigene6303	B3IX32_LOTJA	Transcription factor AP2-EREBP
Unigene271759	74.692	84.893	68.672	13.862	13.148	30.094	1.253	1.016	0.825	7.89E-20	Unigene271759	A0A0B2RRA6_GLYSO	Homeobox-leucine zipper protein HOX19
Unigene243495	26.498	48.463	40.093	1.275	4.076	2.317	5.537	6.195	6.293	3.07E-53	Unigene243495	A0A151RCT9_CAJCA	Retrovirus-related Pol polyprotein from transposon TNT 1-94
Unigene93208	0	0	0	0.54	0.218	2.371	1.991	1.126	0.806	3.07E-53	Unigene93208	Q0V3S7_PHANO	Uncharacterized protein
Unigene50207	56.345	54.48	42.988	46.953	52.074	38.056	0.424	0.192	0.213	3.06E-30	Unigene50207	G7JTG2_MEDTR	1-O-acylglucose:anthocyanin acyltransferase
Unigene273976	26.528	51.616	36.233	19.602	37.871	19.91	2.819	2.517	3.642	4.41E-38	Unigene273976	I1LQM9_SOYBN	Uncharacterized protein
Unigene324377	8.341	7.182	5.074	7.369	5.591	10.046	25.685	19.528	24.199	3.07E-11	Unigene324377	V7AEY3_PHAVU	Uncharacterized protein
Unigene331797	1.953	3.55	1.941	1.745	2.117	1.52	0.546	0.439	0.621	1.15E-16	Unigene331797	A0A072U6A3_MEDTR	NBS-LRR disease resistance protein
Unigene230861	0.13	4.468	2.233	0	0	0	0	0	0	6.92E-35	Unigene230861	S4RP18_PETMA	Uncharacterized protein
Unigene163565	10.703	20.134	15.222	5.704	7.624	8.494	7.032	6.333	4.968	7.83E-80	Unigene163565	A0A0L9U0H3_PHAAN	Uncharacterized protein
Unigene284232	8.072	8.1	6.527	5.226	8.436	7.143	0.455	3.139	1.909	5.91E-11	Unigene284232	A0A0A0KDI2_CUCSA	Uncharacterized protein
Unigene133944	33.913	30.221	24.936	39.044	69.298	94.141	4.415	7.376	4.792	2.27E-29	Unigene133944	Q1G1M3_LUPLU	Chalcone synthase
Unigene370071	175.544	204.447	196.778	132.144	130.795	153.457	69.304	52.307	55.618	1.40E-23	Unigene370071	A0A151T135_CAJCA	Polyadenylate-binding protein 2
Unigene257042	4.644	3.166	2.537	13.074	16.22	7.271	3.011	4.392	2.984	3.07E-53	Unigene257042	A0A151UES5_CAJCA	Uncharacterized protein
Unigene77064	15.486	19.119	15.905	42.445	36.373	38.811	37.456	30.153	36.396	1.24E-27	Unigene77064	W9QZV4_9ROSA	NADP-dependent D-sorbitol-6-phosphate dehydrogenase
Unigene30418	1.913	2.878	2.277	0.097	0	0.298	0.546	0.311	0.408	3.36E-58	Unigene30418	F2YGR3_9ROSI	ICE-like protein
Unigene161784	3.797	4.77	3.719	9.159	7.716	14.415	2.859	1.739	2.873	1.15E-14	Unigene161784	K7K4B2_SOYBN	Beta-galactosidase
Unigene305453	21.267	31.866	23.787	17.733	18.412	22.749	35.95	33.154	35.284	1.12E-18	Unigene305453	V7C2C2_PHAVU	Uncharacterized protein
Unigene305277	0.797	0.48	0.737	2.87	2.628	4.273	0.354	0.393	1.121	3.71E-24	Unigene305277	A0A0L9V273_PHAAN	Uncharacterized protein
Unigene225854	0	0	0	0	0	0.085	1.596	1.254	1.01	6.78E-26	Unigene225854	K7MG09_SOYBN	Uncharacterized protein
Unigene188453	28.272	28.946	23.57	0.08	0.795	1.276	1.273	1.913	1.974	8.28E-12	Unigene188453	A0A072VPN3_MEDTR	Cysteine-rich RLK (Receptor-like kinase) protein
Unigene355266	1.694	0.26	0.813	12.896	15.902	14.064	19.218	25.422	17.906	1.37E-81	Unigene355266	I1M7F1_SOYBN	Uncharacterized protein
Unigene87857	69.231	66.171	56.605	18.875	9.449	20.803	13.519	9.947	11.808	2.87E-21	Unigene87857	G7I4V2_MEDTR	COP1-interacting-like protein
Unigene388046	69.321	61.36	55.889	0.221	0.854	21.43	2.324	0.265	3.216	5.98E-13	Unigene388046	A0A151R9W3_CAJCA	Expansin-A8
Unigene201636	52.269	46.654	44.158	58.574	46.324	66.492	27.786	20.956	23.921	7.45E-87	Unigene201636	I3T836_MEDTR	Broad-complex, tramtrack and bric A brac protein
Unigene172204	7.105	21.504	12.837	10.868	24.639	11.13	1.374	3.002	2.836	4.30E-12	Unigene172204	A0A0K0KCM2_ARAHY	Squamosa promoter-binding-like protein
Unigene254577	1.136	0.699	0.379	13.047	23.635	19.304	46.964	46.332	47.963	1.72E-58	Unigene254577	V7CJ76_PHAVU	Uncharacterized protein
Unigene254717	0.199	0.151	0.228	0.531	0.343	1.69	83.904	106.408	105.036	2.24E-14	Unigene254717	K7KZ28_SOYBN	Uncharacterized protein
Unigene299575	2.541	2.741	1.746	0.593	0.778	1.233	0.626	0.75	0.64	5.97E-15	Unigene299575	A0A072VK01_MEDTR	PPR containing plant-like protein
Unigene185749	36.763	56.728	38.803	31.249	34.515	37.631	18.157	14.12	16.775	1.60E-11	Unigene185749	G7J676_MEDTR	Hexosyltransferase
Unigene204991	97.433	52.493	57.364	25.501	21.635	42.138	9.538	4.704	12.049	2.23E-12	Unigene204991	B9R6Q0_RICCO	Auxin-responsive protein
Unigene301334	11.301	15.693	11.807	25.359	30.062	22.451	11.428	10.286	13.077	1.58E-17	Unigene301334	G7L1R5_MEDTR	Alpha/beta fold hydrolase
Unigene293063	0	0	0	1.231	1.096	0.585	0.02	0	0	2.18E-10	Unigene293063	A0A151RQJ8_CAJCA	Retrovirus-related Pol polyprotein from transposon TNT 1-94
Unigene313458	53.605	49.08	38.412	11.072	13.115	35.43	28.049	20.334	29.102	1.98E-68	Unigene313458	A0A0B2Q8T4_GLYSO	Uncharacterized protein
Unigene211235	1.903	6.825	2.006	0	0.075	0	0.081	0	0	8.75E-59	Unigene211235	V7B3P0_PHAVU	Uncharacterized protein
Unigene279656	32.209	60.785	52.366	38.007	55.379	39.48	11.327	13.04	13.986	8.19E-18	Unigene279656	I1M0X8_SOYBN	Cellulose synthase
Unigene240485	3.907	5.126	1.984	0.363	0.452	0.34	7.356	5.308	4.43	1.92E-75	Unigene240485	I1JA23_SOYBN	Phospholipase D
Unigene286460	3.119	3.701	2.201	0.027	0	0.064	0.313	0.064	0.528	1.24E-27	Unigene286460	I1MQA9_SOYBN	Uncharacterized protein
Unigene221703	2.392	2.371	1.637	3.888	8.671	5.028	4.678	2.599	5.079	8.28E-12	.
Unigene273886	14.899	23.341	14.875	33.428	20.965	29.711	5.355	2.571	3.522	8.28E-12	Unigene273886	K7LJH0_SOYBN	Uncharacterized protein
Unigene364574	30.674	35.635	26.682	8.193	8.905	11.544	4.83	5.829	8.063	8.04E-10	Unigene364574	V7BG72_PHAVU	Uncharacterized protein
Unigene203984	0.628	2.179	3.437	2.772	3.574	7.611	9.417	16.426	17.489	2.09E-20	Unigene203984	I1KZS1_SOYBN	Serine/threonine-protein kinase
Unigene285441	9.059	8.347	7.947	9.309	8.185	9.599	26.776	34.088	31.178	8.78E-45	Unigene285441	I1K4X3_SOYBN	Uncharacterized protein
Unigene362578	6.806	4.18	4.554	16.457	20.044	22.717	11.903	22.374	16.868	3.10E-13	Unigene362578	A0A0H3W9R5_PEA	Cytokinin response regulator 8
Unigene301006	451.022	378.578	328.473	149.691	154.07	155.817	428.019	307.548	337.946	7.62E-22	Unigene301006	A0A0B2PY77_GLYSO	GDP-L-galactose phosphorylase 1
Unigene273644	13.792	12.376	9.096	35.04	27.744	46.741	29.949	24.973	24.802	1.14E-16	Unigene273644	V7ALL3_PHAVU	Uncharacterized protein
Unigene285977	19.273	10.046	12.544	18.849	10.914	28.818	46.752	51.932	52.699	8.03E-10	Unigene285977	A0A151TIG9_CAJCA	Uncharacterized protein
Unigene12017	6.846	14.706	7.784	0.089	0.46	0.298	0	0	0	1.54E-09	Unigene12017	I1KJX2_SOYBN	Uncharacterized protein
Unigene284029	8.58	14.405	9.53	14.606	19.994	13.426	6.123	7.129	6.488	3.06E-17	Unigene284029	A0A151S6L9_CAJCA	Uncharacterized protein
Unigene169059	16.882	16.049	14.138	96.201	76.629	85.987	168.476	178.042	149.57	1.16E-90	Unigene169059	G7JUA6_MEDTR	Import apparatus protein
Unigene247298	0.219	1.987	0.781	0.071	0.033	0.159	0.596	0.796	1.103	2.79E-48	Unigene247298	A0A151RW41_CAJCA	Uncharacterized protein
Unigene33083	18.247	17.461	16.523	45.208	44.215	30.264	37.294	49.26	28.704	1.48E-21	Unigene33083	V7CWI6_PHAVU	Uncharacterized protein
Unigene221978	2.641	3.002	1.409	0.416	0.527	0.744	0.04	0	0.019	1.16E-12	Unigene221978	G7JF39_MEDTR	C2H2 zinc finger protein
Unigene319302	13.324	13.212	11.286	16.572	12.947	18.496	33.131	35.424	35.998	8.19E-18	Unigene319302	I1NAG1_SOYBN	Uncharacterized protein
Unigene327079	3.677	1.768	2.602	0	0	0	5.618	8.062	3.299	1.16E-12	Unigene327079	G7IAZ3_MEDTR	TMPIT-like protein
Unigene194163	22.542	24.533	22.096	16.475	34.557	11.045	4.506	2.928	3.142	2.96E-09	Unigene194163	D7P7W7_GLYUR	Terpene cyclase/mutase family member
Unigene321745	0.688	0.685	0.694	0.965	2.369	1.701	1.263	0.604	0.686	9.22E-27	Unigene321745	A0A072UK60_MEDTR	Late embryogenesis abundant protein
Unigene308989	5.172	8.114	6.071	15.713	35.795	23.28	5.385	6.131	8.017	4.48E-90	Unigene308989	I1K9W2_SOYBN	Uncharacterized protein
Unigene78406	0	0	0	0.372	0.485	0.574	3.597	5.298	2.938	1.15E-16	Unigene78406	A5BT41_VITVI	Putative uncharacterized protein
Unigene375708	1.156	1.371	1.746	0.372	0.285	0.117	0.232	0.055	0	8.03E-10	Unigene375708	K7LHJ4_SOYBN	Uncharacterized protein
Unigene391862	0	0.069	0	6.572	4.595	11.746	0.121	3.532	1.557	1.15E-14	Unigene391862	A0A151RX18_CAJCA	Gibberellin 2-beta-dioxygenase 8
Unigene188411	5.142	9.183	1.268	68.371	56.836	83.17	0.829	1.665	4.643	5.95E-30	Unigene188411	G7IHT8_MEDTR	Glycoside hydrolase family 1 protein
Unigene179238	57.053	64.143	56.54	34.703	26.464	41.968	122.34	101.759	111.57	4.30E-12	Unigene179238	I1LCU6_SOYBN	Uncharacterized protein
Unigene394896	0.598	3.125	3.144	0	0	0	0	0	0	3.38E-77	Unigene394896	I3SNB8_LOTJA	Uncharacterized protein
Unigene274391	35.577	0.356	21.076	49.673	30.514	77.324	27.503	1.235	34.172	5.91E-11	Unigene274391	A0A151SKI2_CAJCA	Beta-glucosidase 6
Unigene241629	0	0	0.423	0.239	0.661	0.404	0.899	1.4	1.372	1.08E-20	Unigene241629	A5B7U3_VITVI	Putative uncharacterized protein
Unigene179819	3.976	4.66	3.231	4.934	5.934	6.006	11.893	13.47	13.513	6.01E-53	Unigene179819	V7CQA1_PHAVU	Uncharacterized protein
Unigene335709	0	0	0	3.198	3.9	3.667	0	0.101	0	1.79E-26	Unigene335709	I1NGB9_SOYBN	Uncharacterized protein
Unigene205427	10.005	12.883	7.784	5.624	5.248	9.907	19.713	13.964	15.441	1.09E-31	Unigene205427	V4SS09_9ROSI	Uncharacterized protein
Unigene269892	12.567	7.785	10.17	54.544	49.32	79.907	220.532	292.824	249.129	1.57E-30	Unigene269892	A0A0L9U5W9_PHAAN	Uncharacterized protein
Unigene291580	2460.798	964.523	1584.881	1149.67	435.127	6238.474	502.921	215.845	494.115	5.78E-19	Unigene291580	A0A0R0GHA3_SOYBN	Uncharacterized protein
Unigene99927	1.345	1.521	1.388	6.076	3.063	4.465	3.385	2.635	4.328	8.29E-12	Unigene99927	I1N3A6_SOYBN	Alpha-galactosidase
Unigene130368	1.425	2.015	1.062	7.502	7.131	7.271	9.144	8.886	10.964	2.95E-09	Unigene130368	I1N509_SOYBN	Uncharacterized protein
Unigene220821	0	0	0	0	0.067	0	1.081	1.592	3.976	2.24E-14	Unigene220821	G7JA64_MEDTR	Cation/H+ exchanger 3
Unigene377892	105.087	103.368	59.142	314.82	173.043	362.903	41.447	23.994	37.61	2.74E-23	Unigene377892	G7IZC8_MEDTR	Glycoside hydrolase family 1 protein
Unigene346767	0	0	0.423	3.366	5.39	3.263	101.839	90.357	77.63	2.98E-19	Unigene346767	G7LEU1_MEDTR	Sulfite exporter TauE/SafE family protein
Unigene358790	43.161	40.843	29.251	34.633	20.614	29.063	5.254	7.769	5.515	1.68E-37	Unigene358790	I1KGC4_SOYBN	Beta-galactosidase
Unigene341165	3.239	5.167	4.825	2.958	4.36	5.251	1.212	1.217	1.121	2.27E-29	Unigene341165	G7IKX1_MEDTR	Endoribonuclease dicer-like protein
Unigene222797	1.345	2.22	1.507	3.454	3.44	3.465	2.102	2.398	2.66	1.15E-16	Unigene222797	A0A072V7J0_MEDTR	Uncharacterized protein
Unigene115650	5.65	13.048	7.654	7.387	14.504	12.501	3.587	2.727	2.039	1.53E-19	Unigene115650	G7JBX7_MEDTR	Methyltransferase PMT16, putative
Unigene358457	38.965	38.897	36.222	10.027	14.964	14.032	21.896	12.217	10.556	7.89E-40	Unigene358457	G7JKU3_MEDTR	Peroxidase
Unigene371673	0.777	0.713	0	21.665	22.078	28.404	48.863	44.273	40.233	1.32E-25	Unigene371673	K7L1I3_SOYBN	Uncharacterized protein
Unigene57320	184.343	235.354	186.261	74.961	72.771	94.173	97.12	79.742	80.049	4.94E-43	Unigene57320	G7LG87_MEDTR	Phosphatidylinositol 3-and 4-kinase
Unigene379269	3.488	5.441	4.944	0	0	2.041	0.051	0.476	0.816	5.67E-09	Unigene379269	G8A1W0_MEDTR	Cytochrome P450 family 81 protein
Unigene186155	3.478	8.278	5.128	6.103	21.04	11.385	1.869	1.089	1.733	5.97E-13	Unigene186155	G7KKS8_MEDTR	NB-ARC domain protein
Unigene250376	16.274	26.589	19.157	5.722	9.491	11.863	1.435	4.576	4.124	5.92E-17	Unigene250376	A0A072TRQ2_MEDTR	NB-ARC domain disease resistance protein, putative
Unigene26294	28.352	21.669	22.67	8.849	6.896	12.044	28.766	22.338	17.137	1.58E-17	Unigene26294	I3SPL5_MEDTR	40S ribosomal protein S17
Unigene176467	10.384	10.814	10.755	18.105	2.553	2.753	7.78	39.194	7.767	3.07E-11	Unigene176467	A0A151SQ92_CAJCA	Sugar transport protein 7
Unigene52452	74.413	59.524	54.74	20.186	14.822	26.076	37.547	51.173	43.264	4.30E-12	Unigene52452	A0A072TYP2_MEDTR	Transmembrane amino acid transporter family protein
Unigene206441	4.136	6.072	3.73	5.775	5.515	6.463	0.303	0.494	0.547	2.23E-12	Unigene206441	K7M2Y9_SOYBN	Uncharacterized protein
Unigene172415	2.481	4.4	2.298	0.39	0.301	0.5	1.081	0.293	0.649	1.04E-22	Unigene172415	G7K6H8_MEDTR	Chromosome region maintenance protein 1/exportin
Unigene66055	12.636	7.963	14.495	28.14	17.132	29.892	49.924	26.84	35.071	8.37E-14	Unigene66055	A0A151RS87_CAJCA	Uncharacterized protein
Unigene230577	15.586	10.732	9.768	5.819	4.695	5.113	3.547	2.041	2.651	8.28E-16	Unigene230577	K7L9T0_SOYBN	Uncharacterized protein
Unigene52602	11.779	21.833	18.93	0.903	4.176	1.106	2.243	1.62	0.649	4.29E-16	Unigene52602	G7JC98_MEDTR	Potassium channel KAT3 protein
Unigene225281	50.785	76.971	60.519	36.812	43.319	33.06	22.401	25.046	22.114	1.08E-08	Unigene225281	W9RPB9_9ROSA	Serine/threonine-protein kinase PBS1
Unigene245306	0.08	0.123	0.098	0	0	1.159	9.053	7.513	8.267	5.67E-09	Unigene245306	A0A0B2R7W3_GLYSO	Uncharacterized protein
Unigene355334	7.823	7.168	6.906	0	0	1.276	0.364	0.082	0.436	4.47E-59	Unigene355334	A0A0S3STV4_PHAAN	Uncharacterized protein
Unigene318175	3.289	6.181	4.315	0.771	0.971	1.977	1.667	1.263	1.437	8.61E-29	Unigene318175	A0A151T678_CAJCA	Uncharacterized protein
Unigene102832	115.242	191.578	159.081	193.801	166.205	295.88	277.963	253.584	260.288	4.06E-20	Unigene102832	Q2PK12_ARAHY	Actin depolymerizing factor-like protein
Unigene215152	96.118	72.037	61.408	0.806	0.167	0.765	0	0.092	0.306	8.61E-29	Unigene215152	I1L6F2_SOYBN	Uncharacterized protein
Unigene284992	68.583	61.662	48.04	65.076	50.19	82.788	95.231	95.711	93.034	8.04E-10	Unigene284992	H6VUU5_9FABA	Peroxiredoxin
Unigene393555	36.574	59.208	43.291	26.067	34.582	32.273	16.844	13.736	15.83	3.10E-15	Unigene393555	V7ASE2_PHAVU	Uncharacterized protein
Unigene42231	0	0.48	0.087	4.57	4.796	2.583	0.394	0.458	0.269	3.06E-17	Unigene42231	A0A151TCD0_CAJCA	Retrovirus-related Pol polyprotein from transposon TNT 1-94
Unigene239141	50.635	56.865	42.055	151.135	106.474	144.57	35.718	27.471	24.551	1.45E-74	Unigene239141	G7JCP9_MEDTR	DUF1685 family protein
Unigene17801	28.621	35.703	26.411	23.534	28.656	39.746	12.084	13.104	11.465	1.25E-36	Unigene17801	I1MUG2_SOYBN	Uncharacterized protein
Unigene53079	0.329	2.152	1.149	1.568	1.917	3.497	2.748	2.48	3.438	1.30E-76	Unigene53079	I1LHP0_SOYBN	Uncharacterized protein
Unigene360499	10.813	31.962	17.314	85.094	128.142	106.801	305.356	155.082	249.333	1.61E-13	Unigene360499	C6T543_SOYBN	Uncharacterized protein
Unigene40158	0	0.151	0.358	4.119	5.072	4.433	6.739	7.119	12.994	8.03E-10	Unigene40158	K7M4D6_SOYBN	Uncharacterized protein
Unigene273164	18.068	16.817	13.173	7.166	11.935	9.238	19.107	18.933	15.552	2.43E-27	Unigene273164	I1MWH9_SOYBN	Uncharacterized protein
Unigene231781	57.292	66.514	49.688	62.79	81.868	79.896	88.067	111.496	106.084	8.27E-12	Unigene231781	A0A151TB05_CAJCA	Putative receptor-like protein kinase At5g24010 family
Unigene219967	25.92	32.647	27.852	30.213	39.729	31.136	14.196	11.054	14.403	3.92E-22	Unigene219967	A0A0L9V9J0_PHAAN	Uncharacterized protein
Unigene333030	2.272	1.768	2.092	0.877	0.946	1.52	0.525	0.311	0.741	6.77E-26	Unigene333030	F4JKJ1_ARATH	Protein ULTRAPETALA 1
Unigene275525	0	0	0	12.374	10.344	15.488	48.732	60.818	58.501	3.10E-13	Unigene275525	I3SBW7_LOTJA	Uncharacterized protein
Unigene174229	0	0	0	0.912	0.343	0	44.68	58.777	47.407	2.84E-32	Unigene174229	I1JCP4_SOYBN	MYB/HD-like transcription factor
Unigene61288	58.966	75.957	53.201	7.609	8.905	8.823	1.384	1.739	1.576	1.08E-08	Unigene61288	A0A0S3T8R9_PHAAN	Uncharacterized protein
Unigene123434	18.187	16.913	14.821	28.406	24.815	30.881	34.708	38.782	47.889	2.18E-10	Unigene123434	C6T2E9_SOYBN	Uncharacterized protein
Unigene72845	2.123	1.823	1.897	0.337	0.259	0.181	0.202	0.467	0.287	5.55E-21	Unigene72845	I1MRD9_SOYBN	Sodium/hydrogen exchanger
Unigene38600	4.345	5.606	3.957	1.098	1.992	1.35	1.122	1.089	1.094	1.08E-08	Unigene38600	A0A072VHQ1_MEDTR	Serine/Threonine kinase domain protein
Unigene227964	1.076	3.605	30.899	9.601	33.519	33.102	5.295	5.783	5.199	8.18E-18	.
Unigene354649	4.803	5.057	4.998	5.261	4.528	7.898	8.72	6.451	9.027	4.19E-10	Unigene354649	A0A151QW64_CAJCA	Myb-like protein J
Unigene43552	19.961	27.548	18.626	13.206	13.198	13.245	9.468	8.172	8.165	2.87E-21	Unigene43552	A0A0L9TJD0_PHAAN	Uncharacterized protein
Unigene137435	0.907	4.948	4.467	0	0	0	0	0	0	2.22E-16	Unigene137435	D8TS43_VOLCA	40S ribosomal protein S3a
Unigene245561	0	0	0	1.869	1.665	2.052	0	0	0	9.22E-27	Unigene245561	K7M6J6_SOYBN	Uncharacterized protein
Unigene309935	0	0	0	1.887	1.875	0.872	0.536	1.409	0.714	1.57E-30	Unigene309935	M2MTE0_BAUCO	Glycoside hydrolase family 5 protein
Unigene154191	58.747	87.291	67.555	31.692	25.66	40.639	79.549	74.224	68.344	8.36E-14	Unigene154191	B8B231_ORYSI	Putative uncharacterized protein
Unigene228350	80.362	89.704	75.86	5.049	7.097	7.303	5.163	3.505	4.282	1.60E-15	Unigene228350	V7CXD7_PHAVU	Uncharacterized protein
Unigene129101	0.488	1.809	2.374	1.098	0.368	1.318	3.981	3.441	4.347	1.08E-20	Unigene129101	G7LE78_MEDTR	LRR receptor-like kinase
Unigene64203	65.663	98.475	74.483	27.432	19.994	31.933	21.016	20.809	21.289	1.14E-10	Unigene64203	I1KQU1_SOYBN	Uncharacterized protein
Unigene84662	1.943	0.384	0.737	15.988	6.762	16.944	1.98	1.537	1.242	1.04E-22	Unigene84662	A0A0R4J5C2_SOYBN	Uncharacterized protein
Unigene320248	2.86	4.345	2.515	0.992	0.862	1.02	4.547	5.683	3.448	2.02E-22	Unigene320248	V7AWA2_PHAVU	Uncharacterized protein
Unigene122337	2.153	6.729	4.586	5.518	6.402	3.997	0.424	0.668	0.361	5.98E-13	Unigene122337	A0A151SAR8_CAJCA	Nucleosome-remodeling factor subunit BPTF
Unigene92666	0.997	2.823	66.221	1.736	2.251	2.084	0.445	16.81	0.176	1.13E-10	Unigene92666	A0A151RDA5_CAJCA	Polyadenylate-binding protein, cytoplasmic and nuclear
Unigene194157	71.732	91.293	59.456	154.049	413.785	182.201	31.707	148.375	96.491	5.14E-34	Unigene194157	A0A072UMY5_MEDTR	Disease resistance protein (TIR-NBS-LRR class), putative
Unigene301221	17.928	39.363	25.814	2.516	2.092	6.516	1.98	1.428	3.865	7.55E-08	Unigene301221	A0A151U000_CAJCA	Uncharacterized protein
Unigene168156	3.338	2.659	1.821	2.383	1.933	0.67	0.596	0.238	0.204	6.60E-51	Unigene168156	A0A072U723_MEDTR	LRR receptor-like kinase family protein
Unigene166025	5.75	10.128	8.164	22.436	21.81	25.353	14.307	15.74	15.2	6.92E-35	Unigene166025	A0A072VKC9_MEDTR	START-2 domain protein
Unigene344018	3.239	0	0.976	0	2.084	1.254	23.886	19.235	34.116	2.23E-12	Unigene344018	V7BFI8_PHAVU	Uncharacterized protein
Unigene134263	5.89	6.058	4.488	8.441	7.08	7.845	2.142	0.897	0.89	4.51E-52	Unigene134263	G7JCT5_MEDTR	Prolyl 4-hydroxylase alpha-like protein
Unigene297711	3.946	2.275	2.32	4.393	5.817	8.642	14.914	6.168	8.425	8.28E-12	Unigene297711	G7KJF6_MEDTR	Cytochrome P450 family protein
Unigene234815	9.527	9.512	7.091	32.826	25.175	32.73	81.833	99.334	97.705	1.06E-40	Unigene234815	A0A151RUM8_CAJCA	Uncharacterized protein C5H10.03
Unigene125248	54.492	39.472	39.312	0.053	8.654	0.17	3.031	0.558	2.771	7.62E-22	Unigene125248	G7J342_MEDTR	Uncharacterized protein
Unigene103809	17.41	16.296	13.747	28.211	26.187	31.508	33.687	29.823	33.699	1.49E-67	Unigene103809	K7M611_SOYBN	Uncharacterized protein
Unigene17907	4.265	7.497	8.337	14.402	9.7	16.264	6.315	3.981	4.551	3.10E-15	Unigene17907	I1KQ60_SOYBN	Uncharacterized protein
Unigene183530	0	0	0.445	0	0.628	0	76.599	70.792	78.585	1.25E-36	Unigene183530	Q2HV44_MEDTR	Major intrinsic protein
Unigene89234	5.371	8.758	6.635	6.253	6.603	8.153	66.434	49.782	57.806	1.25E-36	Unigene89234	G7KAH9_MEDTR	Neutral amino acid transporter
Unigene221591	1.246	1.713	1.29	55.191	16.663	22.472	0	0	0	5.62E-86	Unigene221591	A0A0L9TRA4_PHAAN	Uncharacterized protein
Unigene47039	1.983	1.329	1.323	0.381	2.034	1.892	0	0	0	2.87E-21	Unigene47039	A0A0R4J4D1_SOYBN	Reticulon-like protein
Unigene296610	1.186	1.357	0.954	7.467	12.018	12.703	0.071	0.641	0.222	1.61E-13	Unigene296610	A0A151U9V5_CAJCA	Uncharacterized protein
Unigene209391	14.659	25.89	19.656	35.377	45.679	44.2	23.967	20.654	20.714	8.29E-16	Unigene209391	I1LUG6_SOYBN	Uncharacterized protein
Unigene342472	2.79	5.592	1.952	0.319	6.528	4.752	7.336	9.032	9.954	4.19E-10	Unigene342472	A0A0B2SJ03_GLYSO	LRR receptor-like serine/threonine-protein kinase GSO1
Unigene160025	5.77	3.577	4.098	18.255	16.094	16.19	2.819	1.034	1.539	5.92E-11	Unigene160025	A0A151RXL6_CAJCA	ZF-HD homeobox protein At4g24660 family
Unigene389487	23.23	15.789	12.598	110.807	83.216	153.149	731.384	635.987	709.026	5.98E-13	Unigene389487	B7FGW0_MEDTR	Uncharacterized protein
Unigene1771	25.362	31.167	30.595	21.568	19.124	18.826	10.771	10.679	14.718	1.44E-07	Unigene1771	A0A151SDP6_CAJCA	Putative mannosyl-oligosaccharide glucosidase
Unigene302376	0.309	0.274	0.054	1.364	1.431	1.116	0.626	0.265	0.195	2.22E-16	Unigene302376	A0A0B2S4I9_GLYSO	Uncharacterized protein
Unigene98132	4.385	4.55	7.08	1.789	0.218	4.869	11.034	7.138	10.936	3.28E-28	Unigene98132	I3SY24_LOTJA	Histone H2B
Unigene239422	0	4.153	4.76	1348.804	370.75	1211.446	45.63	199.794	90.606	8.04E-10	Unigene239422	B7FMA4_MEDTR	Transmembrane protein, putative
Unigene367378	0.429	0.48	0.542	0.301	0.494	0.234	23.32	24.58	23.143	8.28E-16	Unigene367378	A0A072UUW1_MEDTR	LRR receptor-like kinase family protein
Unigene356986	4.554	5.482	12.544	0	0	0	0	0	0	3.10E-15	Unigene356986	I3S9E9_LOTJA	60S ribosomal protein L6
Unigene11334	3.618	3.824	2.32	1.222	1.055	1.467	1.748	1.803	2.067	1.80E-94	Unigene11334	A0A151SVD8_CAJCA	Retrovirus-related Pol polyprotein from transposon TNT 1-94
Unigene165563	0.797	0.74	1.225	12.223	8.353	21.345	6.275	5.637	9.991	5.34E-62	Unigene165563	I1KHQ2_SOYBN	Uncharacterized protein
Unigene383225	30.475	37.362	31.344	37.396	39.704	44.37	76.397	65.558	69.678	8.02E-10	Unigene383225	I3SZR7_LOTJA	Uncharacterized protein
Unigene11809	1.315	3.481	2.537	1.904	1.121	1.286	0	0	0	1.08E-08	Unigene11809	G7JB93_MEDTR	Phosphoinositide phospholipase C
Unigene17435	0	0	0	388.018	263.908	287.748	71.254	52.078	56.48	2.02E-22	Unigene17435	A0A151QTP6_CAJCA	Putative GMC-type oxidoreductase Rv0492c/MT0511/MT0512 family
Unigene377655	11.102	5.496	7.025	3.224	2.377	2.902	2.577	1.446	2.289	2.64E-69	Unigene377655	G7LEE4_MEDTR	Disease resistance protein (TIR-NBS-LRR class)
Unigene177182	30.345	36.416	31.463	31.603	40.624	41.309	3.344	3.203	3.995	5.99E-13	Unigene177182	HIDM_GLYEC	2-hydroxyisoflavanone dehydratase;
Unigene111272	102.317	152.393	100.698	65.324	86.187	76.367	24.987	33.584	30.233	1.29E-50	Unigene111272	I1J8Y4_SOYBN	Uncharacterized protein
Unigene345775	1111.729	1077.156	1101.393	381.738	316.074	716.165	714.45	574.666	625.084	1.15E-16	Unigene345775	W9SEX7_9ROSA	40S ribosomal protein S28
Unigene197197	6.797	11.348	8.738	3.206	0.511	2.254	31.464	90.522	84.656	1.15E-16	Unigene197197	A0A072VC46_MEDTR	Cytokinin riboside 5'-monophosphate phosphoribohydrolase
Unigene137065	1.007	2.906	0.911	8.308	14.127	10.226	0.374	1.217	0.714	2.09E-20	Unigene137065	K7MGQ0_SOYBN	Uncharacterized protein
Unigene399482	25.273	41.528	31.235	0	0.377	0.149	0.121	0.183	0.343	3.06E-46	Unigene399482	I1M053_SOYBN	Glycosyltransferase
Unigene29237	0.757	0.905	1.095	1.391	1.205	1.382	0.253	0.238	0.51	9.34E-36	.
Unigene284198	0.937	2.289	0.629	1.479	1.498	3.561	3.294	2.16	3.068	3.92E-22	Unigene284198	A0A0L9UCC0_PHAAN	Uncharacterized protein
Unigene80186	3.388	4.358	2.786	3.543	2.837	2.902	0.434	0.082	0	2.74E-23	Unigene80186	C6SWJ0_SOYBN	Putative uncharacterized protein
Unigene265758	4.315	10.704	7.091	1.851	2.536	1.998	3.648	1.949	2.688	1.59E-17	Unigene265758	G7JG96_MEDTR	DOF-type zinc finger DNA-binding family protein
Unigene28359	4.415	8.676	6.407	6.129	12.947	11.959	3.749	2.599	5.098	9.22E-27	Unigene28359	A0A0L9UNI4_PHAAN	Uncharacterized protein
Unigene140433	104.23	84.879	71.22	159.018	144.914	212.784	269.345	294.306	272.92	4.32E-14	Unigene140433	L0P0V4_LUPAN	Similar to cytochrome b-c1 complex subunit 9-like
Unigene324134	275.578	320.877	266.523	119.283	146.094	138.15	51.197	40.393	40.882	1.35E-69	Unigene324134	I1LVG6_SOYBN	Uncharacterized protein
Unigene114960	0.458	2.138	0.726	0.168	0.46	0.84	3.051	2.7	6.219	4.42E-29	Unigene114960	A5AGK3_VITVI	Putative uncharacterized protein
Unigene2208	5.272	4.495	4.846	2.214	1.364	0.755	0.93	0.814	1.715	2.57E-25	Unigene2208	G7IYQ9_MEDTR	LRR and NB-ARC domain disease resistance protein
Unigene242387	2.432	12.321	9.118	2.126	5.214	3.497	0.253	0.577	0.5	5.92E-11	Unigene242387	K7KU85_SOYBN	Uncharacterized protein
Unigene323977	2.83	5.77	3.545	15.173	17.944	18.932	13.853	22.978	17.155	2.75E-07	Unigene323977	V7ATS5_PHAVU	Uncharacterized protein
Unigene139651	3.538	6.414	4.803	1.001	1.096	1.35	0.586	0.595	0.945	2.18E-10	Unigene139651	A0A072UXY2_MEDTR	Disease resistance protein (CC-NBS-LRR class) family protein
Unigene391787	12.656	0.781	10.191	0	0	1.733	2.809	4.255	1.307	2.74E-07	Unigene391787	A0A151RPT5_CAJCA	Uncharacterized protein
Unigene209612	11.48	10.485	10.853	22.197	17.718	29.19	53.885	56.938	50.437	8.28E-12	Unigene209612	A0A151SCZ6_CAJCA	Light-mediated development protein DET1
Unigene153686	5.67	7.744	7.025	15.704	13.885	15.297	38.052	45.334	40.409	4.18E-10	Unigene153686	I3S9C0_LOTJA	Uncharacterized protein
Unigene205166	0.409	0	0	0	0	0.638	9.629	7.852	6.636	5.92E-17	Unigene205166	G7L9K7_MEDTR	Subtilisin-like serine protease
Unigene89602	10.085	7.497	5.974	15.385	20.321	18.156	0.637	0.567	0.992	6.39E-28	Unigene89602	G7JTD5_MEDTR	Avr9/Cf-9 rapidly elicited protein
Unigene396017	1.674	4.043	3.036	0	0	0	0	0	0	6.40E-37	Unigene396017	A0A0G2EL32_9PEZI	Peptidyl-prolyl cis-trans isomerase
Unigene370801	48.632	64.362	45.752	10.691	27.267	9.875	5.234	2.581	8.036	2.98E-19	Unigene370801	K7MEY5_SOYBN	Uncharacterized protein
Unigene348260	3.468	7.483	5.941	7.786	6.654	6.931	1.435	1.601	1.186	3.96E-08	Unigene348260	A0A0L9TFM5_PHAAN	Uncharacterized protein
Unigene167647	0.847	2.165	1.095	1.515	2.26	1.754	0.212	0.366	0.528	4.30E-12	Unigene167647	I7K8L3_9ROSA	T4.15 protein
Unigene252449	5.431	7.031	6.548	2.144	2.31	2.987	0.071	0.128	0.361	1.60E-15	Unigene252449	K7MG09_SOYBN	Uncharacterized protein
Unigene80814	0	0	0	2.152	1.055	2.02	0	0	0	1.54E-09	Unigene80814	K7LFA4_SOYBN	Non-specific serine/threonine protein kinase
Unigene131697	4.106	4.345	1.821	0	0	0	0	0.119	0.065	1.44E-07	Unigene131697	K7K9S7_SOYBN	Uncharacterized protein
Unigene121232	31.9	38.979	27.115	52.861	28.673	65.089	22.128	11.356	13.457	1.44E-07	Unigene121232	Q9LLM2_MEDTR	MTD2
Unigene7073	11.779	15.063	8.402	7.768	6.453	3.806	2.203	3.285	2.688	7.61E-22	Unigene7073	I1KG82_SOYBN	Uncharacterized protein
Unigene169044	0	0	0.098	0	0	0	1.142	1.592	0.862	3.06E-17	Unigene169044	A0A0B2SIZ9_GLYSO	Lysosomal Pro-X carboxypeptidase
Unigene298722	38.059	23.711	21.25	28.601	16.102	36.026	69.819	63.435	64.868	5.97E-15	Unigene298722	I3S9L5_LOTJA	Uncharacterized protein
Unigene68394	4.186	4.578	8.446	7.582	4.218	3.71	2.829	1.199	1.9	5.14E-34	Unigene68394	K7L745_SOYBN	Uncharacterized protein
Unigene355204	21.874	25.506	19.83	47.999	38.448	42.638	46.499	50.102	44.904	7.23E-42	Unigene355204	A0A151SB34_CAJCA	Alpha-glucosidase
Unigene7197	3.149	1.384	3.036	7.848	9.131	11.672	5.295	2.37	2.641	2.22E-16	Unigene7197	G7L0S4_MEDTR	Acetyltransferase (GNAT) domain protein
Unigene98785	1.993	1.96	1.485	1.399	2.594	4.241	11.812	9.837	13.365	2.74E-07	Unigene98785	V7ARR6_PHAVU	Uncharacterized protein
Unigene243615	21.994	24.204	17.412	0.469	0.201	0.882	2.617	1.556	1.372	2.22E-16	Unigene243615	A0A067XTH1_CICAR	CC-NBS-LRR disease resistance protein
Unigene227677	0	0.658	0	39.54	26.305	42.446	22.896	7.504	26.424	1.41E-41	Unigene227677	M2M071_BAUCO	Uncharacterized protein
Unigene12102	16.782	23.862	20.339	30.239	25.058	31.083	24.28	23.015	21.91	2.27E-29	Unigene12102	K7M265_SOYBN	Uncharacterized protein
Unigene20071	73.765	81.535	71.512	172.773	127.589	166.362	76.175	53.277	44.302	1.72E-44	Unigene20071	T2DPW8_PHAVU	Uncharacterized protein
Unigene33529	0.787	1.521	1.062	6.138	26.698	21.292	1.081	1.693	2.085	7.38E-75	Unigene33529	C0L7D8_ANNCH	Pectinesterase
Unigene226322	145.986	228.474	151.828	22.037	29.184	28.659	4.335	1.611	2.845	1.16E-12	Unigene226322	A0A072VP40_MEDTR	Pyruvate kinase
Unigene308569	246.568	345.355	307.071	83.136	73.306	91.303	59.058	38.297	36.053	5.98E-13	Unigene308569	K7N136_SOYBN	Uncharacterized protein
Unigene365974	9.378	12.65	10.549	19.858	22.739	21.579	9.164	13.296	13.189	1.44E-07	Unigene365974	I3S7K8_MEDTR	Uncharacterized protein
Unigene104971	11.281	11.485	8.738	3.127	4.511	7.271	3.951	4.392	3.92	3.07E-11	Unigene104971	A0A0L9UYA7_PHAAN	Uncharacterized protein
Unigene247800	3.787	5.551	4.077	7.104	7.758	6.442	1.465	1.592	1.761	2.18E-10	Unigene247800	K7LG40_SOYBN	Translation factor GUF1 homolog, mitochondrial
Unigene287336	2.452	1.453	1.225	4.535	0.896	4.582	0.485	0.339	0.76	1.57E-46	Unigene287336	I1L281_SOYBN	Uncharacterized protein
Unigene75473	0.588	1.042	0.9	0.824	0.845	0.861	6.184	4.676	6.525	1.48E-21	Unigene75473	A0A151S103_CAJCA	Oligopeptide transporter 4
Unigene154756	39.882	28.412	26.259	34.004	24.129	43.616	80.034	73.153	75.758	2.23E-12	Unigene154756	I1NAA6_SOYBN	Uncharacterized protein
Unigene206172	111.535	104.3	69.767	51.984	61.615	53.289	21.411	34.234	24.079	5.56E-21	Unigene206172	I1LEN5_SOYBN	Uncharacterized protein
Unigene92285	0.638	3.426	1.16	3.003	3.833	5.081	1.93	1.007	2.465	2.07E-08	Unigene92285	A0A151RU48_CAJCA	BI1-like protein
Unigene63858	2.501	6.442	5.085	1.346	3.256	1.509	12.509	10.588	14.458	2.23E-14	Unigene63858	I1JD43_SOYBN	Uncharacterized protein
Unigene214596	4.664	2.481	2.374	5.598	5.616	1.786	0.414	2.718	0.899	3.10E-15	Unigene214596	A0A0B2R9W2_GLYSO	Retrovirus-related Pol polyprotein from transposon TNT 1-94
Unigene377411	0.11	0.302	0.098	16.253	8.821	11.066	3.708	4.484	4.819	5.91E-11	Unigene377411	A0A151S095_CAJCA	ABC transporter G family member 14
Unigene354682	1.535	1.247	0.943	3.41	2.728	4.603	5.729	4.603	5.617	5.66E-09	Unigene354682	A0A151U809_CAJCA	Putative nuclease HARBI1
Unigene114613	66.411	81.48	60.085	45.678	41.06	47.506	34.637	30.4	31.846	5.00E-25	Unigene114613	I1KQ47_SOYBN	Uncharacterized protein
Unigene290823	0.229	0.439	0.607	0.824	0.536	0.244	0.98	1.464	1.288	7.89E-20	Unigene290823	K7LGJ5_SOYBN	Uncharacterized protein
Unigene42522	14.43	17.954	19.092	122.375	93.744	139.946	68.859	42.653	47.527	2.53E-50	Unigene42522	A0A151S895_CAJCA	Sucrose transport protein SUC2
Unigene30159	2.103	1.096	1.843	6.413	6.419	18.061	48.095	7.184	14.718	2.95E-09	Unigene30159	F2DSZ0_HORVD	Predicted protein
Unigene58515	4.146	2.769	2.732	0.868	1.364	1.669	1.859	1.766	1.121	3.48E-26	Unigene58515	A0A0L9U0S6_PHAAN	Uncharacterized protein
Unigene211285	1.206	2.015	1.811	1.399	1.44	1.669	0.616	0.421	0.779	5.23E-07	Unigene211285	G7LF49_MEDTR	Transcription termination factor family protein
Unigene345283	1.644	3.276	1.312	1.382	1.758	2.434	3.072	2.846	3.225	6.78E-26	Unigene345283	I3SB40_LOTJA	Uncharacterized protein
Unigene145233	266.35	271.578	200.692	63.738	72.612	73.965	71.022	53.991	57.565	3.10E-15	Unigene145233	A0A0L9TTL2_PHAAN	Uncharacterized protein
Unigene46542	0.399	0.137	0.293	1.55	1.414	1.467	1.263	2.041	0.973	1.15E-14	Unigene46542	A0A151U2Z0_CAJCA	Uncharacterized protein
Unigene175298	10.573	17.05	10.722	20.151	21.978	23.216	13.519	15.886	11.539	1.14E-10	Unigene175298	I3SGS9_LOTJA	Uncharacterized protein
Unigene143380	3.129	5.565	4.282	0.939	1.465	1.552	0.323	0.247	0.454	2.07E-08	Unigene143380	A0A0R0G3Y5_SOYBN	Uncharacterized protein
Unigene255544	35.069	65.595	46.674	20.452	26.162	17.582	9.518	10.03	9.509	1.60E-15	Unigene255544	A0A072VXY8_MEDTR	Nucleoporin autopeptidase, putative
Unigene181507	34.331	30.372	26.638	9.221	5.691	11.247	34.556	23.161	22.624	1.08E-08	Unigene181507	K7LR91_SOYBN	Uncharacterized protein
Unigene316355	17.609	33.976	19.342	12.064	16.772	9.376	0.788	0.833	1.668	3.96E-08	Unigene316355	A0A0B2S0T6_GLYSO	Glutamate receptor
Unigene399930	14.33	21.367	14.636	0.124	0.109	0.882	0	0.037	0	8.18E-18	Unigene399930	K7M1S0_SOYBN	Serine/threonine-protein kinase
Unigene253186	1.594	1.316	1.268	1.151	1.9	1.818	0.242	0	0	1.44E-07	Unigene253186	G7JKF7_MEDTR	Uncharacterized protein
Unigene109419	25.881	37.183	24.34	39.371	66.87	38.492	8.033	5.234	6.831	1.44E-07	Unigene109419	A0A0L9UW76_PHAAN	Auxin response factor
Unigene355196	537.722	389.392	297.682	14.455	8.587	36.228	0.04	0	0	4.29E-16	Unigene355196	G7J5G7_MEDTR	Carbonic anhydrase
Unigene6190	51.123	41.898	30.151	37.511	23.593	64.557	21.148	13.882	17.925	2.23E-12	Unigene6190	A0A072TSD1_MEDTR	Pectinacetylesterase family protein
Unigene63187	12.666	14.254	10.712	20.328	22.312	27.575	41.366	45.993	44.821	4.18E-10	Unigene63187	A0A151TM84_CAJCA	Uncharacterized protein
Unigene191235	0.149	0.617	0.77	0.726	1.239	2.137	7.113	6.04	9.046	3.92E-22	Unigene191235	I1JFX1_SOYBN	Uncharacterized protein
Unigene4376	0	0.041	0	0	0.042	0.255	2.314	2.663	2.169	2.18E-10	Unigene4376	Q84ZV5_SOYBN	Polyprotein
Unigene307727	11.341	10.745	10.245	2.223	3.9	3.976	369.81	319.114	363.452	8.29E-16	Unigene307727	A0A0B2Q0I6_GLYSO	Cytochrome P450 82A4
Unigene198643	79.735	113.675	78.418	112.507	149.358	139.957	39.446	23.5	20.557	5.93E-11	Unigene198643	I1JXB3_SOYBN	Uncharacterized protein
Unigene319425	53.645	55.042	36.895	12.356	13.759	27.915	28.736	27.81	26.201	7.62E-22	Unigene319425	I1N029_SOYBN	Uncharacterized protein
Unigene314088	7.046	10.526	9.476	4.331	3.666	5.783	1.627	1.903	1.64	2.24E-14	Unigene314088	G7IA50_MEDTR	Cactus-binding carboxy-terminal, cactin protein
Unigene226645	1.684	1.754	1.572	2.914	2.712	5.655	6.77	14.678	10.306	1.15E-14	Unigene226645	I1JAA0_SOYBN	Uncharacterized protein
Unigene23030	8.79	13.02	10.928	3.561	1.791	2.753	4.517	5.427	4.43	4.30E-12	Unigene23030	I1MAX0_SOYBN	Uncharacterized protein
Unigene384809	5.8	12.376	8.836	5.757	8.595	6.782	20.279	21.075	22.716	7.45E-33	Unigene384809	K7MCQ5_SOYBN	Uncharacterized protein
Unigene112227	50.765	95.158	77.898	1.993	5.674	4.454	1.031	0.412	0.519	2.74E-07	Unigene112227	G7LI62_MEDTR	Disease resistance protein (TIR-NBS-LRR class)
Unigene273910	23.668	28.014	20.177	0.903	0.611	4.008	0.04	0.082	0.065	8.37E-14	Unigene273910	A0A072VTA4_MEDTR	Histone-lysine N-methyltransferase, suvh protein
Unigene247937	0.11	0.164	0.13	2.259	3.03	4.603	0.222	0	0.278	9.96E-07	Unigene247937	A0A0B2QZW3_GLYSO	Uncharacterized protein
Unigene305795	1.644	1.439	0.802	1.143	0.979	0.787	0.253	0.055	0.473	6.77E-26	Unigene305795	G7JIV9_MEDTR	RGPR-like protein
Unigene331528	16.064	21.422	16.284	15.571	18.22	19.411	3.233	4.777	4.078	1.09E-31	Unigene331528	I1LP48_SOYBN	Uncharacterized protein
Unigene31639	26.718	27.357	17.509	33.756	30.305	45.061	36.718	46.679	39.705	3.92E-22	Unigene31639	W9QWW5_9ROSA	50S ribosomal protein L17
Unigene177579	0	3.673	3.198	0	0	0	0	0	0	5.98E-13	Unigene177579	A0DSP2_PARTE	Uncharacterized protein
Unigene290705	0.578	1.494	1.095	30.957	3.649	6.431	2.859	3.514	3.457	9.80E-76	Unigene290705	A0A151U5P0_CAJCA	F-box protein At2g02240 family
Unigene229294	0	0	0	27.033	12.78	41.351	505.75	332.264	432.361	7.22E-24	Unigene229294	W1NLZ5_AMBTC	Plastocyanin
Unigene341285	31.461	6.743	37.458	40.824	44.357	19.156	0	0	0	5.47E-48	Unigene341285	A0A151QRH1_CAJCA	Serine carboxypeptidase-like 19
Unigene86653	35.448	19.722	22.974	25.935	15.148	34.208	55.138	34.618	46.313	8.61E-29	Unigene86653	A0A0B2SK84_GLYSO	Phosphatidylinositide phosphatase SAC1
Unigene295791	15.706	26.589	17.585	22.826	20.898	33.007	76.468	73.968	81.106	1.54E-09	Unigene295791	V7BA85_PHAVU	Protein yippee-like
Unigene205920	4.734	9.142	4.228	7.679	9.382	6.644	3.294	2.645	3.086	3.96E-08	Unigene205920	I1MEC5_SOYBN	Uncharacterized protein
Unigene237712	10.484	10.211	7.091	5.031	4.193	8.919	3.476	0.97	1.362	6.60E-51	Unigene237712	V7B8J4_PHAVU	Uncharacterized protein
Unigene341827	32.109	41.281	29.208	29.947	38.892	34.389	14.813	15.072	12.92	3.48E-26	Unigene341827	V7C6X5_PHAVU	Uncharacterized protein
Unigene95220	24.794	24.972	21.423	39.761	39.344	43.467	16.328	11.475	13.43	2.09E-20	Unigene95220	G7JCT4_MEDTR	Subtilisin-like serine protease
Unigene20335	8.839	12.596	9.801	32.135	36.172	42.074	89.714	100.698	92.728	2.07E-08	Unigene20335	I3T4E2_LOTJA	Uncharacterized protein
Unigene48595	2.392	3.18	3.795	3.897	4.745	4.156	1.283	0.695	1.307	2.07E-08	Unigene48595	A0A072UFT5_MEDTR	Transcription factor jumonji (JmjC) domain protein
Unigene383840	1.614	2.179	1.756	5.536	3.13	3.848	0.626	1.519	1.066	2.96E-09	Unigene383840	A0A072UC05_MEDTR	Disease resistance protein (TIR-NBS-LRR class)
Unigene41569	2.252	1.316	0.932	0.691	1.23	0	2.981	2.324	8.907	5.34E-23	Unigene41569	I1J714_SOYBN	Uncharacterized protein
Unigene126682	2.013	4.18	2.559	5.022	5.909	8.036	13.711	15.776	11.761	1.14E-16	Unigene126682	I1L0J4_SOYBN	Uncharacterized protein
Unigene232580	0.737	0.26	0.195	0.177	0	0.223	1.546	0.888	0.677	1.07E-54	Unigene232580	A0A151S6X1_CAJCA	Putative ribonuclease H protein At1g65750 family
Unigene135394	0	0.603	0.455	23.525	13.106	22.972	0.626	0	0.612	2.06E-40	Unigene135394	V7AHL4_PHAVU	Serine/threonine-protein kinase
Unigene198869	2.252	3.043	1.811	0	0.092	0	0	0	0	2.75E-07	Unigene198869	I3S8F8_LOTJA	Uncharacterized protein
Unigene141298	1.096	2.001	0.965	5.704	3.766	7.25	9.821	17.753	12.039	2.95E-09	Unigene141298	I1JCX2_SOYBN	MLO-like protein
Unigene147945	3.787	4.331	3.491	9.486	5.599	7.803	2.829	2.553	1.566	1.14E-10	Unigene147945	I1MME7_SOYBN	Uncharacterized protein
Unigene3264	2.372	2.727	2.06	4.792	4.528	3.997	0.283	0.348	0.667	9.33E-36	Unigene3264	A0A151UDZ2_CAJCA	Retrovirus-related Pol polyprotein LINE-1
Unigene21917	14.211	14.103	11.557	17.245	18.304	19.453	7.669	6.863	9.036	3.06E-17	Unigene21917	K7LZ22_SOYBN	Uncharacterized protein
Unigene266567	3.468	0.302	2.515	35.616	41.143	56.893	139.75	79.028	149.848	5.23E-07	Unigene266567	I1M8R2_SOYBN	Uncharacterized protein
Unigene173085	416.073	573.048	458.509	201.268	211.96	235.511	212.499	182.252	191.36	8.04E-10	Unigene173085	I1MDT4_SOYBN	Uncharacterized protein
Unigene250608	14.58	16.584	14.008	0	0	0.021	1.061	1.501	1.613	8.03E-10	Unigene250608	A0A151TTX7_CAJCA	Tetratricopeptide repeat protein 1
Unigene241741	7.444	17.064	15.851	704.681	268.126	500.107	571.447	351.161	480.76	2.43E-27	Unigene241741	I1MIU3_SOYBN	Uncharacterized protein
Unigene60835	0.698	2.947	4.282	0.54	0.728	0.776	0.232	0.101	0.093	3.10E-13	Unigene60835	V7C3M2_PHAVU	Uncharacterized protein
Unigene37484	1.475	3.097	1.67	3.977	2.561	1.743	5.588	3.404	4.273	5.78E-19	Unigene37484	A0A072USJ8_MEDTR	Uncharacterized protein
Unigene388567	1.834	4.564	2.515	15.89	12.654	14.893	0.172	0.101	0.074	3.06E-17	Unigene388567	A0A072TWR5_MEDTR	1-aminocyclopropane-1-carboxylate oxidase-like protein
Unigene118897	0.399	0	0.163	23.233	0.343	5.496	91.361	130.969	171.767	1.59E-17	Unigene118897	I1JCP3_SOYBN	Uncharacterized protein
Unigene85458	24.615	23.93	18.789	8.167	8.712	10.715	8.861	8.446	11.975	3.06E-17	Unigene85458	A0A072V162_MEDTR	DUF1645 family protein
Unigene374415	117.355	133.192	113.101	179.877	143.834	191.226	39.952	26.584	34.663	3.71E-24	Unigene374415	I1JGX7_SOYBN	Uncharacterized protein
Unigene375257	14.779	21.806	16.859	11.329	11.55	12.639	6.254	5.427	5.283	2.74E-07	Unigene375257	I1KS01_SOYBN	Lipoxygenase
Unigene91587	16.822	17.022	14.181	22.622	18.362	23.195	31.343	26.986	25.015	5.56E-21	Unigene91587	I1MX28_SOYBN	Uncharacterized protein
Unigene205968	4.255	26.164	6.624	2.826	4.243	3.338	5.86	2.233	5.718	5.66E-09	Unigene205968	A0A151RMA1_CAJCA	Retrovirus-related Pol polyprotein from transposon TNT 1-94
Unigene35902	2.372	3.056	1.431	3.003	3.833	6.623	5.032	6.076	5.681	1.60E-11	Unigene35902	G7JC87_MEDTR	Eukaryotic aspartyl protease family protein
Unigene308971	9.069	10.183	6.776	22.33	21.978	21.282	5.982	5.829	6.228	3.07E-11	Unigene308971	A0A072VPP1_MEDTR	Peroxisomal biogenesis factor 11 family protein
Unigene215135	0.498	0.548	0	9.433	6.988	7.728	43.983	47.777	42.736	7.89E-20	Unigene215135	G7JAK1_MEDTR	UDP-glucosyltransferase family protein
Unigene363835	57.721	86.729	71.198	25.589	28.623	25.225	6.598	6.333	5.385	4.33E-14	Unigene363835	I1MLM9_SOYBN	Uncharacterized protein
Unigene24131	0.867	1.165	0.629	6.927	6.202	7.856	109.063	99.938	111.543	7.89E-20	Unigene24131	I3T4H4_LOTJA	Uncharacterized protein
Unigene20722	0.688	1.371	0.813	21.506	18.697	17.38	18.551	30.885	21.706	1.42E-41	Unigene20722	I3S861_LOTJA	Uncharacterized protein
Unigene182167	0	0	0	2.648	1.783	1.435	0	0	0	1.53E-19	Unigene182167	A0A151T4G5_CAJCA	Transposon Ty3-I Gag-Pol polyprotein
Unigene106046	43.739	49.039	38.662	55.12	40.273	65.737	77.124	69.978	71.189	3.28E-28	Unigene106046	A0A151SUG6_CAJCA	Uncharacterized protein
Unigene55757	1.754	3.002	3.187	6.386	6.528	14.712	10.246	10.56	10.482	2.75E-07	Unigene55757	I1LGX9_SOYBN	Uncharacterized protein
Unigene86345	2.262	3.591	2.895	1.267	0.594	3.497	0.02	0.027	0.13	4.33E-14	Unigene86345	K7K1P2_SOYBN	Uncharacterized protein
Unigene2143	0.957	1.042	0.596	4.322	4.143	2.753	0.273	0	0	5.01E-25	Unigene2143	I3T630_MEDTR	Gibberellin-regulated family protein
Unigene103515	2.143	2.303	2.678	5.208	3.682	4.964	8.427	6.186	7.943	8.04E-10	Unigene103515	A0A151TE97_CAJCA	RING finger protein 141 family
Unigene196358	6.936	8.785	6.646	1.036	1.08	2.551	3.779	3.532	3.633	5.99E-13	Unigene196358	A0A151S0H9_CAJCA	Cyclin-D3-1
Unigene385378	106.462	124.31	106.108	20.602	44.098	87.082	6.861	26.694	19.723	8.01E-47	Unigene385378	D2DFB1_MEDTR	Flavanone-3-hydroxylase
Unigene59916	5.391	6.716	6.689	9.132	8.127	5.358	1.98	2.334	2.197	6.39E-28	Unigene59916	K7K8C1_SOYBN	Uncharacterized protein
Unigene267689	0.718	1.453	1.041	6.377	10.135	5.506	0.576	0.677	0.695	8.02E-10	Unigene267689	I1L2L0_SOYBN	Uncharacterized protein
Unigene69083	8901.995	13832.228	7599.531	7139.326	10208.038	8875.298	1005.811	463.444	501.298	1.58E-17	Unigene69083	G7JLI9_MEDTR	Late embryogenesis abundant protein
Unigene311642	0.628	1.521	1.095	3.02	1.557	3.614	0.626	1.199	0.732	1.79E-26	Unigene311642	I1LS81_SOYBN	Uncharacterized protein
Unigene322257	19.234	22.189	17.152	19.495	10.47	20.814	6.527	4.548	5.552	3.82E-33	Unigene322257	K7K692_SOYBN	Uncharacterized protein
Unigene17677	2.023	7.374	4.152	1.594	2.117	4.762	2.617	1.4	2.336	2.87E-21	Unigene17677	G7K793_MEDTR	Uncharacterized protein
Unigene101776	26.329	22.779	24.058	16.218	12.495	24.269	43.508	33.108	44.293	5.77E-19	Unigene101776	I3SDC1_LOTJA	Uncharacterized protein
Unigene3182	142.597	199.404	148.836	85.554	88.187	92.206	96.443	88.005	89.874	2.74E-07	Unigene3182	K7K9Y5_SOYBN	Uncharacterized protein
Unigene48923	5.431	23.574	16.263	0	0	0	0	0	0	2.84E-32	Unigene48923	A0A0L9UCT3_PHAAN	Uncharacterized protein
Unigene66352	8.261	10.389	8.055	3.41	5.03	4.784	14.681	10.13	10.538	7.89E-40	Unigene66352	A0A072TVP2_MEDTR	Eukaryotic aspartyl protease family protein
Unigene106131	0.189	0.151	0.173	0.62	0.778	0.978	0.333	0.101	0.167	2.09E-47	Unigene106131	A5BGQ4_VITVI	Putative uncharacterized protein
Unigene398686	8.69	13.336	8.283	4.358	4.904	5.198	4.122	4.951	4.745	2.80E-48	Unigene398686	A0A0L9VRI5_PHAAN	Uncharacterized protein
Unigene380206	0.13	3.454	3.209	0	0	0	0	0	0	5.95E-30	Unigene380206	F2E4G6_HORVD	Predicted protein
Unigene306583	15.895	14.994	12.652	39.451	34.038	45.774	99.071	89.927	91.607	8.29E-16	Unigene306583	I3T8Z6_LOTJA	Uncharacterized protein
Unigene330530	1.325	1.069	1.42	2.108	1.632	1.733	0.546	0.65	0.25	1.17E-59	Unigene330530	V7BUU9_PHAVU	Uncharacterized protein
Unigene4288	1.036	2.933	2.223	0.018	0.126	0.106	0.222	0.275	0.213	6.38E-28	Unigene4288	K7MYV7_SOYBN	Uncharacterized protein
Unigene370542	5.162	6.401	4.781	11.16	9.65	11.002	7.972	10.734	10.946	5.66E-09	Unigene370542	A0A151TGL3_CAJCA	TMV resistance protein N
Unigene91829	17.799	24.122	12.435	2.445	3.222	1.775	10.791	17.597	15.941	1.89E-06	Unigene91829	A0A151UAK5_CAJCA	Uncharacterized protein
Unigene208368	4.564	8.607	6.603	10.726	13.634	8.887	6.507	4.173	5.478	5.92E-11	Unigene208368	K7MM13_SOYBN	Uncharacterized protein
Unigene103293	0.508	0.521	0.661	12.064	5.524	45.72	0	0.631	1.27	5.22E-07	Unigene103293	V7BGK0_PHAVU	Uncharacterized protein
Unigene12986	9.746	12.321	8.825	12.046	12.571	12.735	14.115	17.478	15.598	6.38E-28	Unigene12986	I1M3S3_SOYBN	Uncharacterized protein
Unigene373356	24.176	27.219	23.125	79.938	63.054	77.345	90.048	91.263	94.017	2.22E-16	Unigene373356	K7M8F6_SOYBN	Uncharacterized protein
Unigene182116	2.631	25.438	11.926	10.78	14.839	10.194	0.788	1.226	3.995	7.45E-33	Unigene182116	I1MG30_SOYBN	Uncharacterized protein
Unigene94816	6.099	5.565	5.312	13.596	8.512	9.844	3.344	4.969	5.663	1.89E-06	Unigene94816	A0A151T930_CAJCA	Retrovirus-related Pol polyprotein from transposon TNT 1-94
Unigene397946	44.716	46.956	38.467	5.297	35.36	4.018	1.627	6.36	1.242	1.89E-06	Unigene397946	G7IZK0_MEDTR	LRR and NB-ARC domain disease resistance protein
Unigene381088	80.651	115.813	82.018	26.519	32.556	28.638	42.629	42.644	37.091	1.54E-09	Unigene381088	K7MWE5_SOYBN	Uncharacterized protein
Unigene113284	184.144	193.812	155.373	102.197	88.304	127.902	57.694	50.578	56.258	2.75E-07	Unigene113284	K7KVD9_SOYBN	Uncharacterized protein
Unigene181695	2.103	4.084	3.09	3.782	2.904	3.954	1.202	0.833	0.51	1.54E-09	Unigene181695	I1KM54_SOYBN	Uncharacterized protein
Unigene209918	0.877	1.384	0.846	0.009	0	0.733	3.981	4.081	3.355	1.54E-09	Unigene209918	K7LUY1_SOYBN	Serine/threonine-protein kinase
Unigene221057	30.574	35.909	29.75	6.466	9.089	13.022	16.631	13.287	17.406	4.19E-10	Unigene221057	A0A0S3R356_PHAAN	Uncharacterized protein
Unigene319656	6.139	6.743	5.041	23.72	24.564	27.192	142.144	123.877	138.031	5.23E-07	Unigene319656	I3SWX6_LOTJA	Uncharacterized protein
Unigene198138	0	0	0	1.178	0.845	0.553	0.121	0	0	1.42E-41	Unigene198138	I1LDQ6_SOYBN	Uncharacterized protein
Unigene353145	26.758	32.661	28.915	13.215	12.537	16.594	8.356	5.857	7.489	2.96E-09	Unigene353145	G7JC57_MEDTR	F-box plant protein, putative
Unigene282246	35.886	19.435	30.173	1.196	1.105	0	381.55	563.831	478.368	7.55E-08	Unigene282246	K7MTY6_SOYBN	Uncharacterized protein
Unigene394707	0.309	0.48	0.596	2.436	3.055	5.443	7.194	9.947	7.952	2.27E-29	Unigene394707	I1JAD9_SOYBN	Uncharacterized protein
Unigene398785	0.967	0.493	0.13	2.551	0.41	2.137	4.213	6.314	3.902	1.89E-06	Unigene398785	A0A151RPA0_CAJCA	Uncharacterized protein
Unigene352763	0	0.439	0	0	0	0.287	123.28	192.19	126.687	4.30E-12	Unigene352763	I1NG83_SOYBN	Uncharacterized protein
Unigene6085	55.08	55.974	47.4	45.642	39.871	54.586	141.457	129.89	110.273	6.92E-35	Unigene6085	I1KPV3_SOYBN	Uncharacterized protein
Unigene66308	16.922	28.686	19.244	7.387	10.503	9.068	10.731	11.677	13.402	3.61E-06	Unigene66308	V7B517_PHAVU	Uncharacterized protein
Unigene15773	30.216	23.231	16.588	30.842	25.535	54.384	71.961	73.995	80.263	2.23E-12	Unigene15773	C6SW56_SOYBN	Uncharacterized protein
Unigene20993	0	0	0	0	0	0	13.59	20.068	23.133	5.56E-21	Unigene20993	I3SQD4_LOTJA	Uncharacterized protein
Unigene354225	1.724	3.701	0.77	0	0	0	0	0	0	2.07E-08	Unigene354225	A0A072TV73_MEDTR	BTB/POZ domain plant protein
Unigene286755	230.524	246.894	199.12	158.894	126.183	175.642	91.391	63.737	67.306	2.07E-08	Unigene286755	I3SMJ5_LOTJA	Defective in cullin neddylation protein
Unigene70635	0	0	0	0.895	1.515	0.861	0.121	0.119	0.148	3.95E-08	Unigene70635	A0A0D3D3X3_BRAOL	Uncharacterized protein
Unigene375784	6.926	12.87	17.022	1.444	3.39	6.187	2.476	3.075	2.438	1.44E-07	Unigene375784	V7CHS3_PHAVU	Uncharacterized protein
Unigene242613	239.692	211.67	189.774	89.389	66.586	137.331	309.326	248.02	268.972	2.18E-18	Unigene242613	I1KPN3_SOYBN	Uncharacterized protein
Unigene106835	6.916	7.278	5.659	1.32	4.812	6.229	1.576	1.803	2.827	5.77E-19	Unigene106835	I1KLU8_SOYBN	Uncharacterized protein
Unigene48995	62.574	55.851	46.5	30.151	27.016	32.22	11.054	8.758	10.705	1.16E-12	Unigene48995	I3SRG4_LOTJA	Uncharacterized protein
Unigene351409	2.322	5.907	3.545	8.317	5.49	4.741	13.388	10.679	14.217	3.60E-06	Unigene351409	V7BJS6_PHAVU	Uncharacterized protein
Unigene227575	0.558	4.55	2.884	0	0	0	0	0	0	9.94E-07	Unigene227575	D8RWP2_SELML	Putative uncharacterized protein
Unigene92003	5.541	6.401	8.413	5.536	9.667	5.347	0.748	2.059	2.048	1.82E-35	Unigene92003	V5TGI4_CICAR	NBS-LRR protein
Unigene52103	5.541	7.881	5.67	0.239	0.109	1.02	0.525	0.082	0.649	7.54E-08	Unigene52103	I1NEH7_SOYBN	Pectate lyase
Unigene311299	0.07	0.096	0	1.47	0.812	1.233	0.061	0	0.111	2.07E-08	Unigene311299	A0A0B2RFZ1_GLYSO	Putative pumilio like 7, chloroplastic
Unigene18532	6.318	11.458	12.956	16.147	24.296	12.459	5.961	6.616	6.516	1.08E-08	Unigene18532	A0A151TUP5_CAJCA	Serine/threonine-protein kinase AFC1
Unigene185849	1.614	5.359	4.781	0	0	0	2.061	2.663	2.011	5.78E-19	Unigene185849	G7I986_MEDTR	Pathogenesis-related protein bet V I family protein
Unigene347079	11.869	18.749	18.182	13.056	11.767	11.098	4.799	4.612	4.152	4.19E-10	Unigene347079	I1JUV9_SOYBN	Uncharacterized protein
Unigene250775	2.92	0.535	2.374	0.044	0.502	29.892	0.091	0.494	0.352	2.18E-18	Unigene250775	K7MWC8_SOYBN	Uncharacterized protein
Unigene391217	15.656	28.823	19.125	34.261	29.552	30.806	10.175	6.79	8.119	2.23E-12	Unigene391217	A0A0R0FM21_SOYBN	Uncharacterized protein
Unigene248472	4.893	9.279	5.096	0.771	0.87	1.084	2.142	1.299	2.048	1.59E-11	Unigene248472	I1MKG4_SOYBN	Uncharacterized protein
Unigene59977	0.937	7.867	5.367	0	0	0	0	0	0	8.29E-16	Unigene59977	K7MY69_SOYBN	Uncharacterized protein
Unigene168917	125.347	175.405	129.201	38.149	40.114	47.9	115.368	101.796	104.712	2.24E-14	Unigene168917	I1LGM2_SOYBN	Uncharacterized protein
Unigene250862	2.432	1.96	2.006	0.354	0.41	1.361	1.354	0.979	1.372	3.08E-11	Unigene250862	A0A0L9TRH9_PHAAN	Uncharacterized protein
Unigene137887	3.279	4.262	4.196	4.021	3.708	5.666	10.235	7.778	8.833	1.89E-06	Unigene137887	A0A0S3SM93_PHAAN	Uncharacterized protein
Unigene204852	0	0	0	58.778	57.723	63.962	0.93	0	0.083	1.89E-06	Unigene204852	A0A0S3RR76_PHAAN	Uncharacterized protein
Unigene212227	8.77	10.32	7.839	19.593	18.898	23.875	12.913	16.573	14.208	2.09E-20	Unigene212227	A0A151U758_CAJCA	NFATC2-interacting protein
Unigene369081	4.196	9.265	7.253	52.976	24.103	30.594	8.659	9.645	9.806	2.23E-12	Unigene369081	V7AYU3_PHAVU	Beta-galactosidase
Unigene35036	2.93	4.495	2.927	4.296	1.64	2.764	11.256	6.991	5.746	4.19E-10	Unigene35036	A0A072TMB7_MEDTR	EF hand calcium-binding family protein
Unigene293055	19.224	23.615	7.286	3524.548	3605.564	3578.423	15611.508	16808.176	10936.993	5.66E-09	Unigene293055	C6SWI3_SOYBN	Uncharacterized protein
Unigene104530	19.702	25.164	18.886	15.678	19.827	19.113	15.419	8.758	15.821	1.15E-14	Unigene104530	G7L8R7_MEDTR	Transmembrane protein, putative
Unigene348888	2.82	3.44	2.179	6.182	5.984	6.261	2.334	1.922	1.464	8.04E-10	Unigene348888	I1LYB2_SOYBN	Uncharacterized protein
Unigene118182	2.721	1.521	0.997	13.003	26.639	19.421	10.064	23.564	15.71	5.98E-13	Unigene118182	A0A151TXV3_CAJCA	Wound-induced protein WIN1
Unigene118771	2.242	2.344	2.353	13.534	7.817	14.234	5.668	5.417	6.673	1.08E-08	Unigene118771	A0A0R0GFV3_SOYBN	Uncharacterized protein
Unigene195470	0	0	0	2.179	1.356	1.233	0	0	0	3.10E-15	Unigene195470	G7K984_MEDTR	Corticosteroid 11-beta-dehydrogenase
Unigene329759	8.899	5.729	5.551	19.974	17.609	26.958	23.391	27.764	21.678	7.62E-22	Unigene329759	A0A0R0IHX7_SOYBN	Uncharacterized protein
Unigene148669	4.674	6.387	1.377	25.049	17.057	22.568	12.741	15.566	13.013	3.07E-11	Unigene148669	A0A0L9T8J6_PHAAN	Uncharacterized protein
Unigene271322	56.933	49.409	44.755	168.292	157.158	197.604	65.394	78.415	77.983	4.30E-12	Unigene271322	Q2HRG8_MEDTR	Dehydration-induced protein ERD15
Unigene378430	13.135	35.224	29.403	6.298	11.022	26.639	0.071	0.101	0.074	5.21E-07	Unigene378430	G7JYL2_MEDTR	Expansin-B1-like protein
Unigene356306	1.026	3.276	1.138	3.632	2.594	4.943	3.93	1.492	2.577	3.92E-22	Unigene356306	A0A0L9VFF0_PHAAN	Uncharacterized protein
Unigene12842	0.249	3.002	2.732	0.124	0	0.308	0	0	0	2.18E-10	Unigene12842	A0A0B2QBX7_GLYSO	Putative glutamine amidotransferase
Unigene190254	65.215	96.789	79.08	36.147	42.273	53.023	13.459	20.636	9.194	1.89E-06	Unigene190254	V5TH08_CICAR	NBS-LRR protein
Unigene250265	1.893	1.576	1.735	4.916	5.348	3.742	5.527	7.934	4.801	4.13E-31	Unigene250265	A0A151SB09_CAJCA	Uncharacterized protein
Unigene58801	9.627	13.541	10.354	3.091	2.318	1.935	7.568	8.373	8.972	3.95E-08	Unigene58801	I1MQM9_SOYBN	Uncharacterized protein
Unigene125174	0	1.151	0.141	6.98	11.474	4.709	1.586	2.992	1.084	1.16E-12	Unigene125174	K7MEU2_SOYBN	Uncharacterized protein
Unigene79266	1.026	2.138	0.911	1.594	2.059	1.244	0	0.348	0	3.92E-22	Unigene79266	A0A0L9VM66_PHAAN	Uncharacterized protein
Unigene367395	34.6	41.501	31.615	45.589	51.697	54.713	340.205	266.514	244.588	2.22E-16	Unigene367395	I1K9B3_SOYBN	Uncharacterized protein
Unigene96509	0.05	0.384	0.184	27.432	28.681	33.411	82.389	96.406	73.552	1.17E-45	Unigene96509	I3S322_LOTJA	Uncharacterized protein
Unigene169916	0.648	1.069	1.279	2.276	2.938	1.765	0.505	0.22	0.111	1.08E-08	Unigene169916	I1JPA6_SOYBN	Uncharacterized protein
Unigene208072	0.269	0.096	0.206	0.7	1.214	1.084	0.051	0.092	0	1.14E-16	Unigene208072	A0A151UBX0_CAJCA	Copia protein
Unigene253318	0	0	0	3.543	4.511	5.613	0.04	0.192	0.287	2.75E-07	Unigene253318	G7J664_MEDTR	Dof domain zinc finger protein
Unigene241704	0.14	0	0	0	1.649	0	17.227	21.276	24.134	2.75E-07	Unigene241704	A0A151RBI5_CAJCA	14 kDa proline-rich protein DC2.15
Unigene45140	9.966	9.676	9.053	11.878	12.345	15.509	22.34	14.687	15.719	5.21E-07	Unigene45140	V4S2L1_9ROSI	Uncharacterized protein
Unigene138304	0	0	0.043	51.754	112.542	47.974	1.091	1.29	2.132	7.89E-20	Unigene138304	A0A151TJF4_CAJCA	Acid beta-fructofuranosidase
Unigene269433	2.651	4.468	2.374	5.093	5.289	5.336	24.745	19.903	28.991	1.60E-11	Unigene269433	A0A151T8D1_CAJCA	B3 domain-containing protein At2g33720 family
Unigene381483	98.111	70.968	46.327	2.312	2.059	2.583	1.455	1.025	1.001	8.36E-14	Unigene381483	I3SQ55_MEDTR	Uncharacterized protein
Unigene391739	1.355	6.359	3.198	0.487	0.611	2.062	0	0	0	2.87E-21	Unigene391739	A0A151S3A1_CAJCA	Retrovirus-related Pol polyprotein from transposon TNT 1-94
Unigene45220	11.899	6.702	7.6	20.912	16.446	28.202	30.009	22.328	24.589	3.96E-08	Unigene45220	I3SI04_LOTJA	Uncharacterized protein
Unigene77978	6.388	17.365	12.078	21.125	14.529	26.086	15.631	18.952	22.003	4.29E-16	Unigene77978	T1R3Z0_9FABA	SPX domain-containing protein 1
Unigene100323	13.304	13.802	9.714	7.201	7.884	9.61	10.882	20.343	11.826	4.94E-43	Unigene100323	I1KB66_SOYBN	Uncharacterized protein
Unigene50313	6.787	41.021	26.237	0	0	0	0	0	0	5.92E-11	Unigene50313	I3SRD7_LOTJA	Uncharacterized protein
Unigene154844	84.339	110.358	92.751	32.551	29.753	38.12	33.273	36.174	30.706	9.96E-07	Unigene154844	A0A0S3RNQ7_PHAAN	Uncharacterized protein
Unigene351904	0.558	2.398	2.027	43.924	35.05	41.245	106.457	43.458	40.465	1.04E-22	Unigene351904	A0A0D2RHW9_GOSRA	Uncharacterized protein
Unigene380228	0.887	0.932	0.379	7.148	6.151	4.996	0.141	0.769	0.584	3.60E-06	Unigene380228	A0A072TYY9_MEDTR	2OG-Fe(II) oxygenase family oxidoreductase
Unigene68039	162.798	178.05	137.528	8.379	5.842	11.268	4.476	2.215	3.494	1.41E-23	Unigene68039	D3YBD3_TRIRP	Proteinase inhibitor
Unigene362434	6.498	12.047	9.01	0.779	1.799	2.424	5.062	5.317	5.264	2.96E-09	Unigene362434	A0A0S3SEQ2_PHAAN	Uncharacterized protein
Unigene120064	3.378	3.495	3.35	37.467	25.819	32.475	51.975	42.863	43.968	3.61E-06	Unigene120064	Q5BMC5_CYATE	Phosphomannose isomerase
Unigene20498	0.648	1.096	0.239	54.27	42.6	56.542	72.335	27.975	29	1.60E-11	Unigene20498	G7J3D8_MEDTR	HVA22-like protein
Unigene60839	10.115	15.995	11.145	3.977	5.959	10.247	3.961	4.328	4.078	5.97E-15	Unigene60839	I1MR19_SOYBN	Uncharacterized protein
Unigene367718	0.14	0.219	0.043	0.213	0.117	0.223	18.127	27.124	15.098	4.06E-20	Unigene367718	A0A151RMZ6_CAJCA	Uncharacterized protein
Unigene331338	7.165	3.44	4.64	4.42	2.678	3.04	0.768	1.309	1.057	1.14E-10	Unigene331338	A0A072UX52_MEDTR	Transmembrane protein, putative
Unigene52076	30.435	37.375	30.671	0	0.025	0	0	0	0	9.95E-07	Unigene52076	V7CCB2_PHAVU	Uncharacterized protein
Unigene335226	40.998	28.056	23.841	1.001	0.962	0.989	0.141	0	0.482	3.61E-06	Unigene335226	G7JJS3_MEDTR	Protein DETOXIFICATION
Unigene32026	0.03	0.041	0	904.478	597.49	782.614	364.98	268.079	204.734	3.60E-06	Unigene32026	I1LFE3_SOYBN	3-ketoacyl-CoA synthase
Unigene94526	0.329	0.548	0.282	1.736	1.891	1.584	0.141	0.22	0.185	1.41E-23	Unigene94526	I3SL93_LOTJA	Uncharacterized protein
Unigene255093	0.199	0.096	0.152	5.341	0.837	4.295	2.516	2.507	4.198	2.07E-08	Unigene255093	I1JSW9_SOYBN	Uncharacterized protein
Unigene264519	283.281	367.243	268.756	139.939	103.176	165.948	109.973	68.807	65.359	3.06E-30	Unigene264519	B7FMF3_MEDTR	Uncharacterized protein
Unigene78979	6.488	15.008	11.004	3.552	2.804	7.643	31.414	38.581	37.796	3.10E-15	Unigene78979	Q2PEU4_TRIPR	Putative uncharacterized protein
Unigene119106	1.345	7.127	4.629	0	0	0	0	0	0	1.44E-07	Unigene119106	I3SZ52_LOTJA	Uncharacterized protein
Unigene96083	4.744	5.4	5.009	25.988	30.154	28.957	0.697	1.062	0	3.61E-06	Unigene96083	A0A0L9TXK4_PHAAN	Uncharacterized protein
Unigene258214	0	0	0	1.027	0.653	2.296	5.042	5.646	8.935	2.07E-08	Unigene258214	N1QN71_SPHMS	NADPH-dependent medium chain alcohol dehydrogenase
Unigene46854	0	0	0	0	0	0	4.688	5.848	5.987	2.07E-08	Unigene46854	A2Q3E4_MEDTR	RNA-directed DNA polymerase; HMG-I and HMG-Y, DNA-binding, putative
Unigene171699	1.305	1.192	1.334	1.904	0.636	0.361	0.313	0.32	0.269	1.54E-09	Unigene171699	B9EY99_ORYSJ	Uncharacterized protein
Unigene292006	1.594	2.631	3.079	0	0	0	0	0	0	5.23E-07	Unigene292006	A9P1Y8_PICSI	Putative uncharacterized protein
Unigene22775	1.046	1.576	1.789	0.886	0.276	4.295	0.111	0	0.232	1.16E-12	Unigene22775	A0A072U4N7_MEDTR	LRR receptor-like kinase
Unigene374035	3.747	9.334	7.123	20.266	26.949	21.515	42.377	28.13	36.202	2.96E-09	Unigene374035	K7KNA9_SOYBN	Uncharacterized protein
Unigene204933	8.78	8.114	8.424	9.026	12.119	14.521	20.653	17.103	16.034	8.28E-12	Unigene204933	A0A0L9UPA4_PHAAN	Uncharacterized protein
Unigene158980	2.711	11.732	7.34	5.27	7.683	6.58	0.829	1.254	0.667	4.19E-10	Unigene158980	M5WXT9_PRUPE	Uncharacterized protein
Unigene87323	49.19	57.865	49.352	63.818	66.594	100.71	188.845	226.415	208.034	3.92E-22	Unigene87323	I3SF69_LOTJA	Uncharacterized protein
Unigene328492	0.668	0.411	0	0	0.117	0.563	12.913	19.4	19.463	9.74E-25	Unigene328492	I1NG83_SOYBN	Uncharacterized protein
Unigene202385	4.355	5.797	4.044	1.01	1.347	1.998	2.324	2.571	2.725	5.23E-07	Unigene202385	G7K9R3_MEDTR	Ubiquitin-protein ligase
Unigene71795	12.696	12.458	10.56	0.957	1.866	2.604	2.284	1.418	1.418	1.60E-15	Unigene71795	G7IWN5_MEDTR	F-box SKIP23-like protein
Unigene9330	2.322	2.234	1.561	1.231	1.799	0.925	0.566	0.165	0.677	4.22E-18	.
Unigene374934	10.414	20.559	15.081	8.441	11.064	8.419	2.718	3.313	3.151	5.78E-19	Unigene374934	A0A0R0JR83_SOYBN	Uncharacterized protein
Unigene320271	722.235	663.341	569.344	360.1	342.295	418.318	132.404	82.323	93.118	5.67E-09	Unigene320271	A0A151TU80_CAJCA	Zinc finger A20 and AN1 domain-containing stress-associated protein 8
Unigene30226	2.75	2.481	2.797	2.445	3.867	3.327	9.579	12.628	13.17	1.41E-23	Unigene30226	G7KY98_MEDTR	DEAD-box-like helicase superfamily protein
Unigene189276	1.246	3.372	1.659	5.252	5.013	6.548	11.408	6.616	9.203	3.07E-53	Unigene189276	I1LJI7_SOYBN	CASP-like protein
Unigene240319	85.893	233.325	183.367	36.413	29.518	78.982	210.953	111.926	142.832	1.44E-07	Unigene240319	Q2HU10_MEDTR	Uncharacterized protein
Unigene47068	4.734	3.097	8.576	6.253	7.315	2.774	0.525	0.073	0.269	2.24E-14	Unigene47068	B5U9F7_SOYBN	Gag-protease-integrase-RT-RNaseH polyprotein
Unigene295244	4.494	29.659	20.914	0.771	1.08	1.148	102.607	49.873	52.263	8.02E-10	Unigene295244	S5XAM1_VIGRA	Lipoxygenase
Unigene203952	0	0	0.13	1.585	0.795	1.573	0	0	0	7.56E-08	Unigene203952	V7CWR7_PHAVU	Uncharacterized protein
Unigene284859	75.549	92.911	44.625	12.498	10.001	19.836	15.449	9.874	18.583	7.55E-08	Unigene284859	I3SYU5_LOTJA	Uncharacterized protein
Unigene63751	1.704	2.028	1.073	0.815	0.67	1.148	2.395	1.537	3.114	3.27E-28	Unigene63751	I3SPT3_LOTJA	Uncharacterized protein
Unigene292489	0.578	1.083	0.477	1.683	1.799	2.626	2.829	2.617	3.874	2.84E-74	Unigene292489	I1VWI7_VITVI	Inducer of CBF expression 1
Unigene57156	0.568	2.727	2.006	38.016	35.82	36.961	71.173	97.056	82.2	4.22E-18	Unigene57156	K7KWX5_SOYBN	Uncharacterized protein
Unigene36055	0.359	0.096	0	2.214	1.163	0.957	0	0.723	1.02	2.07E-08	Unigene36055	K7KZ32_SOYBN	Uncharacterized protein
Unigene263217	0.13	1.604	1.518	0	0	0	0	0	0	3.55E-35	Unigene263217	BIP4_TOBAC	Luminal-binding protein 4;
Unigene375272	8.999	25.164	22.475	76.404	49.211	62.016	15.298	7.33	11.984	5.01E-76	Unigene375272	G7JFC4_MEDTR	Raffinose synthase or seed inhibition protein
Unigene395352	0.747	0.932	0.488	0.593	1.95	0.957	0.121	0.384	0.222	5.01E-25	Unigene395352	A0A151TDD0_CAJCA	Uncharacterized protein
Unigene129484	13.892	20.38	13.151	19.796	20.714	27.107	17.925	20.315	18.573	3.92E-22	Unigene129484	I1L7R2_SOYBN	Uncharacterized protein
Unigene133134	13.194	13.829	10.939	26.395	23.585	34.548	74.548	74.078	69.224	2.95E-09	Unigene133134	C6SXH2_SOYBN	Uncharacterized protein
Unigene103090	3.568	3.934	4.109	10.974	8.93	10.301	3.233	2.873	3.077	1.44E-07	Unigene103090	A0A072TUI0_MEDTR	Cytochrome P450 family protein
Unigene145007	2.741	3.193	3.881	5.509	3.088	3.976	17.662	15.355	9.565	5.97E-15	Unigene145007	I1KTM5_SOYBN	Uncharacterized protein
Unigene239726	0.468	1.261	0.954	3.162	3.272	5.708	1.566	1.025	0.797	5.42E-41	Unigene239726	V7ASV8_PHAVU	Uncharacterized protein
Unigene3102	0.13	0	0	0	0	0	6.517	5.985	6.219	1.16E-12	Unigene3102	A0A072TRT0_MEDTR	NBS-LRR type disease resistance protein
Unigene34566	63.76	51.163	36.905	2.374	1.724	2.041	5.062	5.738	4.94	1.28E-05	Unigene34566	I1NG36_SOYBN	Uncharacterized protein
Unigene83168	0.11	0	0.108	0.319	0.084	0.723	3.769	22.374	17.749	1.28E-05	Unigene83168	A0A151S131_CAJCA	Elicitor-responsive protein 1
Unigene228368	8.451	22.847	15.287	43.277	50.81	43.658	4.153	5.399	5.033	2.75E-07	Unigene228368	V7CZF2_PHAVU	Uncharacterized protein
Unigene324567	172.006	229.638	154.625	4.739	9.173	13.819	0.293	0.082	0.167	6.80E-06	Unigene324567	A0A151UA89_CAJCA	Uncharacterized protein
Unigene125020	4.435	10.54	7.362	18.574	17.45	16.785	2.698	2.105	2.011	5.92E-11	Unigene125020	I1KBL4_SOYBN	DNA polymerase
Unigene177175	33.275	49.368	37.567	59.371	78.897	67.512	109.245	97.678	97.121	3.61E-06	Unigene177175	G7JCG1_MEDTR	Uncharacterized protein
Unigene125306	5.322	6.017	4.109	1.408	1.347	3.625	4.628	5.408	4.495	1.57E-30	Unigene125306	A0A0R0JE58_SOYBN	Uncharacterized protein
Unigene227853	0.787	1.96	1.344	4.136	4.327	3.263	21.673	22.383	21.4	2.74E-23	Unigene227853	A0A151RDT1_CAJCA	Putative LRR receptor-like serine/threonine-protein kinase At2g23950 family
Unigene120352	75.091	116.471	84.295	40.346	40.256	44.392	24.927	17.652	18.777	1.61E-13	Unigene120352	A0A151QUM6_CAJCA	Zinc finger CCCH domain-containing protein 37
Unigene258220	250.006	314.024	250.011	111.019	107.679	123.14	77.337	63.435	70.475	3.95E-08	Unigene258220	K7M481_SOYBN	Uncharacterized protein
Unigene26882	69.37	88.127	70.851	82.064	81.291	102.9	315.439	296.612	297.231	8.04E-31	Unigene26882	I1KLU7_SOYBN	Cysteine synthase
Unigene44059	22.413	22.464	16.881	30.496	19.534	36.345	54.219	46.661	45.924	1.60E-15	Unigene44059	A0A072TLU8_MEDTR	Actin-related protein 2/3 complex subunit 5
Unigene213158	9.726	6.195	6.386	5.527	1.088	9.588	37.678	36.119	49.019	5.22E-07	Unigene213158	A0A151R0Z6_CAJCA	Retrovirus-related Pol polyprotein from transposon TNT 1-94
Unigene119169	10.534	15.309	13.086	27.936	15.592	22.865	3.152	1.235	1.668	1.16E-12	Unigene119169	E7BSD6_CICAR	F-box family protein
Unigene331470	2.222	9.183	6.353	0	0	0	0	0	0	1.41E-41	Unigene331470	A0A059B6P1_EUCGR	Uncharacterized protein
Unigene36598	8.202	10.183	7.362	3.95	3.021	5.113	0.091	0.174	0.139	5.97E-15	Unigene36598	V7AVZ2_PHAVU	Uncharacterized protein
Unigene98958	19.393	38.348	38.662	29.699	29.61	35.452	16.763	9.05	13.754	5.22E-07	Unigene98958	A0A072V6K7_MEDTR	Non-specific serine/threonine protein kinase
Unigene34592	24.336	45.667	34.65	16.209	16.939	13.777	9.215	9.343	8.712	5.93E-17	Unigene34592	G8A006_MEDTR	Putative uncharacterized protein
Unigene74772	527.238	502.655	370.029	0	0	0.085	0	0	0	4.30E-12	Unigene74772	G7KKY1_MEDTR	Cystathionine gamma-synthase
Unigene71235	39.454	45.53	30.964	5.846	5.298	4.305	37.062	32.349	29.593	1.12E-18	Unigene71235	V7B3N7_PHAVU	Uncharacterized protein
Unigene258270	15.536	18.777	15.222	7.228	7.683	14.903	51.389	45.087	44.571	4.03E-40	Unigene258270	G7LD99_MEDTR	Pathogen-inducible alpha-dioxygenase
Unigene164360	0	0	0	2.33	2.494	1.998	0	0	0	2.64E-34	Unigene164360	I1KWR2_SOYBN	Uncharacterized protein
Unigene11847	8.8	18.695	12.826	7.476	11.884	8.812	3.223	3.166	3.466	2.24E-14	Unigene11847	V7C9W4_PHAVU	Uncharacterized protein
Unigene90458	14.938	20.408	15.038	7.91	8.47	10.003	17.692	18.073	16.182	2.18E-18	Unigene90458	V7ARF6_PHAVU	Uncharacterized protein
Unigene36056	4.913	6.949	6.635	59.442	46.767	61.102	32.222	29.054	33.078	3.95E-08	Unigene36056	V7CC11_PHAVU	Uncharacterized protein
Unigene7221	16.802	40.158	26.953	17.812	24.957	18.518	8.659	10.917	8.656	8.03E-10	Unigene7221	A0A151TPC2_CAJCA	Calcium-transporting ATPase 8, plasma membrane-type
Unigene81840	42.722	53.521	37.415	43.738	36.582	66.428	85.329	109.51	81.662	1.16E-12	Unigene81840	A0A0L9TZ34_PHAAN	Uncharacterized protein
Unigene118040	27.276	37.937	28.774	14.5	16.161	14.372	11.822	11.027	11.085	2.75E-07	Unigene118040	G7I308_MEDTR	Uncharacterized protein
Unigene21867	12.706	20.284	19.016	18.76	18.797	33.825	71.648	63.673	89.04	5.96E-15	Unigene21867	G3MIJ2_9ACAR	GTP-binding nuclear protein
Unigene142981	0.688	1.069	2.255	4.057	8.026	4.358	1.243	1.556	2.317	3.61E-06	Unigene142981	K7LWI9_SOYBN	Uncharacterized protein
Unigene373354	1.465	2.179	1.323	2.338	2.352	1.637	1.01	0.073	0.389	1.14E-10	Unigene373354	A0A151RP76_CAJCA	Uncharacterized protein
Unigene277297	0	9.676	3.079	23.375	13.943	34.038	157.684	176.697	143.119	2.98E-19	Unigene277297	G7LHE4_MEDTR	LRR receptor-like kinase
Unigene341816	12.965	11.855	9.324	30.372	31	35.25	35.718	35.442	33.208	1.04E-22	Unigene341816	I3SMJ4_LOTJA	Uncharacterized protein
Unigene48816	27.455	70.269	53.829	0.301	0.628	2.264	91.816	49.004	59.381	8.03E-10	Unigene48816	A0A151TLX1_CAJCA	7-ethoxycoumarin O-deethylase
Unigene103681	50.974	99.544	83.72	47.573	48.324	51.705	16.844	15.117	18.212	7.89E-20	Unigene103681	A0A151QYL2_CAJCA	High affinity cationic amino acid transporter 1
Unigene28294	58.807	46.558	34.932	12.383	14.906	17.317	25.917	53.158	38.454	1.44E-07	Unigene28294	A0A0B2PZZ5_GLYSO	Uncharacterized protein
Unigene188839	1.325	2.22	1.464	15.058	18.094	14.202	3.142	3.185	2.994	7.54E-08	Unigene188839	I3S647_LOTJA	Uncharacterized protein
Unigene371393	53.186	63.073	48.246	12.064	23.794	15.881	19.258	25.184	23.041	9.96E-07	Unigene371393	I1MFQ0_SOYBN	Uncharacterized protein
Unigene321755	2.631	2.864	2.006	0	0	1.807	3.435	9.7	8.091	1.59E-11	.
Unigene181991	12.915	29.111	14.083	11.302	12.428	9.567	3.011	6.296	8.87	8.04E-10	Unigene181991	V7AL45_PHAVU	Uncharacterized protein
Unigene64347	3.538	10.348	4.619	3.605	4.879	4.518	1.101	1.089	1.121	3.95E-08	Unigene64347	K7M359_SOYBN	Uncharacterized protein
Unigene153521	0.947	0.877	0.867	3.667	8.679	4.964	2.9	4.777	2.122	8.37E-14	Unigene153521	B9S9H7_RICCO	RNA binding protein, putative
Unigene330518	44.626	35.991	25.999	2.746	6.453	6.165	21.37	14.34	16.127	4.32E-14	Unigene330518	I1KU04_SOYBN	Uncharacterized protein
Unigene31411	3.867	5.647	4.001	119.93	86.722	112.467	218.339	241.184	193.742	5.23E-07	Unigene31411	A0A151U672_CAJCA	Uncharacterized protein
Unigene249595	9.228	28.946	20.784	23.685	34.456	36.748	78.418	128.361	104.953	5.22E-07	Unigene249595	M5XGD8_PRUPE	Uncharacterized protein
Unigene13739	9.936	13.322	9.823	40.16	28.748	35.93	15.661	17.927	15.385	8.28E-12	Unigene13739	V7C9R2_PHAVU	Formin-like protein
Unigene158460	27.585	54.014	34.238	17.821	25.995	10.109	7.043	16.252	12.503	2.07E-08	.
Unigene160273	14.679	22.957	21.185	11.001	12.378	13.415	3.951	4.2	3.55	2.02E-22	Unigene160273	A0A072VPZ6_MEDTR	E3 ubiquitin-protein ligase XBOS33, putative
Unigene216182	0.259	0	0	4.278	3.783	3.147	0	0	0	6.81E-06	Unigene216182	A0A0L9T396_PHAAN	Uncharacterized protein
Unigene177998	12.786	21.052	30.628	46.147	51.546	47.432	12.953	14.971	4.56	1.89E-06	Unigene177998	V7AP29_PHAVU	Uncharacterized protein
Unigene292379	98.44	122.213	97.565	161.737	129.74	176.737	10.276	7.513	7.711	5.21E-07	Unigene292379	I1KPN7_SOYBN	Uncharacterized protein
Unigene8833	97.423	138.893	87.601	31.329	22.957	38.609	77.771	63.773	43.737	1.44E-07	Unigene8833	I1M2R7_SOYBN	Uncharacterized protein
Unigene254246	1.774	2.549	1.93	2.764	3.398	2.583	73.093	78.708	55.415	3.96E-08	Unigene254246	I1LF16_SOYBN	Uncharacterized protein
Unigene293407	0.159	0.356	0.737	7.989	4.921	7.058	14.237	17.158	20.77	5.92E-11	Unigene293407	A0A072ULS8_MEDTR	Nucleotide/sugar transporter family protein
Unigene21026	23.858	35.895	27.744	13.72	23.919	15.467	8.306	8.218	7.044	3.10E-15	Unigene21026	K7M934_SOYBN	Uncharacterized protein
Unigene126944	14.769	29.974	114.5	38.99	32.13	51.482	16.439	13.077	13.541	1.58E-17	Unigene126944	G7J3A0_MEDTR	RNA recognition motif 1 in plant MEI2-like protein
Unigene327724	19.174	16.337	20.057	71.046	7.75	90.388	57.836	38.398	41.948	5.34E-62	Unigene327724	A0A072VNL8_MEDTR	Chitinase / Hevein / PR-4 / Wheatwin2
Unigene197429	5.152	7.223	4.228	5.545	5.699	5.453	7.992	9.096	8.184	1.60E-11	Unigene197429	I1JWJ8_SOYBN	Uncharacterized protein
Unigene348953	3.727	2.577	3.101	14.322	18.111	13.564	13.307	18.238	16.127	1.16E-12	Unigene348953	A0A0B2RJT9_GLYSO	Zinc finger protein ZAT12
Unigene298205	115.381	149.68	127.488	83.34	77.776	81.3	59.745	39.679	43.218	1.29E-05	Unigene298205	F6H463_VITVI	Putative uncharacterized protein
Unigene7243	184.802	229.474	170.649	204.581	142.211	231.727	65.515	57.496	57.704	9.94E-07	Unigene7243	I1MM09_SOYBN	Malic enzyme
Unigene223532	17.24	17.42	11.406	8.485	6.453	9.312	26.22	6.204	8.592	3.95E-08	Unigene223532	I1MYG5_SOYBN	Uncharacterized protein
Unigene18534	2.601	4.276	3.307	6.891	4.394	7.367	0.798	0.732	0.806	3.95E-08	Unigene18534	I1NHD1_SOYBN	Uncharacterized protein
Unigene242117	1.804	2.303	2.114	0.744	0.552	2.668	6.709	11.759	10.167	2.22E-16	Unigene242117	V7BNU1_PHAVU	Uncharacterized protein
Unigene217675	1.216	0.343	0.26	2.737	1.9	2.849	0.465	0.339	0.853	1.54E-09	Unigene217675	V7AXD2_PHAVU	Uncharacterized protein
Unigene318784	42.742	32.537	21.282	10.771	4.185	7.197	11.185	11.851	11.687	2.95E-09	Unigene318784	A0A072UTK3_MEDTR	Pollen Ole e I family allergen
Unigene196677	14.789	23.121	16.523	34.517	34.272	30.796	7.012	5.353	5.867	5.97E-15	Unigene196677	V7CKG5_PHAVU	Phospholipase D
Unigene124355	40.291	40.514	37.946	85.457	62.644	75.899	17.278	11.109	11.15	3.60E-06	Unigene124355	I1KB94_SOYBN	Alpha-galactosidase
Unigene174796	3.498	2.7	2.591	0.655	0.435	0.967	0.839	1.052	0.667	4.29E-16	Unigene174796	I1MX72_SOYBN	Uncharacterized protein
Unigene162048	14.869	14.062	10.928	69.265	83.433	56.776	15.874	15.676	20.26	1.08E-08	Unigene162048	A0A151T6B1_CAJCA	Putative WD repeat-containing protein C2A9.03
Unigene326527	1.634	8.566	3.914	0	0	0	0	0	0	1.59E-11	Unigene326527	D0ES61_9POAL	Cysteine protease 1
Unigene15514	0.1	0.493	0.184	4.659	3.398	3.784	5.941	3.56	3.086	3.28E-37	Unigene15514	I1L6N7_SOYBN	Uncharacterized protein
Unigene101681	11.64	12.349	12.099	6.182	6.235	5.315	4.991	5.097	6.293	1.14E-10	Unigene101681	G7K258_MEDTR	Anaphase-promoting complex subunit 1
Unigene278461	5.73	5.469	3.632	0.824	1.506	1.871	1.637	0.32	0.139	4.18E-10	Unigene278461	A0A0L9TGM4_PHAAN	Pectate lyase
Unigene389919	14.739	26.192	16.783	9.646	14.404	11.704	6.689	5.088	5.014	1.89E-06	Unigene389919	V7AXI2_PHAVU	Uncharacterized protein
Unigene373589	39.623	37.526	34.943	73.915	59.313	91.207	93.059	87.255	81.254	3.61E-06	Unigene373589	V4T3P2_9ROSI	Uncharacterized protein
Unigene161630	11.46	9.265	8.738	4.517	3.498	8.919	13.489	10.762	12.132	3.48E-26	Unigene161630	A0A0L9U032_PHAAN	Uncharacterized protein
Unigene120181	0.718	0.905	0	2.037	1.967	4.082	10.741	7.632	8.527	1.60E-11	Unigene120181	K7MSK5_SOYBN	Uncharacterized protein
Unigene66075	4.056	5.852	3.827	7.493	8.361	8.738	2.698	2.837	3.818	1.07E-47	Unigene66075	K7LVB0_SOYBN	Uncharacterized protein
Unigene49963	0.578	0.439	0.607	37.352	14.462	35.43	160.231	109.794	115.556	5.91E-11	Unigene49963	K7MZA3_SOYBN	Uncharacterized protein
Unigene12806	0.618	1.837	1.095	1.887	4.787	2.774	0.222	1.107	0.982	2.42E-05	Unigene12806	A0A151QW40_CAJCA	Xyloglucan glycosyltransferase 4
Unigene131226	0	0	0.098	8.583	3.532	5.995	6.558	3.23	5.468	2.95E-09	Unigene131226	N1PCV1_DOTSN	Uncharacterized protein
Unigene392015	0.1	0.343	0.39	1.249	3.197	1.765	3.122	1.611	1.872	1.61E-13	Unigene392015	I1M3J6_SOYBN	Uncharacterized protein
Unigene197314	55.767	56.317	43.335	110.984	118.902	118.356	138.406	110.233	124.509	1.89E-06	Unigene197314	K7N548_SOYBN	Uncharacterized protein
Unigene284968	0	0	0	8682.976	8845.923	11368.487	46785.894	34431.341	27862.645	4.19E-10	Unigene284968	CB21_CUCSA	Chlorophyll a-b binding protein of LHCII type I, chloroplastic;
Unigene149196	18.177	24.972	20.393	13.57	13.793	15.456	9.033	6.68	5.737	8.02E-10	Unigene149196	K7M750_SOYBN	Uncharacterized protein
Unigene192354	31.651	60.209	44.408	14.225	12.922	7.303	0	1.482	1.418	1.61E-13	Unigene192354	G7JUK4_MEDTR	NBS-LRR type disease resistance protein
Unigene23338	8.301	12.801	9.584	40.425	39.98	43.924	49.51	68.898	56.304	1.06E-40	Unigene23338	V7CP09_PHAVU	Uncharacterized protein
Unigene14846	1.425	0.918	0.943	1.311	3.775	2.062	4.021	3.624	4.078	5.77E-19	Unigene14846	C6TJL6_SOYBN	Uncharacterized protein
Unigene399183	0.409	0	0.108	2.781	1.858	2.891	40.265	28.222	25.441	3.95E-08	Unigene399183	V7CY88_PHAVU	Uncharacterized protein
Unigene353494	14.679	14.295	10.809	11.116	11.357	11.396	20.148	22.173	21.15	3.95E-08	Unigene353494	K7LIA3_SOYBN	Uncharacterized protein
Unigene395378	10.872	8.525	7.6	36.767	39.712	53.64	100.596	176.825	148.977	1.60E-15	Unigene395378	I3SKF4_LOTJA	Uncharacterized protein
Unigene91568	0.737	1.686	1.062	1.559	1.373	1.361	2.425	2.517	2.122	3.10E-15	Unigene91568	I1K8P5_SOYBN	Uncharacterized protein
Unigene353966	10.125	6.962	3.697	1.205	1.214	11.821	2.223	0.522	0.992	6.81E-06	Unigene353966	A0A151RWL0_CAJCA	Expansin-A16
Unigene62928	7.534	25.726	27.874	44.695	31.326	122.385	308.488	150.589	282.782	2.75E-07	Unigene62928	M5XB19_PRUPE	Uncharacterized protein
Unigene295481	10.354	14.939	8.706	5.943	5.892	7.09	17.5	23.106	22.522	5.93E-17	Unigene295481	I1JAR3_SOYBN	Uncharacterized protein
Unigene256163	13.972	7.538	7.73	10.726	8.905	36.313	9.811	5.225	6.775	5.23E-07	Unigene256163	A0A0L9TTZ5_PHAAN	Uncharacterized protein
Unigene134279	13.493	12.883	8.435	79.673	37.176	105.919	24.664	19.007	16.516	1.90E-24	Unigene134279	I3SN87_LOTJA	Uncharacterized protein
Unigene368185	0.807	2.494	2.624	5.571	5.005	6.591	0.242	0.366	0.158	1.88E-06	Unigene368185	A0A151RC88_CAJCA	Transcription repressor MYB5
Unigene259769	10.065	17.584	14.322	17.821	25.091	20.006	6.386	8.575	6.729	2.75E-07	Unigene259769	A0A0S3RQE1_PHAAN	Uncharacterized protein
Unigene77090	4.305	9.101	7.015	24.81	13.064	10.354	37.062	31.672	28.416	2.07E-08	Unigene77090	A0A072TI06_MEDTR	S-locus lectin kinase family protein
Unigene193200	12.985	24.204	18.941	8.769	11.834	7.675	3.607	3.066	4.208	6.81E-06	Unigene193200	K7KLE6_SOYBN	Uncharacterized protein
Unigene121696	12.746	16.228	9.53	13.72	29.117	54.097	36.122	50.358	66.759	6.80E-06	Unigene121696	V7C5U5_PHAVU	Uncharacterized protein
Unigene131076	11.351	21.806	13.693	10.248	10.378	9.61	3.668	4.255	3.856	7.54E-08	Unigene131076	A0A103WWF8_CYNCS	Protein kinase, ATP binding site-containing protein
Unigene115698	149.185	261.422	183.638	37.033	50.182	69.319	41.861	65.009	49.205	1.44E-07	Unigene115698	F6HUM9_VITVI	Putative uncharacterized protein
Unigene69173	0.638	0.384	0.325	0.159	0.075	1.35	4.325	4.832	11.576	1.54E-09	Unigene69173	A0A151SSL2_CAJCA	Pectinesterase/pectinesterase inhibitor PPE8B
Unigene10675	9.467	8.223	7.643	4.73	3.875	12.087	8.71	7.54	9.861	3.07E-11	Unigene10675	I1JXK6_SOYBN	Uncharacterized protein
Unigene237204	41.228	59.894	53.71	265.077	139.758	252.031	66.01	44.135	51.726	3.06E-17	Unigene237204	V7CEN4_PHAVU	Uncharacterized protein
Unigene237457	4.823	7.1	5.768	1.001	2.402	1.882	6.942	5.866	6.034	1.08E-20	Unigene237457	A0A072UDR0_MEDTR	MFS transporter
Unigene34647	3.338	6.003	3.979	9.575	8.855	9.833	6.729	6.708	9.333	6.82E-06	Unigene34647	G7IEH9_MEDTR	Kynurenine-oxoglutarate transaminase-like protein
Unigene325690	19.523	34.442	23.169	32.108	36.256	25.427	6.285	5.271	7.081	1.17E-52	Unigene325690	A0A151TSP7_CAJCA	WD and tetratricopeptide repeats protein 1
Unigene364511	6.248	7.168	7.025	0.461	0.201	0.882	1.041	0.851	0.927	3.07E-11	Unigene364511	A0A151TNN6_CAJCA	Uncharacterized protein
Unigene36618	2.78	2.028	2.385	11.497	11.817	10.067	4.83	2.48	4.217	2.07E-08	Unigene36618	A0A072V040_MEDTR	NAD(P)-binding rossmann-fold protein
Unigene14221	11.281	16.31	10.376	19.07	18.036	17.465	20.895	27.481	25.914	1.72E-77	Unigene14221	I1J6G1_SOYBN	Uncharacterized protein
Unigene304640	69.111	73.01	50.273	41.869	45.922	76.101	84.672	113.674	89.698	2.43E-05	Unigene304640	C6SZ55_SOYBN	Uncharacterized protein
Unigene237369	6.547	10.677	6.473	9.097	10.361	13.235	26.543	30.18	38.046	7.53E-08	Unigene237369	I1ME24_SOYBN	Uncharacterized protein
Unigene203975	4.564	10.594	6.993	2.303	3.448	2.509	0.081	0	0	1.08E-20	Unigene203975	I1KZ77_SOYBN	Serine/threonine-protein kinase
Unigene395592	0	0	0	1.205	0.695	1.541	0.839	5.793	0.417	9.97E-07	Unigene395592	A0A139ID31_9PEZI	Uncharacterized protein
Unigene46257	23.04	20.202	18.127	30.018	23.049	32.528	49.843	39.633	43.051	5.77E-19	Unigene46257	A0A151STR1_CAJCA	Carbohydrate kinase domain-containing protein
Unigene205704	13.613	33.414	22.009	13.614	22.823	17.402	2.344	1.83	3.337	1.54E-09	Unigene205704	I1K3M7_SOYBN	Uncharacterized protein
Unigene143197	8.002	13.925	9.693	5.323	5.766	6.591	1.182	1.272	0.964	1.16E-12	Unigene143197	A0A0B2QAV9_GLYSO	Uncharacterized protein
Unigene154195	0.817	0.274	0.065	2.817	0.644	3.306	0	0.293	0.5	1.29E-05	Unigene154195	I1L2B4_SOYBN	Uncharacterized protein
Unigene160496	10.833	15.899	11.839	3.525	5.013	2.604	2.263	4.072	1.779	2.22E-16	Unigene160496	C6T990_SOYBN	Uncharacterized protein
Unigene307219	18.805	22.039	16.404	19.61	19.207	24.747	33.818	36.476	32.735	8.19E-18	Unigene307219	I1JLS4_SOYBN	Uncharacterized protein
Unigene86191	42.663	47.942	33.501	48.131	101.929	62.367	23.633	15.044	25.525	5.23E-07	Unigene86191	UGDH1_SOYBN	UDP-glucose 6-dehydrogenase 1;
Unigene72675	0.438	3.536	2.797	0	0	0	0	0	0	1.14E-10	Unigene72675	U5EXM7_9DIPT	Putative vacuolar h+-atpase v1 sector subunit e
Unigene295505	36.354	34.1	29.197	94.288	84.036	83.277	88.027	68.962	61.569	2.23E-14	Unigene295505	K7LJB1_SOYBN	Uncharacterized protein
Unigene173577	19.214	36.087	27.603	7.989	21.174	9.886	1.94	6.031	5.7	8.28E-12	Unigene173577	I1KDI8_SOYBN	Uncharacterized protein
Unigene397007	2.85	7.086	5.345	5.748	5.49	15.754	31.201	36.961	37.045	1.14E-10	Unigene397007	I1JM24_SOYBN	Uncharacterized protein
Unigene281055	0.887	0.822	0.575	1.151	0.427	2.498	3.698	3.834	3.874	7.55E-08	Unigene281055	A0A151SES5_CAJCA	GS1-like protein
Unigene127733	5.74	6.743	4.488	1.922	1.239	3.742	1.283	1.007	3.114	4.22E-18	Unigene127733	V7ANU7_PHAVU	Uncharacterized protein
Unigene347972	0	0	0	16.537	13.324	12.714	68.233	44.977	46.98	5.22E-07	Unigene347972	G7LB07_MEDTR	Pathogenesis-related thaumatin family protein
Unigene245808	3.697	4.797	4.434	2.25	2.26	1.786	0.899	0.668	0.741	5.93E-11	Unigene245808	A0A0B2RY81_GLYSO	Serine/threonine-protein kinase ATR
Unigene55933	0.209	0.082	0.119	0.345	0.075	0.478	2.476	3.322	2.641	1.54E-09	Unigene55933	Q2HVE9_MEDTR	Polynucleotidyl transferase, Ribonuclease H fold
Unigene214776	3.02	7.936	5.247	3.578	6.562	4.05	1.404	1.116	1.474	1.42E-55	Unigene214776	G7JSU8_MEDTR	Callose synthase-like protein
Unigene288168	5.641	9.964	5.703	3.171	1.632	2.264	1.516	2.242	1.075	4.18E-10	Unigene288168	G7KTA0_MEDTR	Receptor-like kinase
Unigene238305	2.292	4.879	3.068	0.328	0.176	0.457	0.576	0.265	0.176	9.95E-07	Unigene238305	A0A151QR99_CAJCA	Uncharacterized protein
Unigene355351	47.606	36.238	33.197	52.525	39.813	75.474	76.256	62.684	75.805	2.75E-07	Unigene355351	V7BRF8_PHAVU	Uncharacterized protein
Unigene80129	56.704	69.145	56.399	47.334	45.06	63.696	82.672	109.794	91.56	9.23E-27	Unigene80129	A0A0S3SJV1_PHAAN	Succinate dehydrogenase [ubiquinone] iron-sulfur subunit, mitochondrial
Unigene217678	3.598	5.057	3.946	2.188	2.938	3.582	0.475	0.43	0.825	1.60E-15	Unigene217678	A0A0S3T276_PHAAN	Uncharacterized protein
Unigene300997	4.086	7.689	7.069	0	0.134	0.5	0.798	0	0.936	4.29E-16	Unigene300997	I1MTL4_SOYBN	Uncharacterized protein
Unigene116371	140.913	167.566	135.988	28.884	23.936	34.708	31.939	30.262	32.179	6.79E-06	Unigene116371	I1KS58_SOYBN	Uncharacterized protein
Unigene73164	0.259	1.59	0.325	22.25	26.556	20.102	30.929	48.262	35.062	1.14E-10	Unigene73164	G7KEE1_MEDTR	Calcineurin-like metallo-phosphoesterase superfamily protein
Unigene78153	4.504	5.181	4.597	15.022	13.131	14.213	21.734	27.215	30.316	5.92E-11	Unigene78153	A0A0L9TEX2_PHAAN	Uncharacterized protein
Unigene95217	43.3	27.494	37.447	44.58	17.073	44.466	7.881	4.548	9.398	5.93E-17	Unigene95217	G7JCL0_MEDTR	Phosphoenolpyruvate carboxylase
Unigene312045	122.158	81.192	117.611	114.722	85.509	135.12	58.321	35.671	41.957	7.54E-08	Unigene312045	A0A068TZ01_COFCA	Uncharacterized protein
Unigene15293	186.516	168.045	133.928	54.42	42.357	149.503	33.576	28.78	29.992	8.03E-10	Unigene15293	I1N6A5_SOYBN	Alpha-1,4 glucan phosphorylase
Unigene206869	54.233	53.671	45.037	0.204	2.017	0.574	0.04	0	0.185	3.95E-08	Unigene206869	V7D0Q3_PHAVU	Uncharacterized protein
Unigene398964	4.485	4.016	3.599	1.426	1.113	3.327	3.334	3.002	4.059	1.54E-09	Unigene398964	A0A0L9URU5_PHAAN	Uncharacterized protein
Unigene219274	27.176	20.545	16.317	69.938	76.897	83.404	106.436	98.959	108.67	1.48E-21	Unigene219274	V7BC72_PHAVU	Glucose-1-phosphate adenylyltransferase
Unigene55823	68.563	56.837	44.842	10.204	10.972	23.886	17.197	12.574	17.795	3.10E-13	Unigene55823	A0A072UNF2_MEDTR	Kinase interacting (KIP1-like) family protein, putative
Unigene335529	43.858	69.364	59.847	45.749	50.031	110.469	179.641	117.545	160.59	2.45E-36	Unigene335529	I3SXA3_MEDTR	Uncharacterized protein
Unigene273141	0.05	2.919	1.778	0	0	0	0	0	0	1.61E-13	Unigene273141	M0SE38_MUSAM	Uncharacterized protein
Unigene356241	9.049	12.486	9.14	26.218	18.981	28.478	32.222	36.11	41.392	2.09E-20	Unigene356241	A0A151RX39_CAJCA	Kinesin-3
Unigene273700	0	0	0.585	0.168	0.167	0.106	17.49	14.944	10.186	1.54E-09	Unigene273700	A0A151SX09_CAJCA	Uncharacterized protein
Unigene123988	3.598	5.551	5.215	1.143	0.954	1.18	0.97	1.089	1.075	1.59E-11	Unigene123988	I1LZ42_SOYBN	Uncharacterized protein
Unigene312724	0.04	0.274	0.249	0.301	0.033	0.68	2.071	0.686	1.307	2.23E-12	Unigene312724	V7CZW3_PHAVU	Uncharacterized protein
Unigene337126	2.252	2.385	2.277	0.168	0.285	1.956	0.869	0.76	0.936	2.75E-07	Unigene337126	A0A0L9TH42_PHAAN	Uncharacterized protein
Unigene47573	4.883	9.197	7.958	2.604	2.042	6.24	4.173	4.914	6.145	9.97E-07	Unigene47573	G7J6A8_MEDTR	Patatin
Unigene356796	6.677	12.308	5.052	4.11	3.482	7.186	6.8	5.344	5.626	2.57E-25	Unigene356796	I1L7U8_SOYBN	Uncharacterized protein
Unigene399928	0.947	1.645	0.954	3.189	1.364	2.179	0.323	0.238	0.195	4.19E-10	Unigene399928	I1N666_SOYBN	Uncharacterized protein
Unigene391336	3.069	9.306	4.76	2.418	1.674	4.677	0.323	0.375	1.353	2.87E-21	Unigene391336	W0M168_CICAR	NBS-LRR protein
Unigene188699	37.909	57.509	48.994	28.486	8.905	20.474	2.9	1.418	2.493	4.18E-10	Unigene188699	I3T7T4_LOTJA	Uncharacterized protein
Unigene323328	1.505	1.398	0.846	1.532	1.339	0.712	0.152	0	0.056	5.92E-11	Unigene323328	A0A151UCJ7_CAJCA	Retrovirus-related Pol polyprotein from transposon TNT 1-94
Unigene315614	22.064	30.564	25.12	65.102	47.722	70.489	34.849	24.772	22.994	4.33E-14	Unigene315614	V7CC16_PHAVU	Uncharacterized protein
Unigene299484	12.098	20.559	15.937	16.236	20.747	12.469	5.689	6.085	5.839	4.78E-36	Unigene299484	I1KJU0_SOYBN	Uncharacterized protein
Unigene166659	50.585	81.562	57.147	92.543	101.168	129.56	228.433	220.631	220.592	1.00E-33	Unigene166659	I1LJH0_SOYBN	Uncharacterized protein
Unigene59134	0	0.069	0.206	18.184	4.419	11.619	0.071	0	0.232	1.08E-08	Unigene59134	I3S114_LOTJA	Uncharacterized protein
Unigene371503	2.163	3.029	1.54	0.213	0.536	0.33	0.263	0.384	0.093	8.36E-14	Unigene371503	G0Y6W1_ARAHY	TIR-NBS-LRR type disease resistance protein
Unigene107871	11.341	7.264	4.467	9.114	7.49	13.585	18.238	18.76	14.773	8.36E-14	Unigene107871	A0A151SRL3_CAJCA	WD repeat-containing protein 82-B
Unigene296917	0	0.151	0	10.771	12.353	11.013	0	0.201	0	1.13E-10	Unigene296917	I1M8B1_SOYBN	Tubby-like F-box protein
Unigene298729	0	0	0	7.6	3.482	3.423	0.222	0	0.148	4.30E-12	Unigene298729	I1KMS9_SOYBN	Uncharacterized protein
Unigene362572	1.893	2.604	1.258	6.679	6.11	5.825	1.132	1.547	1.993	1.59E-11	Unigene362572	A2Q3Q0_MEDTR	Plant/T1N6-19 protein, putative
Unigene316372	1.116	0.589	0.856	1.426	3.289	2.296	0.141	0.467	0.287	1.44E-07	Unigene316372	A0A151RRQ4_CAJCA	Retrotransposable element Tf2
Unigene362861	0.488	0	3.025	13.552	11.466	21.43	63.929	44.154	61.485	6.38E-28	Unigene362861	A0A151UDG7_CAJCA	Putative NADP-dependent oxidoreductase P1
Unigene107761	0.558	2.001	0.954	0.425	0.812	0.68	0.909	1.528	1.307	2.96E-09	Unigene107761	G7LGI7_MEDTR	Uncharacterized protein
Unigene145068	92.122	151.283	82.603	179.877	220.162	212.051	313.722	424.845	296.137	1.14E-10	Unigene145068	I3T4E4_LOTJA	Uncharacterized protein
Unigene382432	0.528	0.493	0.271	1.603	1.23	1.233	0	0	0.195	8.18E-18	Unigene382432	G7JYG8_MEDTR	Localization and RNA pol II promoter Fmp27 domain protein
Unigene177381	509.45	716.272	559.424	112.684	125.773	100.157	73.265	66.592	69.289	8.19E-18	Unigene177381	I1MSB4_SOYBN	Uncharacterized protein
Unigene154054	16.523	14.226	14.712	27.378	32.146	42.638	37.678	40.063	39.343	2.42E-05	Unigene154054	I3T2I7_LOTJA	Uncharacterized protein
Unigene2252	8.192	8.059	6.776	22.905	21.835	40.405	51.541	52.353	61.105	9.97E-07	Unigene2252	A0A072V2T6_MEDTR	PfkB family carbohydrate kinase
Unigene207361	18.257	17.653	17.726	8.069	6.52	13.043	11.519	8.712	9.824	9.95E-07	Unigene207361	I3TA08_LOTJA	Uncharacterized protein
Unigene187675	1.714	2.398	1.464	0.142	0.569	1.254	0.212	0.558	0.436	3.10E-13	Unigene187675	I1JHL4_SOYBN	Uncharacterized protein
Unigene239242	0.349	0.795	0.672	4.393	2.904	4.39	0	0	0	3.06E-17	Unigene239242	I1K6Q9_SOYBN	Uncharacterized protein
Unigene212681	7.753	10.827	7.882	5.376	4.729	7.133	11.65	10.396	10.64	1.29E-05	Unigene212681	V7CYE8_PHAVU	Uncharacterized protein
Unigene317193	35.208	29.275	24.286	7.44	7.139	9.79	0.657	1.263	0.964	3.48E-26	Unigene317193	A0A151SV31_CAJCA	1-aminocyclopropane-1-carboxylate synthase
Unigene256807	0	0	0	9.415	3.699	5.581	3.547	0.778	2.345	3.07E-11	Unigene256807	M2ZTI3_PSEFD	Uncharacterized protein
Unigene195691	18.885	23.313	15.341	23.88	15.232	25.916	41.114	30.171	32.568	3.72E-24	Unigene195691	I1JM63_SOYBN	Uncharacterized protein
Unigene69144	4.624	3.769	2.938	2.392	4.134	3.933	9.579	8.666	9.324	1.08E-08	Unigene69144	A0A0B2PS64_GLYSO	Uncharacterized protein
Unigene6331	1.345	9.224	4.358	3.835	6.771	3.721	0.333	0.476	0.88	1.15E-14	Unigene6331	K7KU85_SOYBN	Uncharacterized protein
Unigene78361	3.956	4.537	3.665	0	0	0.627	2.152	1.684	2.197	8.28E-12	Unigene78361	G7KG13_MEDTR	Methyltransferase
Unigene127786	56.325	58.934	52.984	35.97	30.523	38.194	13.903	9.297	12.095	2.18E-10	Unigene127786	A7UQU8_MEDTR	Aspartate/glutamate/uridylate kinase family protein, putative
Unigene247661	4.205	4.441	3.35	0.142	0	0.361	3.506	1.693	21.641	2.18E-10	Unigene247661	A0A151TEW8_CAJCA	Retrovirus-related Pol polyprotein from transposon TNT 1-94
Unigene219268	2.422	1.329	2.103	0	0	0.17	3.142	2.819	2.141	5.91E-11	Unigene219268	A0A151SX08_CAJCA	Putative ribonuclease H protein At1g65750 family
Unigene291766	2.013	3.399	1.442	2.294	2.117	2.307	11.711	9.334	8.48	4.58E-05	Unigene291766	E9L565_SOYBN	CLE19 protein
Unigene302867	0.957	1.138	0.791	0.744	0.753	0.521	0.222	0.293	0.074	2.87E-21	Unigene302867	A0A072V6W0_MEDTR	Rad7, putative
Unigene168241	22.801	23.67	16.924	25.607	25.51	27.692	74.366	89.131	88.567	9.96E-07	Unigene168241	I1KUC9_SOYBN	Uncharacterized protein
Unigene76934	0.409	11.444	9.866	0	0	0	0	0	0	3.10E-15	Unigene76934	A0A0J8BG80_BETVU	Uncharacterized protein
Unigene340375	1148.941	830.235	955.571	1899.312	1216.255	2125.46	211.256	347.656	325.619	5.22E-07	Unigene340375	A0A151U4R2_CAJCA	Metallothionein-like protein type 2
Unigene242708	20.619	25.767	18.962	12.099	10.52	12.15	5.881	4.127	3.188	1.29E-05	Unigene242708	V7CQ20_PHAVU	Uncharacterized protein
Unigene255572	0.319	2.001	1.8	24.101	20.513	24.449	1.697	0.54	1.511	1.15E-14	Unigene255572	A0A0L9TA18_PHAAN	Uncharacterized protein
Unigene43286	11.56	18.475	13.465	0	0	0	0	0	0	8.29E-16	Unigene43286	A0A072TPA5_MEDTR	AT hook motif DNA-binding family protein
Unigene302941	0	0	0	0.425	0.075	3.061	4.365	1.364	1.733	7.62E-22	Unigene302941	M2NJM1_BAUCO	Uncharacterized protein
Unigene80737	155.413	176.132	130.968	22.604	33.243	31.678	4.325	1.272	2.632	3.06E-30	Unigene80737	Q4VT47_VITVI	RD22-like protein
Unigene379181	74.253	98.914	74.418	61.772	56.35	69	30.727	24.79	26.081	4.18E-10	Unigene379181	K7KJF8_SOYBN	Uncharacterized protein
Unigene76520	26.768	28.014	23.212	55.439	73.834	61.751	24.219	21.331	28.073	2.23E-12	Unigene76520	G7K0R1_MEDTR	Non-specific serine/threonine protein kinase
Unigene84634	0.528	0.644	1.236	15.757	20.998	18.56	454.371	367.414	374.185	8.60E-38	Unigene84634	A0A072VRJ7_MEDTR	Uncharacterized protein
Unigene279278	2.661	5.482	7.763	16.431	34.096	33.538	1.394	4.667	3.466	1.88E-06	Unigene279278	I1KSR8_SOYBN	Uncharacterized protein
Unigene16007	0	0	0.228	1.807	2.335	0.808	0.081	0.101	0	4.56E-05	Unigene16007	G7LIB2_MEDTR	LRR receptor-like kinase family protein
Unigene81727	23.339	16.735	12.446	58.796	30.657	73.093	79.277	63.956	63.311	2.45E-36	.
Unigene390375	3.677	3.454	4.282	7.688	6.018	9.301	10.043	8.739	10.742	1.24E-27	Unigene390375	A0A151TT74_CAJCA	FAS-associated factor 2-B
Unigene347944	27.256	23.862	17.206	0	0.117	0.33	0.162	0.421	0.046	1.14E-10	Unigene347944	A0A0L9VBW7_PHAAN	Uncharacterized protein
Unigene3691	52.07	59.606	44.755	70.966	66.218	96.713	149.45	154.167	138.689	2.75E-07	Unigene3691	A0A072U156_MEDTR	Calreticulin
Unigene195069	591.496	845.749	686.815	220.01	214.546	260.599	84.207	67.141	67.398	7.61E-22	Unigene195069	A0A151S6P1_CAJCA	Nucleolysin TIAR
Unigene150406	13.762	6.291	3.632	168.221	103.511	158.081	6.042	4.383	4.375	5.56E-21	Unigene150406	A0A151U6E4_CAJCA	Uncharacterized protein
Unigene24817	11.62	22.82	18.583	3.428	3.557	3.253	2.243	4.731	3.021	2.43E-05	Unigene24817	I1KZH4_SOYBN	Uncharacterized protein
Unigene398172	2.661	2.837	2.71	7.121	6.411	6.474	0.95	0.933	2.864	1.29E-05	Unigene398172	A0A0L9UHN6_PHAAN	Uncharacterized protein
Unigene114332	1.106	7.812	12.013	0	0	0	0	0	0	6.83E-06	Unigene114332	V7CYG6_PHAVU	Uncharacterized protein
Unigene124972	3.388	4.441	4.846	0.673	0.544	1.584	0.758	0.842	0.399	3.60E-06	Unigene124972	K7M6S1_SOYBN	Uncharacterized protein
Unigene54043	0	0	0	12.693	1.121	72.764	75.033	18.357	12.012	1.89E-06	Unigene54043	N1PXU8_DOTSN	Uncharacterized protein
Unigene345901	25.163	31.838	20.773	43.331	37.026	51.493	44.822	41.152	35.757	1.89E-06	Unigene345901	A0A151TUM7_CAJCA	N-acetyltransferase 5 isogeny
Unigene14565	0	0.069	0.108	30.753	21.392	29.956	29.918	24.049	22.012	2.98E-19	Unigene14565	I1M1V3_SOYBN	Uncharacterized protein
Unigene228219	114.006	144.444	122.989	22.011	20.513	21.197	11.317	9.773	10.64	8.36E-14	Unigene228219	Q68HK1_PEA	Phytochrome
Unigene172628	220.847	197.074	164.741	159.709	140.403	188.6	64.121	41.262	45.414	8.29E-16	Unigene172628	A0A0S3R0T9_PHAAN	Uncharacterized protein
Unigene130924	5.352	8.484	7.73	3.516	5.482	2.987	1.202	2.187	1.483	1.60E-15	Unigene130924	Q1AKH8_SOYBN	Reverse transcriptase family member
Unigene153729	4.485	6.085	4.001	8.609	10.16	11.598	18.127	19.336	17.739	1.41E-23	Unigene153729	I1MWA3_SOYBN	Uncharacterized protein
Unigene220748	2.701	3.481	1.93	17.44	38.256	29.86	31.575	53.982	45.831	2.75E-07	Unigene220748	G7KTC5_MEDTR	Transmembrane protein, putative
Unigene23686	0	0	0	4.331	2.377	4.21	2.849	1.043	2.169	2.75E-07	Unigene23686	N1Q056_DOTSN	Beta-glucosidase
Unigene181373	2.9	3.248	1.843	3.623	6.084	2.519	1.031	1.784	2.632	1.40E-23	Unigene181373	K7KKY8_SOYBN	Uncharacterized protein
Unigene309450	10.055	22.436	16.718	11.222	14.629	8.536	1.869	2.992	2.493	8.27E-12	Unigene309450	A0A0L9TQ18_PHAAN	Uncharacterized protein
Unigene58807	50.645	37.321	33.132	57.441	44.332	61.804	142.67	118.487	124.157	4.55E-05	Unigene58807	C6TK64_SOYBN	Uncharacterized protein
Unigene346212	9.657	14.775	14.127	20.408	18.069	13.67	2.051	1.519	1.576	1.58E-17	Unigene346212	A0A0B2S3D2_GLYSO	Serine/threonine-protein kinase/endoribonuclease IRE1
Unigene1229	0.269	1.384	0.835	16.59	14.839	14.298	8.619	15.035	11.826	2.95E-09	Unigene1229	G7IY37_MEDTR	GDSL-like lipase/acylhydrolase
Unigene352856	27.196	29.426	26.139	86.67	73.608	99.754	82.621	59.967	75.397	9.96E-07	Unigene352856	V7AN95_PHAVU	Uncharacterized protein
Unigene291515	9.587	9.813	9.747	3.118	1.456	3.423	1.384	0.403	1.251	2.02E-22	Unigene291515	A0A072UVT8_MEDTR	F-box/kelch-repeat plant protein
Unigene165333	0	0	0	7.768	15.969	17.497	0	0.567	2.076	2.43E-05	Unigene165333	K7LXI3_SOYBN	Uncharacterized protein
Unigene170374	45.503	48.888	39.334	21.045	19.885	25.704	25.381	27.05	21.4	4.19E-10	Unigene170374	A0A151SAW2_CAJCA	Uncharacterized protein
Unigene71893	16.912	18.859	15.601	3.773	3.013	4.465	2.122	1.913	1.659	4.19E-10	Unigene71893	A0A151TI11_CAJCA	Upstream activation factor subunit spp27
Unigene236515	15.955	38.938	33.393	0	0.151	0.096	0	0	0	3.10E-13	Unigene236515	I3T7S1_MEDTR	SAUR-like auxin-responsive family protein
Unigene370000	6.777	8.868	5.15	20.904	18.697	21.632	56.734	39.816	40.307	1.59E-11	Unigene370000	I1L8Q8_SOYBN	Uncharacterized protein
Unigene143986	0	0.26	0.13	1.674	0.845	1.52	13.873	12.555	14.551	9.95E-07	Unigene143986	I1L796_SOYBN	Uncharacterized protein
Unigene377184	31.132	39.829	37.946	221.746	156.472	216.505	61.2	49.159	50.419	1.54E-09	Unigene377184	A0A151SJ46_CAJCA	Cytochrome P450 94A1
Unigene369206	3.388	7.387	5.486	3.277	3.942	2.583	0.515	0.156	0.584	1.08E-08	Unigene369206	G7LF48_MEDTR	Disease resistance protein (TIR-NBS-LRR class)
Unigene43821	139.667	184.232	137.17	51.763	56.878	65.758	101.415	109.245	91.996	5.93E-17	Unigene43821	G7K102_MEDTR	DNA-directed RNA polymerase II
Unigene76212	0.508	0.507	0.596	2.914	0.912	2.987	0.394	0.046	0.361	4.33E-14	Unigene76212	B9SMX3_RICCO	Putative uncharacterized protein
Unigene344182	14.311	34.182	16.794	3.977	6.285	4.72	10.761	12.308	10.844	5.66E-09	Unigene344182	G7LB75_MEDTR	Cell cycle checkpoint protein RAD17, putative
Unigene76049	154.975	324.153	242.606	29.407	32.649	33.676	50.52	39.029	49.196	1.14E-10	Unigene76049	A0A0R0EIL6_SOYBN	Uncharacterized protein
Unigene10621	22.333	26.205	23.256	14.739	12.688	21.664	32.424	27.673	30.539	3.95E-08	Unigene10621	I3SNW0_MEDTR	3-beta-hydroxy-delta5-steroid dehydrogenase
Unigene374217	25.452	52.643	29.088	13.933	9.516	13.394	13.449	7.723	12.605	3.60E-06	Unigene374217	G7LEF6_MEDTR	Disease resistance protein (TIR-NBS-LRR class), putative
Unigene252163	0	0	0	10.505	13.734	8.664	0	0	0	9.75E-25	Unigene252163	G7K7L1_MEDTR	Leucine-rich receptor-like kinase family protein
Unigene355922	0	0	0	0	0	0	1.647	1.638	1.937	4.22E-18	Unigene355922	A0A0B2S1E5_GLYSO	Putative LRR receptor-like serine/threonine-protein kinase
Unigene399024	0.488	0	0.217	3.747	2.528	4.199	9.164	3.697	5.144	1.59E-11	Unigene399024	I1K1N6_SOYBN	Protein DETOXIFICATION
Unigene369880	12.337	8.744	8.673	94.119	50.634	71.371	45.923	28.954	31.836	1.16E-12	Unigene369880	A0A0S3QWK3_PHAAN	Uncharacterized protein
Unigene114452	210.054	147.733	146.472	235.856	159.234	337.083	330.686	282.794	316.972	1.16E-12	Unigene114452	A0A151SP15_CAJCA	40S ribosomal protein S3-3
Unigene46468	8.092	12.184	8.37	12.073	13.533	8.653	5.385	4.612	3.763	5.97E-15	Unigene46468	A0A072UAU5_MEDTR	TPR protein
Unigene87066	0.977	4.084	4.749	6.493	6.11	8.791	0	0.485	0.269	6.80E-06	Unigene87066	A0A0R0EX61_SOYBN	Uncharacterized protein
Unigene391561	41.497	72.832	44.31	2.356	2.419	5.847	1.839	0.805	1.613	2.07E-08	Unigene391561	G7KD54_MEDTR	Uncharacterized protein
Unigene164818	20.38	20.613	22.301	0.682	5.967	1.616	3.173	5.976	3.818	5.91E-11	Unigene164818	G7KGA2_MEDTR	Transcription factor, putative
Unigene386315	15.676	9.443	13.032	24.145	17.668	32.56	23.947	19.94	22.309	1.14E-10	Unigene386315	B7FH41_MEDTR	Ribosomal protein S8
Unigene162564	80.691	111.756	90.095	92.312	69.549	93.088	166.02	119.485	114.425	2.23E-14	Unigene162564	I1LNG4_SOYBN	Uncharacterized protein
Unigene113654	0	0	0	228.717	77.14	168.393	11.62	3.88	10.028	7.62E-22	Unigene113654	A0A072TKE8_MEDTR	Fatty acid hydroxylase superfamily protein
Unigene314971	1.794	1.864	1.843	4.083	4.235	2.732	1.536	3.496	1.038	2.10E-20	Unigene314971	C6SV59_SOYBN	Uncharacterized protein
Unigene290865	27.555	25.04	26.172	9.761	9.164	16.105	23.047	18.448	14.356	4.57E-05	Unigene290865	A0A072VC52_MEDTR	NAD(P)-binding rossmann-fold protein
Unigene244433	4.504	6.524	4.38	0	0.1	0.244	0	0	0	3.60E-06	Unigene244433	G7I6W8_MEDTR	EF-hand protein
Unigene203370	39.982	33.524	36.277	22.693	15.374	31.359	60.827	51.557	59.335	2.07E-08	Unigene203370	A0A072UZ31_MEDTR	Rho-like GTP-binding protein
Unigene378065	10.095	11.992	8.175	0.23	0.033	1.68	3.547	5.472	4.968	1.32E-25	Unigene378065	G7IZD1_MEDTR	NB-ARC domain disease resistance protein
Unigene173052	0.259	0.164	0.304	0.744	0.937	1.191	3.486	3.084	2.604	1.29E-05	Unigene173052	A0A151SUM9_CAJCA	Transcription factor MYB46
Unigene6613	2.551	4.249	2.743	2.223	1.23	2.998	4.072	4.173	4.319	1.28E-05	Unigene6613	I1L7E1_SOYBN	Uncharacterized protein
Unigene290703	10.125	15.446	17.683	28.548	14.219	31.55	100.657	57.258	87.279	1.61E-13	Unigene290703	V7C7E3_PHAVU	Uncharacterized protein
Unigene208254	88.405	142.662	107.496	47.6	58.451	62.771	25.129	21.221	18.36	1.54E-09	Unigene208254	A0A151R4P1_CAJCA	PHD finger protein At5g26210 family
Unigene299250	41.347	32.003	31.246	63.348	55.664	81.789	81.621	71.588	76.518	4.42E-29	Unigene299250	M5W6L9_PRUPE	Uncharacterized protein
Unigene8925	37.829	34.895	32.233	9.832	10.688	23.503	40.649	28.954	39.455	2.75E-07	Unigene8925	I1JTY4_SOYBN	Uncharacterized protein
Unigene36680	11.062	14.377	11.156	26.262	20.747	23.812	10.215	8.227	11.205	7.55E-08	Unigene36680	A0A072VMG1_MEDTR	F-box/LRR protein, putative
Unigene340139	0	0	0	3.694	1.08	69.691	309.246	125.79	155.761	2.42E-05	Unigene340139	A0A072TMX7_MEDTR	G-type lectin S-receptor-like Serine/Threonine-kinase
Unigene363151	2.432	4.167	4.239	4.243	5.658	8.823	14.136	13.791	17.128	3.60E-06	Unigene363151	A0A151QPV4_CAJCA	Oligopeptide transporter 7
Unigene44913	1.883	1.713	2.082	2.64	2.561	2.2	1.132	0.567	0.436	3.92E-22	Unigene44913	B8BNV4_ORYSI	Putative uncharacterized protein
Unigene166811	19.044	42.131	47.888	12.436	11.709	36.993	3.344	3.203	4.263	2.75E-07	Unigene166811	K7ML99_SOYBN	Uncharacterized protein
Unigene80395	5.631	6.688	5.8	5.89	3.423	6.644	1.091	1.867	1.149	8.29E-12	Unigene80395	A0A0L9UPE6_PHAAN	Uncharacterized protein
Unigene241427	66.829	56.454	57.787	91.409	73.323	120.291	204.618	138.812	159.663	1.29E-05	Unigene241427	A0A0B2PW34_GLYSO	Ribonuclease UK114-like protein
Unigene160735	0	0	0	1.364	11.767	2.923	0	0	0	7.61E-22	Unigene160735	I3T159_LOTJA	Nucleoside diphosphate kinase
Unigene218901	7.464	12.376	9.237	12.498	9.817	13.224	0.505	0.229	0.602	5.67E-09	Unigene218901	A0A0B2S8C3_GLYSO	Putative LRR receptor-like serine/threonine-protein kinase
Unigene340010	117.933	145.787	124.182	47.192	44.784	53.257	47.903	52.618	52.866	2.18E-10	Unigene340010	A0A0R4J364_SOYBN	Uncharacterized protein
Unigene49591	0.279	0.315	0.282	27.502	26.112	28.627	94.746	94.905	77.769	9.96E-07	Unigene49591	I3SAK6_LOTJA	Uncharacterized protein
Unigene171874	0.498	1.124	0.737	3.711	0.519	1.903	5.416	2.947	1.64	7.56E-08	Unigene171874	I1NG19_SOYBN	Uncharacterized protein
Unigene101196	17.191	31.098	22.8	29.796	27.368	30.275	53.471	55.711	56.888	4.29E-16	Unigene101196	A0A151S2K2_CAJCA	Exostosin-1
Unigene335162	4.524	11.581	6.039	3.375	5.474	2.243	0.727	2.297	0.834	2.07E-08	Unigene335162	A0A151RLT4_CAJCA	TMV resistance protein N
Unigene296607	84.309	66.034	62.318	80.39	167.385	274.843	10.528	25.449	20.844	2.23E-12	Unigene296607	I3S4E9_LOTJA	Uncharacterized protein
Unigene202715	7.175	6.551	5.67	12.702	15.508	19.347	26.109	22.951	30.993	6.82E-06	Unigene202715	V7C077_PHAVU	Uncharacterized protein
Unigene346857	0.568	0.685	0.596	1.568	1.306	1.435	0.111	0	0	5.67E-09	Unigene346857	A0A151TQ05_CAJCA	Flavin-containing monooxygenase FMO GS-OX5
Unigene380720	0.568	0.836	0.369	38.503	39.645	32.89	0.313	0.027	0	1.14E-10	Unigene380720	I1MWZ7_SOYBN	Uncharacterized protein
Unigene152101	2.412	2.179	2.7	2.489	3.08	3.742	1.293	0.86	1.26	1.14E-10	Unigene152101	I1KSB7_SOYBN	Uncharacterized protein
Unigene111293	8.6	11.691	10.072	27.697	24.798	29.499	42.942	43.22	41.577	5.98E-13	Unigene111293	V7BAE1_PHAVU	Uncharacterized protein
Unigene273172	1.007	0.302	0.26	0.283	0.285	0.999	1.516	1.675	3.151	4.30E-12	Unigene273172	V7BNZ5_PHAVU	Uncharacterized protein
Unigene212832	6.408	6.606	5.052	15.447	15.726	15.626	7.184	9.343	5.051	3.10E-13	Unigene212832	K7N5C5_SOYBN	Uncharacterized protein
Unigene118685	0.389	1.686	0.347	19.008	13.876	11.077	10.832	10.368	12.299	2.75E-07	Unigene118685	T2DMI5_PHAVU	Carbonic anhydrase
Unigene201041	299.605	913.634	686.533	86.263	53.948	293.276	38.911	31.965	48.371	7.54E-08	Unigene201041	I1L0V3_SOYBN	Uncharacterized protein
Unigene104284	56.913	77.533	21.857	13.729	8.88	9.599	6.153	19.528	16.071	4.29E-16	Unigene104284	A0A072VA23_MEDTR	NBS-LRR type disease resistance protein
Unigene111553	41.517	34.388	35.756	51.692	37.461	54.82	109.771	83.86	82.042	4.19E-10	Unigene111553	V7C8K0_PHAVU	Uncharacterized protein
Unigene238011	5.282	6.346	7.307	27.352	21.886	20.027	9.235	9.087	7.313	9.75E-25	Unigene238011	I1K3R5_SOYBN	Uncharacterized protein
Unigene53504	0	0	0	4.872	0	1.116	0	0.265	0.093	1.88E-06	Unigene53504	B3RLE9_TRIAD	Oxysterol-binding protein
Unigene234511	0.319	0.123	0.564	2.719	0	6.931	2.182	1.592	2.586	1.04E-22	Unigene234511	K7L1H4_SOYBN	Uncharacterized protein
Unigene237640	9.527	12.979	9.064	0	0	3.221	0.202	0.22	0.399	3.25E-65	Unigene237640	A0A151U3W6_CAJCA	Uncharacterized protein
Unigene376171	5.102	15.172	12.349	9.601	7.315	11.746	17.167	17.039	22.902	1.29E-05	Unigene376171	G7I2W8_MEDTR	Uncharacterized protein
Unigene168060	0.827	2.289	1.03	0	0	0.149	0	0	0	5.91E-11	Unigene168060	A0A0R0LAZ3_SOYBN	Uncharacterized protein
Unigene215897	3.428	7.963	5.475	14.012	15.609	11.704	4.648	4.768	5.394	4.56E-05	Unigene215897	A0A0R0FTU7_SOYBN	Uncharacterized protein
Unigene155345	0.987	1.151	0.943	5.704	12.261	10.875	0.626	5.106	1.186	1.61E-13	Unigene155345	A0A072UU68_MEDTR	UDP-glucosyltransferase, putative
Unigene155270	4.734	4.633	3.946	5.598	7.03	6.357	9.094	7.723	8.777	2.24E-14	Unigene155270	G8A151_MEDTR	Dolichol kinase
Unigene69643	75.918	63.457	67.869	1.532	1.64	2.721	4.991	1.171	6.136	5.66E-09	Unigene69643	G7J257_MEDTR	NAD(P)-binding rossmann-fold protein
Unigene213678	0	0	0	1.736	5.817	2.966	0	0.302	0	5.92E-11	Unigene213678	V7BML6_PHAVU	Uncharacterized protein
Unigene242995	13.204	15.186	11.828	42.365	35.67	46.071	91.836	82.057	93.164	2.74E-23	Unigene242995	A0A151TNM6_CAJCA	Putative phosphoglycerate mutase gpmB
Unigene225864	296.894	317.327	234.421	17.051	19.023	25.385	24.765	16.49	21.669	5.98E-13	Unigene225864	W0M168_CICAR	NBS-LRR protein
Unigene332984	4.016	13.062	8.944	5.943	8.26	2.36	1.212	3.541	2.697	2.18E-10	Unigene332984	A0A151SJX9_CAJCA	Actin-related protein 8
Unigene130726	93.896	81.192	72.922	61.435	67.657	62.378	5.153	3.066	8.351	7.54E-08	Unigene130726	A0A0L9V643_PHAAN	Uncharacterized protein
Unigene238408	4.365	5.318	4.619	5.341	15.324	11.002	2.395	2.635	3.93	1.61E-13	Unigene238408	I1KLE3_SOYBN	Uncharacterized protein
Unigene198910	24.844	33.414	23.874	4.845	0	3.402	0.546	0	0	7.45E-33	Unigene198910	A0A151R9F4_CAJCA	Uncharacterized protein
Unigene140439	4.026	6.126	4.304	0	0.109	0	0	0	0.213	8.62E-05	Unigene140439	A0A0S3SSA1_PHAAN	Uncharacterized protein
Unigene52521	22.682	34.525	26.757	17.715	18.504	18.56	11.478	9.407	10.872	1.59E-11	Unigene52521	I1N5E0_SOYBN	Uncharacterized protein
Unigene179573	7.783	12.294	9.714	0.363	0.352	1.807	4.011	3.368	3.392	5.21E-07	Unigene179573	I3S328_LOTJA	Uncharacterized protein
Unigene235519	2.87	1.535	1.073	37.804	35.21	37.291	189.633	185.07	181.592	1.29E-05	Unigene235519	I1KAU8_SOYBN	Uncharacterized protein
Unigene345052	0.14	0.219	0.282	1.78	4.486	0.872	0.04	0.192	0.491	1.41E-23	Unigene345052	G7J3X8_MEDTR	Transferring glycosyl group transferase
Unigene14209	9.926	15.515	8.283	13.215	16.27	18.975	139.598	111.368	101.311	1.41E-41	Unigene14209	I1KXP3_SOYBN	Uncharacterized protein
Unigene149074	41.397	17.571	15.666	0.133	0.126	0.159	2.294	4.466	2.558	6.80E-06	Unigene149074	I1LZN3_SOYBN	Uncharacterized protein
Unigene89654	12.387	12.664	12.501	37.343	42.491	37.663	15.975	17.122	20.464	1.44E-07	Unigene89654	A0A151T497_CAJCA	NAC domain-containing protein 2
Unigene210484	4.933	12.554	4.684	0	0	1.882	2.001	4.996	2.159	2.07E-08	Unigene210484	G7L642_MEDTR	NBS-LRR type disease resistance protein
Unigene353361	6.019	1.59	4.575	36.962	19.977	31.699	72.982	39.313	64.368	2.07E-08	Unigene353361	A0A0S3RQI5_PHAAN	Uncharacterized protein
Unigene290633	33.903	26.767	26.833	32.179	28.238	50.026	55.512	46.24	48.371	5.92E-11	Unigene290633	I1MUD7_SOYBN	Uncharacterized protein
Unigene20371	197.298	231.64	203.316	69.487	79.826	81.98	62.635	38.416	49.956	8.57E-05	Unigene20371	A0A151SWS3_CAJCA	Uncharacterized protein
Unigene65630	0	0.137	0	543.086	294.623	586.222	2208.874	975.627	1230.982	1.53E-19	Unigene65630	A0A151SSA9_CAJCA	Uncharacterized protein
Unigene216377	8.411	17.79	9.736	6.803	2.184	5.049	3.708	4.749	4.282	1.44E-07	Unigene216377	A0A0L9TIC8_PHAAN	Uncharacterized protein
Unigene207609	10.962	11.951	8.814	9.699	8.997	13.862	33.04	30.619	33.968	1.54E-09	Unigene207609	I1N062_SOYBN	Uncharacterized protein
Unigene322530	0	0	0.043	0.328	0.218	0.702	1.415	1.766	2.41	6.79E-06	Unigene322530	I1MUF2_SOYBN	Uncharacterized protein
Unigene131893	1.614	2.152	1.691	4.615	3.925	3.689	1.384	2.645	0.816	8.27E-12	Unigene131893	I1KXC6_SOYBN	Uncharacterized protein
Unigene275547	110.797	161.658	116.386	42.542	54.861	44.509	10.185	4.969	6.136	3.96E-08	Unigene275547	I1MFB8_SOYBN	Uncharacterized protein
Unigene159283	6.378	19.147	11.644	7.148	10.42	5.847	2.849	3.304	4.022	3.96E-08	Unigene159283	K7MVC4_SOYBN	Uncharacterized protein
Unigene143308	3373.126	4259.599	3832.898	1751.516	1285.227	1869.708	2131.558	1200.285	1234.588	2.42E-05	Unigene143308	A0A0C9Z9P4_9HOMO	Unplaced genomic scaffold scaffold_167, whole genome shotgun sequence
Unigene23911	8.7	15.679	12.707	21.4	17.709	23.716	44.104	39.276	43.968	2.42E-05	Unigene23911	I3T0G3_LOTJA	Uncharacterized protein
Unigene239513	0.159	0	0	20.106	14.738	21.919	14.206	13.196	12.021	5.98E-13	Unigene239513	I1MLS3_SOYBN	Uncharacterized protein
Unigene132062	5.79	5.921	3.925	0.638	0	7.898	28.968	28.46	31.326	5.67E-09	Unigene132062	G7IC77_MEDTR	Cysteine-rich RLK (Receptor-like kinase) protein
Unigene65926	0.259	8.086	9.454	0	0	0	0	0	0	9.74E-25	Unigene65926	N1NK96_ARADU	60s Acidic ribosomal protein
Unigene294367	13.075	17.159	13.086	11.267	10.319	9.206	5.992	5.372	4.087	5.22E-07	Unigene294367	G7L443_MEDTR	L-fucokinase/GDP-L-fucose pyrophosphorylase
Unigene77767	44.287	64.718	47.205	343.713	216.136	292.521	8.336	11.814	8.48	1.59E-11	Unigene77767	I1MEH7_SOYBN	Uncharacterized protein
Unigene109772	0	0	0	0	0	0	2.465	3.313	2.623	4.56E-05	Unigene109772	G7I573_MEDTR	LRR receptor-like kinase
Unigene285975	9.358	5.866	6.169	2.578	6.043	4.975	0.354	0.577	0.751	1.08E-08	Unigene285975	A0A0R0GLA3_SOYBN	Uncharacterized protein
Unigene54008	11.799	19.092	11.254	3.711	6.168	6.07	7.346	10.725	7.6	1.88E-06	Unigene54008	A0A072VIA7_MEDTR	Disease resistance protein (TIR-NBS-LRR class)
Unigene266818	15.138	22.505	17.173	1.559	1.816	5.039	14.206	15.465	15.765	5.67E-09	Unigene266818	G7JHH1_MEDTR	NADP-dependent alkenal double bond reductase
Unigene212380	39.972	58.962	42.651	15.997	17.241	21.994	2.071	3.422	3.049	3.10E-13	Unigene212380	A0A072U5P7_MEDTR	Disease resistance protein (TIR-NBS-LRR class)
Unigene380971	5.312	6.949	3.404	36.67	34.573	35.26	11.832	11.512	11.678	1.29E-05	Unigene380971	A0A0L9TBD3_PHAAN	Uncharacterized protein
Unigene84410	16.961	33.017	20.708	0.221	0.77	0.85	0.172	0.275	0.185	5.22E-07	Unigene84410	A0A151TNF2_CAJCA	Transcription factor RAX3
Unigene244552	0.767	3.289	3.654	0	0	0	0.182	0	0	2.07E-08	Unigene244552	I1N5R5_SOYBN	Uncharacterized protein
Unigene378066	1.475	2.344	2.569	0.275	0.31	1.701	0.465	0.641	0.64	2.07E-08	Unigene378066	I1LN45_SOYBN	Uncharacterized protein
Unigene70121	8.451	6.168	5.605	0.089	0.368	0	0.061	0.037	0.232	4.29E-16	Unigene70121	I1LHQ2_SOYBN	Uncharacterized protein
Unigene369139	23.309	30.235	23.971	14.048	33.318	19.219	8.033	8.84	8.694	3.10E-13	Unigene369139	M5XLG5_PRUPE	Uncharacterized protein
Unigene15489	45.124	62.169	58.806	32.533	57.112	31.295	19.167	16.911	21.549	1.53E-19	Unigene15489	I1JBB8_SOYBN	Uncharacterized protein
Unigene350468	26.219	29.645	24.34	24.509	23.643	22.196	5.699	3.962	7.795	8.61E-05	Unigene350468	G7JVR7_MEDTR	NBS-LRR type disease resistance protein
Unigene365556	41.337	55.179	42.912	78.486	74.537	73.603	51.652	48.244	46.721	8.59E-05	Unigene365556	I3S4F6_LOTJA	Uncharacterized protein
Unigene28608	3.299	3.481	2.83	3.056	4.226	4.55	36.829	56.27	49.603	8.58E-05	Unigene28608	U5FJC8_POPTR	Uncharacterized protein
Unigene116555	14.032	14.364	10.994	13.933	11.365	14.361	25.685	22.493	22.466	1.16E-12	Unigene116555	A0A151SZ46_CAJCA	Uncharacterized protein
Unigene384976	47.795	39.815	31.506	102.268	55.923	68.012	5.456	8.456	10.603	5.97E-13	Unigene384976	A0A072VEZ2_MEDTR	Phytosulfokine protein
Unigene230817	0	0.151	0	6.218	7.315	7.282	5.709	7.348	12.92	1.61E-13	Unigene230817	A0A0B2QRJ2_GLYSO	Hexosyltransferase
Unigene314953	0	0	0	0.053	0	0.638	1.415	1.51	1.233	1.14E-10	Unigene314953	A0A0L9U8W4_PHAAN	Uncharacterized protein
Unigene335222	30.355	42.597	30.52	15.288	15.927	19.4	9.639	11.21	9.027	2.96E-09	Unigene335222	I1K6H3_SOYBN	Uncharacterized protein
Unigene365997	19.453	25.671	18.474	9.265	10.395	13.096	15.954	19.849	19.871	3.60E-06	Unigene365997	G7K1U1_MEDTR	CCAAT-binding factor
Unigene250472	47.406	91.732	56.713	60.727	60.075	50.844	12.923	15.081	13.152	5.92E-17	Unigene250472	V7ASL9_PHAVU	Uncharacterized protein
Unigene83683	2.661	5.208	3.675	25.474	10.562	15.127	5.416	5.994	4.597	9.96E-07	Unigene83683	A0A151SAR8_CAJCA	Nucleosome-remodeling factor subunit BPTF
Unigene201455	34.74	46.202	30.585	32.657	26.254	49.77	55.825	58.045	61.392	9.95E-07	Unigene201455	I1MX54_SOYBN	Uncharacterized protein
Unigene387978	18.247	13.925	11.98	0.93	0.393	5.985	0.354	0.046	0.12	5.67E-09	Unigene387978	V7BQ20_PHAVU	Uncharacterized protein
Unigene282252	14.141	16.57	12.533	20.151	22.865	23.269	90.229	106.362	101.626	1.61E-13	Unigene282252	A0A0S3RLZ7_PHAAN	Uncharacterized protein
Unigene101163	24.276	37.951	24.708	1.532	1.532	5.719	2.011	1.849	1.094	1.44E-07	Unigene101163	A0A151S197_CAJCA	Expansin-A4
Unigene217651	0	0	0	11.081	15.609	5.878	0	0	0	2.43E-05	Unigene217651	A0A151TER8_CAJCA	Uncharacterized protein
Unigene191384	0	0	0	18.937	15.726	6.197	821.482	1275.396	952.316	2.42E-05	Unigene191384	K7MTY6_SOYBN	Uncharacterized protein
Unigene36455	1.714	2.028	2.309	1.178	1.406	0.925	0.414	0.76	0.287	4.29E-16	Unigene36455	Q1SN04_MEDTR	Pentatricopeptide (PPR) repeat protein
Unigene206279	355.96	236.231	251.778	390.543	296.18	559.189	494.019	452.811	484.263	2.18E-18	Unigene206279	V7BES3_PHAVU	Uncharacterized protein
Unigene390320	0.159	2.549	2.743	6.705	2.854	3.752	0.727	1.656	0.538	4.30E-12	Unigene390320	I1MH73_SOYBN	Beta-galactosidase
Unigene145268	37.809	44.146	35.984	3.003	2.034	5.411	1.404	2.032	1.214	8.36E-14	Unigene145268	I1MLW7_SOYBN	Uncharacterized protein
Unigene267429	11.68	17.735	15.666	2.79	4.678	6.484	1.233	1.327	1.112	2.43E-05	Unigene267429	G7L595_MEDTR	UDP-glucosyltransferase family protein
Unigene269668	2.392	3.796	1.973	5.306	3.833	6.346	17.925	19.263	23.55	3.08E-11	Unigene269668	A0A072VPA0_MEDTR	30S ribosomal protein S1
Unigene114968	15.606	34.182	24.589	11.94	15.14	12.565	1.586	2.489	1.687	6.82E-06	Unigene114968	A0A151SIQ7_CAJCA	Putative phospholipid-transporting ATPase 9
Unigene197932	1.565	2.823	1.572	0.151	0.075	0.096	0.424	0.174	0.297	3.61E-06	Unigene197932	I3T6J6_LOTJA	Uncharacterized protein
Unigene318647	5.67	7.648	5.789	12.445	10.872	17.2	10.993	10.972	10.992	2.02E-22	Unigene318647	G7JMC5_MEDTR	High-affinity nickel-transport family protein
Unigene125736	5.122	1.713	3.166	7.688	6.26	8.919	6.416	6.882	5.524	3.96E-08	Unigene125736	C6SVJ5_SOYBN	Uncharacterized protein
Unigene396056	32.239	37.033	33.197	100.452	59.564	102.624	57.31	50.44	53.579	2.95E-09	.
Unigene303912	1.226	1.22	0.878	2.392	1.841	1.137	0.263	0.586	0.538	2.95E-09	Unigene303912	V7C719_PHAVU	Uncharacterized protein
Unigene201342	10.444	15.323	13.053	11.036	17.952	10.364	4.466	4.383	4.384	4.19E-10	Unigene201342	A0A151TYK8_CAJCA	Uncharacterized protein
Unigene83280	0.897	1.686	0.716	0.31	0.527	0	0.081	0.247	0.334	1.16E-12	.
Unigene198638	4.475	5.633	5.692	0.106	0.092	0.255	0.869	2.498	1.779	8.03E-10	Unigene198638	G7KHF1_MEDTR	Receptor-like protein
Unigene17827	3.687	2.947	3.274	6.971	3.858	11.151	4.921	4.777	4.56	2.42E-05	Unigene17827	A0A151TF16_CAJCA	Mitogen-activated protein kinase kinase kinase 2
Unigene359733	0.498	0.247	0.499	55.146	57.003	67.385	365.222	357.558	333.432	8.60E-05	Unigene359733	A0A151U518_CAJCA	Uncharacterized protein
Unigene40424	264.367	351.633	290.093	96.963	93.535	105.334	62.15	48.793	57.481	3.71E-24	Unigene40424	G7J8W3_MEDTR	Uncharacterized protein
Unigene94746	28.213	43.817	31.745	16.395	17.659	16.976	12.438	12.839	12.512	5.91E-11	Unigene94746	G7KUW6_MEDTR	E3 ubiquitin-protein ligase BRE1-like protein
Unigene117958	24.974	14.035	27.343	0	0	0.415	1.212	1.034	2.317	1.54E-09	Unigene117958	A0A151RDG1_CAJCA	Uncharacterized protein
Unigene84892	58.259	76.409	24.275	107.733	31.653	28.553	52.622	46.917	69.28	1.08E-08	Unigene84892	A0A0L9TLR3_PHAAN	Uncharacterized protein
Unigene364433	1.814	1.782	0.922	0.204	0.159	0.33	0.465	0.247	0.473	1.15E-14	Unigene364433	V7B3P0_PHAVU	Uncharacterized protein
Unigene363545	10.892	8.895	7.719	8.565	7.03	6.091	0.495	0.293	0.334	5.98E-13	Unigene363545	I3T9X4_LOTJA	Uncharacterized protein
Unigene122111	84.388	80.877	72.889	115.147	83.701	125.542	38.082	36.064	34.561	1.88E-06	Unigene122111	A0A151QWB0_CAJCA	Uncharacterized protein
Unigene380612	1.575	2.248	1.268	0.106	0.05	2.158	0.212	0.256	0.38	3.07E-11	Unigene380612	A0A151U9J9_CAJCA	Glucan endo-1,3-beta-glucosidase 2
Unigene311830	1.624	10.348	7.643	1.213	0.552	0.68	1.516	1.739	1.705	1.14E-10	Unigene311830	K7MIT5_SOYBN	Uncharacterized protein
Unigene111431	0	0	0	1.807	1.866	3.083	0.313	0.229	0.13	3.10E-15	Unigene111431	F9X8L6_ZYMTI	Uncharacterized protein
Unigene280257	0.977	1.22	1.193	2.657	1.958	2.041	0.697	0.695	0.417	8.62E-05	Unigene280257	A0A151RC23_CAJCA	Putative Myb family transcription factor At1g14600 family
Unigene260022	842.051	1674.888	1131.392	255.794	360.891	251.17	89.694	77.491	67.584	2.07E-08	Unigene260022	A0A0R4J3S9_SOYBN	Uncharacterized protein
Unigene265233	21.137	19.448	17.249	51.967	23.476	46.868	16.257	10.075	17.396	4.18E-10	Unigene265233	A0A0S3S0C7_PHAAN	Uncharacterized protein
Unigene105837	0.807	1.535	0.976	3.224	2.318	4.56	1.041	0.613	1.159	8.03E-10	Unigene105837	V7BIS8_PHAVU	Uncharacterized protein
Unigene46995	15.078	18.832	14.192	17.431	17.676	18.295	24.553	24.378	26.526	1.88E-06	Unigene46995	A0A151THU6_CAJCA	Spartin
Unigene37282	16.732	25.397	24.86	6.501	9.8	8.228	3.991	4.036	4.421	6.81E-06	Unigene37282	K7KU09_SOYBN	ATP-dependent 6-phosphofructokinase
Unigene285383	2.093	3.468	1.301	4.004	5.273	3.54	1.041	1.354	1.047	2.43E-05	Unigene285383	K7KFZ2_SOYBN	Uncharacterized protein
Unigene379481	1.674	2.124	1.236	27.024	79.349	29.137	4.749	11.887	6.302	4.55E-05	Unigene379481	A0A072U5B3_MEDTR	Disease resistance protein (TIR-NBS-LRR class)
Unigene379752	5.87	2.152	1.984	0.292	0.845	0.691	4.991	8.071	9.203	3.07E-11	Unigene379752	A0A072VBS8_MEDTR	Disease resistance protein (TIR-NBS-LRR class), putative
Unigene178737	5.979	22.697	6.971	3.596	4.143	3.465	2.566	7.412	5.172	5.77E-19	Unigene178737	V7B4J7_PHAVU	Uncharacterized protein
Unigene136935	2.222	2.357	2.45	4.269	6.11	4.826	1.677	0.522	2.456	2.96E-09	Unigene136935	A0A0S3RDC6_PHAAN	Uncharacterized protein
Unigene127247	0.638	0.754	0.954	7.44	9.206	5.783	8.275	14.065	15.626	1.15E-14	Unigene127247	A0A0S3S4U6_PHAAN	Uncharacterized protein
Unigene127159	5.82	10.471	8.684	4.96	6.854	5.698	2.607	2.791	2.641	4.29E-16	Unigene127159	Q2HVM1_MEDTR	RNA-directed DNA polymerase (Reverse transcriptase)
Unigene233039	0.678	3.289	3.762	0	0	0	0	0	0	1.08E-08	Unigene233039	D8TYH6_VOLCA	Putative uncharacterized protein
Unigene89862	5.959	7.963	3.556	0	0	0	0	0.906	0	1.59E-11	Unigene89862	RL261_ARATH	60S ribosomal protein L26-1;
Unigene54371	1.565	4.167	2.884	2.808	4.001	3.646	2.314	1.199	1.029	1.14E-10	Unigene54371	G7KFD3_MEDTR	PPR containing plant-like protein
Unigene171613	0.508	0.219	0.379	0.726	1.255	0.946	0.263	0.137	0.371	1.13E-10	Unigene171613	A0A151T7C3_CAJCA	Retrotransposable element Tf2
Unigene109777	0.727	0.905	0.499	2.117	2.394	1.701	14.651	12.217	13.782	2.98E-19	Unigene109777	K7N3H6_SOYBN	Uncharacterized protein
Unigene257859	1.096	4.194	1.474	5.766	5.08	4.146	1.849	2.315	3.438	2.18E-10	Unigene257859	G7JUS3_MEDTR	Plant/mmn10-180 protein
Unigene353105	171.258	237.793	151.795	39.221	34.557	55.575	129.221	121.443	112.21	5.98E-13	Unigene353105	C6SZ02_SOYBN	Uncharacterized protein
Unigene316818	0.429	0.493	0.119	1.63	1.599	1.169	0	0.522	0.093	2.75E-07	Unigene316818	A0A151TKG6_CAJCA	Galactokinase
Unigene16669	0	0	0	0	0	0	1.617	3.139	1.761	5.21E-07	Unigene16669	K7MXQ9_SOYBN	Uncharacterized protein
Unigene6262	8.481	18.53	16.935	0	0.092	0.021	0.253	0.092	0.167	1.61E-13	Unigene6262	G7LBQ4_MEDTR	Cytochrome P450 family 94 protein
Unigene350479	0.608	0.576	0.607	1.275	1.147	1.807	0.344	0	0.102	4.29E-16	Unigene350479	A0A072URY4_MEDTR	Synaptobrevin-like protein
Unigene67022	28.402	52.726	34.878	26.661	29.343	30.796	12.822	14.431	13.198	6.19E-96	Unigene67022	I1JAN2_SOYBN	Uncharacterized protein
Unigene169346	317.324	298.688	228.36	279.444	260.527	445.999	656.119	586.919	560.605	1.88E-06	Unigene169346	A0A0S3RUB9_PHAAN	Uncharacterized protein
Unigene326526	56.684	106.054	94.052	49.522	46.516	50.376	29.888	14.514	21.27	4.57E-05	Unigene326526	G7LGU3_MEDTR	Disease resistance protein (TIR-NBS-LRR class)
Unigene388571	115.551	115.265	96.264	15.022	17.601	23.45	48.843	66.134	66.963	3.61E-06	Unigene388571	G7I803_MEDTR	Uncharacterized protein
Unigene27013	10.275	1.604	5.15	8.928	14.462	8.919	5.204	7.897	9.88	5.23E-07	Unigene27013	I1LLC3_SOYBN	Uncharacterized protein
Unigene231993	15.676	21.669	16.263	23.968	25.886	28.882	57.805	42.314	56.165	8.60E-05	Unigene231993	I1NIH4_SOYBN	Uncharacterized protein
Unigene382350	48.722	44.626	39.757	14.172	8.955	29.169	3.536	1.126	2.243	8.57E-05	Unigene382350	I1K9Z3_SOYBN	Uncharacterized protein
Unigene391267	17.091	17.557	13.975	19.442	19.291	26.788	62.928	84.894	75.156	8.28E-16	Unigene391267	A5B709_VITVI	Peptidyl-prolyl cis-trans isomerase
Unigene80620	0.419	0.644	1.084	5.031	3.791	6.293	3.456	2.26	2.095	7.53E-08	Unigene80620	A0A151TX15_CAJCA	Glucan endo-1,3-beta-glucosidase 1
Unigene284117	5.71	9.758	8.229	5.208	5.566	5.91	9.882	9.609	9.352	9.95E-07	Unigene284117	A0A151R3C9_CAJCA	Uncharacterized protein
Unigene355647	6.069	12.157	2.082	9.796	11.667	12.405	8.336	4.411	6.228	3.73E-49	Unigene355647	A0A151T6I7_CAJCA	TMV resistance protein N
Unigene380356	19.891	33.647	27.462	11.727	14.604	13.628	9.872	9.133	8.036	2.42E-05	Unigene380356	G7LEA6_MEDTR	Protein transporter Sec23-like protein
Unigene262282	2.103	2.165	2.288	4.641	2.753	12.32	1.021	0.375	0.723	2.75E-07	Unigene262282	G7KQV9_MEDTR	Glutaredoxin (GRX) family protein
Unigene309883	16.354	22.573	15.775	2.392	2.678	4.401	0.96	1.199	0.491	4.56E-05	Unigene309883	A0A151S765_CAJCA	Phospholipase C 3
Unigene160370	19.602	42.734	41.285	18.858	11.985	16.7	5.163	3.541	5.997	6.80E-06	Unigene160370	Q8W2N3_VICSA	Cytochrome P450-dependent fatty acid hydroxylase
Unigene136702	0.219	1.974	1.518	0.027	0.142	0.106	6.315	5.125	7.276	1.48E-21	Unigene136702	I1NDU7_SOYBN	Endoglucanase
Unigene383342	45.612	44.434	36.808	25.651	13.341	39.587	125.452	93.075	93.924	2.43E-05	Unigene383342	I1M9Q3_SOYBN	Uncharacterized protein
Unigene55286	368.298	406.359	371.341	159.337	143.458	201.155	73.154	50.761	51.883	4.18E-10	Unigene55286	V7CPM2_PHAVU	Uncharacterized protein
Unigene203241	51.901	40.391	44.104	12.799	4.955	32.103	6.517	4.539	5.162	1.82E-35	Unigene203241	I1K265_SOYBN	Uncharacterized protein
Unigene295995	0.309	0	0.184	17.006	16.287	18.985	9.235	10.743	13.791	2.18E-10	Unigene295995	K7MDK7_SOYBN	Uncharacterized protein
Unigene105863	5.969	5.469	5.041	2.693	1.808	2.573	1.506	0.814	0.945	1.28E-05	Unigene105863	V7B3L8_PHAVU	Uncharacterized protein
Unigene349927	20.051	19.476	16.295	30.824	24.137	35.983	3.365	2.196	2.197	2.43E-05	Unigene349927	I1M2X7_SOYBN	Uncharacterized protein
Unigene4095	0	2.193	2.179	0	0	0	0	0	0	0.000161417	Unigene4095	D0ES61_9POAL	Cysteine protease 1
Unigene291612	7.484	14.089	7.752	17.219	19.977	28.223	12.024	17.305	15.617	6.81E-06	Unigene291612	C6SXG6_SOYBN	Uncharacterized protein
Unigene380187	17.689	23.683	18.073	74.411	102.063	88.911	32.434	41.527	40.039	6.80E-06	Unigene380187	G7ZZI3_MEDTR	NAC domain protein
Unigene123121	0.06	0	0.076	3.826	0.059	2.764	0.051	0.897	0.436	3.06E-17	Unigene123121	A0A0P6H5I4_9CRUS	Uncharacterized protein
Unigene227312	6.737	7.045	6.126	7.981	6.628	5.443	0.97	2.004	0.779	5.97E-15	Unigene227312	A0A072V8H5_MEDTR	Lectin kinase family protein
Unigene263326	1.146	1.261	0.726	0	0	0	0	0.037	0	1.15E-14	Unigene263326	A0A151UCG9_CAJCA	Retrotransposable element Tf2
Unigene211702	2.541	2.878	2.656	2.64	3.85	3.008	1.435	1.162	1.492	3.08E-11	Unigene211702	K7KWL4_SOYBN	Uncharacterized protein
Unigene184827	8.291	13.829	10.376	0	0	0.648	0	0	0	2.74E-07	Unigene184827	A0A151RR34_CAJCA	Transcription factor MYB39
Unigene394189	9.706	15.405	19.754	20.425	35.929	19.921	3.951	5.573	5.857	2.43E-05	Unigene394189	A0A151RMJ4_CAJCA	Uncharacterized protein
Unigene141877	15.138	14.24	11.958	4.101	3.917	5.793	5.709	4.036	5.329	5.22E-07	Unigene141877	G7K2X6_MEDTR	BZIP transcription factor
Unigene233117	0	0	0	0.709	0.352	1.02	1.021	0.174	1.103	0.000161492	Unigene233117	M2NJS3_BAUCO	Uncharacterized protein
Unigene33542	16.583	20.833	12.067	18.043	16.37	26.49	35.779	37.803	34.135	1.17E-45	Unigene33542	A0A151SUP0_CAJCA	Uncharacterized protein
Unigene303406	0	0.123	0	1.745	2.954	0.436	0	0.165	0.139	4.56E-05	Unigene303406	G7JT63_MEDTR	Inter-alpha-trypsin inhibitor heavy chain-like protein
Unigene64374	0.857	1.864	1.095	1.134	1.665	1.169	2.182	2.462	2.373	2.18E-10	Unigene64374	K7LMI2_SOYBN	Uncharacterized protein
Unigene22802	0.169	1.398	1.648	0	0	0	0	0	0	1.15E-16	Unigene22802	T2MFY9_HYDVU	Calreticulin
Unigene235109	100.014	116.471	109.242	49.611	48.282	49.781	33.121	27.325	28.036	2.43E-05	Unigene235109	A0A151SCS3_CAJCA	Flowering time control protein FCA
Unigene296396	9.557	8.306	7.08	0.709	1.138	2.126	0.071	0	0	1.44E-07	Unigene296396	I1J7L6_SOYBN	Uncharacterized protein
Unigene258760	0.199	0.795	0.51	0.23	0	0.17	1.98	1.071	0.667	1.88E-06	Unigene258760	I1MFF3_SOYBN	Uncharacterized protein
Unigene253228	57.531	96.652	75.719	50.735	64.904	48.548	26.685	23.957	26.98	9.73E-50	Unigene253228	A0A0L9VNU5_PHAAN	Uncharacterized protein
Unigene30333	2.681	4.304	5.746	1.16	4.268	5.081	0.414	5.179	1.539	1.59E-17	Unigene30333	I3T602_LOTJA	Peptidyl-prolyl cis-trans isomerase
Unigene219753	2.8	1.96	2.569	2.675	1.347	2.806	0.162	0.201	0.232	2.23E-12	Unigene219753	A0A0B2RUL3_GLYSO	Serine/threonine-protein kinase PBS1
Unigene173028	16.812	17.653	16.989	52.286	93.326	70.691	47.782	80.602	71.217	5.22E-07	Unigene173028	W8VZ39_PEA	Cytosolic guanylate kinase
Unigene70444	19.971	68.871	32.157	19.354	24.271	15.456	38.396	6.168	14.245	4.19E-10	Unigene70444	A0A0B2RJS4_GLYSO	Mannosyl-oligosaccharide glucosidase
Unigene89901	4.923	3.796	4.402	6.811	8.227	6.697	1.495	1.748	2.178	3.10E-15	Unigene89901	A0A151TN41_CAJCA	Sentrin-specific protease 8
Unigene235025	0.169	0.055	0.163	6.138	2.477	18.326	16.631	12.747	18.49	2.07E-08	Unigene235025	A0A0S3TE84_PHAAN	Photosystem II protein D1
Unigene203119	1.086	2.275	1.301	1.213	1.657	1.435	0.283	0.21	0.306	5.92E-11	Unigene203119	A0A0R0JY72_SOYBN	Uncharacterized protein
Unigene199463	17.739	21.312	16.317	44.34	44.684	48.495	117.116	151.687	134.166	9.96E-07	Unigene199463	A0A0R0H2G1_SOYBN	Uncharacterized protein
Unigene163201	0.399	0.439	0.423	1.196	2.728	2.254	0	0.458	0.593	1.08E-08	Unigene163201	G7IHQ3_MEDTR	GRAS family transcription factor
Unigene63116	27.894	60.922	46.75	45.527	47.546	68.745	134.92	101.155	104.758	3.62E-06	Unigene63116	A0A0S3RQV3_PHAAN	Uncharacterized protein
Unigene162122	13.912	9.361	12.435	3.702	3.975	4.029	12.034	14.541	11.975	3.96E-08	Unigene162122	A0A0B2PTW1_GLYSO	Prolyl endopeptidase
Unigene335053	2.143	1.316	1.865	0.239	0.402	0.202	0.313	0.192	0.88	4.19E-10	Unigene335053	A0A151R8M6_CAJCA	Putative ribonuclease H protein At1g65750 family
Unigene350665	5.78	2.96	3.112	6.563	9.148	6.825	0.424	0.622	1.177	4.30E-12	Unigene350665	A0A0B2P596_GLYSO	Uncharacterized protein
Unigene98500	199.451	238.986	213.778	105.377	115.822	111.51	57.502	45.709	50.243	4.56E-05	Unigene98500	I1JXA0_SOYBN	Uncharacterized protein
Unigene123869	406.954	527.737	403.617	171.392	121.522	183.466	162.878	99.17	109.309	3.10E-15	Unigene123869	C6T675_SOYBN	Uncharacterized protein
Unigene111106	34.132	37.8	24.08	44.438	59.556	56.361	49.894	70.024	62.458	2.87E-21	Unigene111106	A0A0L9TZ46_PHAAN	Uncharacterized protein
Unigene268050	3.319	5.167	2.906	14.641	13.349	15.701	9.094	7.293	9.379	3.61E-06	Unigene268050	G7L917_MEDTR	Aluminum activated malate transporter family protein
Unigene5204	28.282	14.72	15.113	45.014	57.899	41.872	0.566	0.842	0.64	3.61E-06	Unigene5204	I1K974_SOYBN	Uncharacterized protein
Unigene112926	6.906	5.523	5.605	8.99	10.236	13.139	41.912	45.819	41.16	8.62E-05	Unigene112926	V7CQT5_PHAVU	Uncharacterized protein
Unigene221812	43.201	23.916	30.704	2.321	3.381	2.211	1.243	2.379	1.26	3.10E-13	Unigene221812	A0A151SRZ3_CAJCA	Oxysterol-binding protein-related protein 8
Unigene311901	23.608	38.54	32.113	47.104	44.734	43.903	10.074	8.648	9.639	1.89E-06	Unigene311901	A0A151TN91_CAJCA	Uncharacterized protein
Unigene290369	0.528	0.836	0	16.174	7.641	15.063	32.353	32.267	24.857	1.88E-06	Unigene290369	K7MTF4_SOYBN	Uncharacterized protein
Unigene361440	36.982	0	0	0	0	1813.539	10532.761	5717.101	8540.331	5.56E-21	Unigene361440	F1BX30_GOSHI	Non-specific lipid-transfer protein
Unigene254463	7.504	10.8	6.733	5.474	5.432	10.141	3.648	2.388	3.318	7.54E-08	Unigene254463	G7IXI4_MEDTR	Callose synthase-like protein
Unigene59207	1.096	3.015	2.981	0.762	0.77	0.638	0.293	0.357	0.519	5.66E-09	Unigene59207	G7I4B1_MEDTR	Histone-lysine N-methyltransferase ATX3
Unigene145728	5.481	18.612	12.544	8.76	14.855	3.147	1.324	8.886	3.772	1.89E-06	Unigene145728	A0A151RZ54_CAJCA	Uncharacterized protein
Unigene46922	14.241	13.13	10.831	3.348	4.812	6.41	0.434	0.769	0.213	4.19E-10	Unigene46922	ACLB1_ARATH	ATP-citrate synthase beta chain protein 1;
Unigene27145	2.82	1.329	1.301	1.24	1.021	5.4	6.184	6.397	5.589	6.82E-06	Unigene27145	A0A0D2LZE3_GOSRA	Uncharacterized protein
Unigene157490	0.648	1.878	1.637	0	0	0	0	0	0	1.32E-25	Unigene157490	Q84M25_HELAN	Cysteine protease-5
Unigene41403	0.169	0	0.466	1.656	1.565	0.617	0.93	0.705	1.186	2.42E-05	.
Unigene128248	5.77	4.879	4.684	9.327	7.557	8.313	13.913	12.445	12.549	1.16E-12	Unigene128248	I3S4V5_LOTJA	Uncharacterized protein
Unigene375849	15.885	35.333	25.456	31.807	45.763	37.386	12.559	16.454	10.835	5.67E-09	Unigene375849	A0A151SPZ3_CAJCA	Uncharacterized protein
Unigene3531	0.448	0.233	0.065	1.523	1.339	2.147	71.365	72.147	70.957	3.96E-08	Unigene3531	I3SSS5_MEDTR	Glycosyltransferase
Unigene220337	9.138	24.862	15.124	9.008	7.716	5.347	0.849	0.329	1.112	3.95E-08	Unigene220337	A0A151SH14_CAJCA	Galactokinase
Unigene279349	1.156	2.796	2.092	3.41	2.126	3.837	1.051	0.943	1.817	5.22E-07	Unigene279349	I1KTU1_SOYBN	Uncharacterized protein
Unigene370151	17.101	16.94	17.564	46.262	18.32	43.573	6.578	5.427	9.315	8.03E-10	Unigene370151	A0A0B2RDY6_GLYSO	Uncharacterized protein
Unigene246306	0.867	1.357	0.542	1.479	1.649	4.114	2.203	2.224	2.641	1.08E-08	Unigene246306	C6TFJ7_SOYBN	Uncharacterized protein
Unigene263586	2.143	1.878	2.255	27.122	32.289	28.298	128.564	166.1	153.426	1.08E-08	Unigene263586	A0A0L9UC48_PHAAN	Elongation factor Tu
Unigene182162	10.284	13.144	12.913	1.435	1.44	3.104	0.475	1.235	0.862	1.89E-06	Unigene182162	A0A072UYN6_MEDTR	Auxin response factor
Unigene164302	19.353	23.341	18.68	12.489	11.809	12.033	10.074	12.93	10.705	0.000160787	Unigene164302	K7KWK9_SOYBN	Uncharacterized protein
Unigene208204	22.602	46.544	31.029	17.254	25.819	17.848	8.124	9.032	8.629	0.000160431	Unigene208204	G7IAQ7_MEDTR	BAG family molecular chaperone regulator-like protein
Unigene56853	2.82	3.988	2.212	0.585	0.444	0.935	0.778	0.22	0.445	2.74E-07	Unigene56853	A0A0D2NIS0_GOSRA	Uncharacterized protein
Unigene94275	604.83	893.623	533.534	409.675	502.96	500.809	657.453	990.9	666.448	2.74E-07	Unigene94275	A0A151U632_CAJCA	Elongation factor 1-alpha
Unigene252188	20.429	20.353	15.341	26.856	23.919	29.18	36.405	41.912	34.96	8.58E-05	Unigene252188	A0A151SPZ3_CAJCA	Uncharacterized protein
Unigene258057	6.428	13.294	10.386	6.041	11.792	6.134	2.809	3.386	3.031	1.54E-09	Unigene258057	Q9ZRY4_LOTJA	NDX1 homeobox protein
Unigene299399	5.81	9.745	7.958	7.272	13.173	11.587	22.441	21.66	19.009	1.16E-12	Unigene299399	K7KB71_SOYBN	Uncharacterized protein
Unigene369236	12.686	13.322	11.091	57.201	50.76	63.972	14.631	14.001	17.554	2.98E-19	Unigene369236	Q9M3Z3_CICAR	Putative PTS protein
Unigene224808	0.658	0.836	0.889	1.488	1.155	0.765	0.263	0.558	0.111	4.56E-05	Unigene224808	I1LN46_SOYBN	DNA topoisomerase
Unigene104328	51.432	104.684	74.96	24.969	20.354	27.83	16.924	15.264	12.429	2.43E-05	Unigene104328	G7IV56_MEDTR	LRR receptor-like kinase
Unigene259718	2.222	1.631	1.67	0	0.318	0.074	0.192	0.146	0.584	5.22E-07	Unigene259718	I1NJ57_SOYBN	Uncharacterized protein
Unigene258405	0	0	0	0	0	0.393	8.346	5.646	9.593	2.75E-07	.
Unigene46750	4.455	7.291	5.367	8.14	9.123	8.323	13.903	10.46	7.813	1.28E-05	Unigene46750	V7BYN6_PHAVU	Uncharacterized protein
Unigene284073	0.767	1.042	0.683	3.136	3.423	6.803	1.283	1.876	1.335	3.10E-15	Unigene284073	A0A072UE63_MEDTR	Cellulose synthase-like protein A1
Unigene283542	1.933	3.097	2.613	4.987	5.03	7.994	6.457	3.239	6.497	2.07E-08	Unigene283542	A0A0R4J4M0_SOYBN	Uncharacterized protein
Unigene94203	18.436	18.955	16.208	45.784	47.479	54.777	105.022	111.789	111.913	1.16E-12	Unigene94203	A0A151U734_CAJCA	Uncharacterized protein sll0194 family
Unigene369681	14.829	12.513	9.638	12.418	7.34	17.933	35.193	33.099	33.236	0.000160724	Unigene369681	K7LZV9_SOYBN	Uncharacterized protein
Unigene173981	22.971	48.121	36.277	18.946	22.53	26.969	6.062	8.584	9.046	9.97E-07	Unigene173981	I1MNM6_SOYBN	S-acyltransferase
Unigene127142	131.835	130.314	89.249	85.953	66.695	90.388	160.635	164.792	142.73	8.57E-05	Unigene127142	I1LZ51_SOYBN	Uncharacterized protein
Unigene40453	0.628	1.316	0.379	4.092	7.825	6.58	0.657	0.787	0.269	2.75E-07	Unigene40453	U5FHY1_POPTR	Uncharacterized protein
Unigene37019	21.924	21.271	17.249	9.628	7.281	12.108	20.279	15.163	15.812	4.57E-05	Unigene37019	G7LDL9_MEDTR	Transmembrane protein, putative
Unigene265721	118.212	141.031	130.73	655.318	901.253	626.191	215.429	232.939	215.17	1.12E-18	Unigene265721	H1A987_GLYUR	Cytochrome P450 monooxygenase
Unigene80442	1.086	4.824	2.992	5.819	3.724	5.793	0	0.046	0	3.08E-11	Unigene80442	I3S166_LOTJA	Uncharacterized protein
Unigene272412	16.064	24.561	20.415	15.359	15.09	17.412	4.81	6.214	6.173	6.81E-06	Unigene272412	K7KE43_SOYBN	Uncharacterized protein
Unigene166470	5.252	4.879	4.391	3.224	3.44	2.934	1.768	1.684	1.214	5.97E-13	Unigene166470	A0A067XU13_CICAR	UDP-glycosyltransferase
Unigene274845	2.322	2.165	2.569	0	0	0.425	0.616	0.366	0.658	2.12E-31	Unigene274845	G7JB15_MEDTR	F-box/RNI/FBD-like domain protein
Unigene71384	25.263	32.112	20.231	43.836	39.034	55.968	53.249	54.43	51.911	3.06E-46	Unigene71384	C6TE76_SOYBN	Uncharacterized protein
Unigene232133	19.831	15.213	12.576	1.612	0.946	9.652	26.089	27.901	44.867	8.29E-16	Unigene232133	A0A151QM15_CAJCA	Transposon Ty3-I Gag-Pol polyprotein
Unigene293612	14.5	21.518	16.718	12.967	14.872	11.768	6.952	5.463	5.598	2.07E-08	Unigene293612	A0A151QYH4_CAJCA	Transportin-3
Unigene285960	0.568	0.617	0.39	0.283	0.343	0.457	0.172	0.046	0	0.000160351	Unigene285960	A0A151QPU9_CAJCA	FKBP12-interacting protein of 37 kDa
Unigene32757	1.256	5.907	4.445	10.85	17.927	8.781	2.425	1.83	2.252	3.10E-13	Unigene32757	G7KK90_MEDTR	Functional resistance protein, putative
Unigene273576	113.946	123.748	101.316	41.674	44.525	49.505	75.922	47.659	52.143	8.61E-05	Unigene273576	A0A0B2QIH9_GLYSO	Protein DETOXIFICATION
Unigene256923	5.132	8.429	6.635	4.19	4.837	8.887	18.844	22.091	21.224	8.57E-05	Unigene256923	I1KF87_SOYBN	Serine/threonine-protein kinase
Unigene355923	4.146	6.469	5.833	37.015	22.455	32.539	33.849	22.466	26.081	1.54E-09	Unigene355923	G7KKI2_MEDTR	Transcription factor HB29-like protein
Unigene100889	5.361	1.165	1.149	2.356	1.347	4.22	80.135	68.642	73.914	4.58E-05	Unigene100889	I1JWI2_SOYBN	Uncharacterized protein
Unigene104832	0.309	0.233	0.358	0.647	0.477	0.298	1.233	1.675	1.548	1.14E-10	Unigene104832	V7C9P2_PHAVU	Uncharacterized protein
Unigene189559	0.239	0.082	0.141	2.613	2.394	2.487	1.415	2.864	0.973	6.80E-06	Unigene189559	K7MS66_SOYBN	Diacylglycerol kinase
Unigene274169	0.159	0	0.434	2.126	2.176	1.244	20.208	7.577	10.742	1.89E-06	Unigene274169	G7K7L1_MEDTR	Leucine-rich receptor-like kinase family protein
Unigene157901	26.05	21.723	22.648	53.331	44.525	56.669	105.77	110.663	105.537	1.08E-20	Unigene157901	I1K6W0_SOYBN	Probable alanine--tRNA ligase, chloroplastic
Unigene21635	1.505	4.413	2.635	0.124	0.795	0.648	8.255	8.135	7.016	7.55E-08	Unigene21635	K7K7K2_SOYBN	Glycosyltransferase
Unigene58498	22.592	37.759	28.59	19.221	20.764	16.36	8.932	7.074	8.545	2.07E-08	Unigene58498	K7N026_SOYBN	Uncharacterized protein
Unigene68731	1.256	4.057	4.077	24.836	25.694	25.045	21.784	9.755	8.063	8.04E-10	Unigene68731	G7JPU4_MEDTR	Spotted leaf protein, putative
Unigene165067	41.477	55.069	40.624	0.602	0.268	1.361	2.182	3.157	2.159	2.07E-08	Unigene165067	I1LVH8_SOYBN	Peroxidase
Unigene191970	33.285	25.383	17.986	50.744	40.44	55.532	52.521	65.174	48.454	4.58E-05	Unigene191970	V7AUR6_PHAVU	Uncharacterized protein
Unigene68301	93.587	133.685	100.536	265.963	240.943	281.242	1128.455	1140.629	1011.271	8.62E-05	Unigene68301	A0PG70_LOTJA	Catalase
Unigene19547	6.009	12.034	6.256	5.403	3.549	9.004	1.596	1.885	2.187	0.000161087	Unigene19547	A0A072VT18_MEDTR	Non-specific serine/threonine protein kinase
Unigene260065	85.724	65.911	59.326	0	0	1.935	0.253	1.656	1.455	7.54E-08	Unigene260065	A0A0B2P370_GLYSO	Acidic endochitinase SE2
Unigene112492	19.562	40.13	23.18	13.082	11.064	22.483	52.642	48.262	46.165	2.95E-09	Unigene112492	I3SKL6_LOTJA	Uncharacterized protein
Unigene341564	0.169	7.291	3.242	0	0	0	0	0	0	4.30E-12	Unigene341564	N1QFA7_SPHMS	40S ribosomal protein S24
Unigene299436	0.648	0.932	0.759	0.195	0.117	0.648	1.223	1.373	2.762	8.04E-10	Unigene299436	V7C4F3_PHAVU	Uncharacterized protein
Unigene388977	13.234	14.679	9.042	15.483	10.219	18.592	20.329	17.817	24.422	2.96E-09	Unigene388977	V7BGN3_PHAVU	Uncharacterized protein
Unigene371959	0.588	3.07	3.654	0	0	0	0	0	0	3.08E-11	Unigene371959	D8RU96_SELML	Putative uncharacterized protein
Unigene279364	1.684	2.398	3.393	2.941	5.264	3.04	13.681	11.75	11.873	3.92E-22	Unigene279364	G7IQP0_MEDTR	NBS-LRR type disease resistance protein
Unigene35649	9.417	7.154	4.391	2.976	11.458	4.082	0.04	0.092	0	3.10E-15	Unigene35649	A0A151SY42_CAJCA	Putative pectinesterase/pectinesterase inhibitor 47
Unigene368430	0	0	0	2.941	4.402	2.902	0.101	0	0.065	2.96E-09	Unigene368430	G7IVR9_MEDTR	F-box domain containing protein
Unigene166288	23.778	25.698	23.559	53.57	42.34	49.941	15.621	16.28	14.903	8.60E-05	Unigene166288	G7LDW2_MEDTR	Cytochrome P450 family protein
Unigene363951	0.977	1.631	1.182	1.364	0.72	1.478	0.546	0.54	0.482	8.19E-18	Unigene363951	A0A151RUI0_CAJCA	Myb-related protein Zm38
Unigene322001	1.246	2.083	1.691	37.653	29.435	40.416	25.068	30.5	28.259	5.67E-09	Unigene322001	K7LJN3_SOYBN	Uncharacterized protein
Unigene70372	48.602	83.276	59.261	38.353	50.483	29.148	24.533	27.526	22.058	1.08E-08	Unigene70372	A0A0S3RRU8_PHAAN	Uncharacterized protein
Unigene46022	0.169	0.082	0.141	1.284	0.795	1.339	0.97	1.098	0.853	2.18E-10	Unigene46022	A0A0B2RBL6_GLYSO	Pentatricopeptide repeat-containing protein, chloroplastic
Unigene362714	2.77	7.634	6.722	0.478	0.192	7.271	17.096	25.357	40.159	4.06E-20	Unigene362714	A0A0L9UAL3_PHAAN	Uncharacterized protein
Unigene397431	22.532	23.204	19.732	0	0	0.457	1.182	0	0	5.34E-23	Unigene397431	K7LE20_SOYBN	Uncharacterized protein
Unigene257144	33.903	36.539	23.874	137.042	95.703	116.368	13.337	11.585	13.513	1.54E-09	Unigene257144	G7JAF4_MEDTR	Plant/F18G18-20 protein
Unigene188991	3.528	3.276	2.613	3.392	5.398	5.071	18.086	27.517	23.523	3.61E-06	Unigene188991	A0A0B2RDJ4_GLYSO	Uncharacterized protein
Unigene41232	8.8	15.72	13.064	142.614	220.087	178.821	11.246	26.474	18.212	6.82E-06	Unigene41232	Q3KN75_MEDTR	Leucanthocyanidin reductase
Unigene308969	4.255	6.592	4.326	6.723	8.754	7.76	3.466	2.8	2.725	8.04E-10	Unigene308969	V7BPN9_PHAVU	Uncharacterized protein
Unigene14105	7.205	8.374	6.375	1.151	1.532	3.912	8.791	11.485	10.149	4.33E-14	Unigene14105	V7CZ60_PHAVU	Uncharacterized protein
Unigene16088	2.362	1.727	1.268	18.441	13.583	19.804	30.908	46.643	52.449	8.62E-05	Unigene16088	G7L2P1_MEDTR	Protein DETOXIFICATION
Unigene319767	0.927	1.823	1.952	1.957	1.925	1.424	0.061	0.092	0.12	3.28E-37	Unigene319767	A0A151TNJ6_CAJCA	Retrovirus-related Pol polyprotein from transposon TNT 1-94
Unigene194136	5.989	5.016	5.02	2.427	1.992	2.732	2.041	1.144	2.91	5.56E-21	.
Unigene21974	11.769	11.622	10.354	25.633	33.326	28.595	28.989	42.104	32.448	1.09E-73	Unigene21974	I3S6U9_LOTJA	Uncharacterized protein
Unigene307653	2.88	3.851	3.675	4.429	5.624	4.73	0.657	0.732	0.779	1.29E-05	Unigene307653	G7KQK6_MEDTR	UDP-glucose:sterol glucosyltransferase
Unigene56682	14.231	19.64	12.913	11.47	11.424	11.502	5.082	3.798	4.245	1.29E-05	Unigene56682	A0A0S3RXB1_PHAAN	Uncharacterized protein
Unigene333698	3.269	4.92	3.198	3.02	2.804	3.806	16.025	15.337	15.654	2.75E-07	Unigene333698	K7LGZ7_SOYBN	Uncharacterized protein
Unigene82025	2.611	3.166	1.897	0.886	0.762	2.115	0.849	0.403	0.454	5.00E-25	Unigene82025	V7BVN5_PHAVU	Uncharacterized protein
Unigene136001	0.568	3.591	1.268	0	0	0	0	0	0	5.77E-19	Unigene136001	A0A0D9WX65_9ORYZ	Uncharacterized protein
Unigene392740	12.537	15.953	12.24	2.675	4.185	3.604	0	0	0	2.74E-23	Unigene392740	V7AUH0_PHAVU	Uncharacterized protein
Unigene310560	0	0.302	0.249	2.064	6.495	9.004	8.477	8.254	6.96	4.55E-05	Unigene310560	G7K711_MEDTR	Phospholipid-transporting ATPase
Unigene105528	1.325	3.796	0.932	3.304	3.532	2.115	1.283	0.393	0.584	3.54E-35	Unigene105528	A0A151RDH5_CAJCA	Uncharacterized protein
Unigene161698	19.782	25.122	16.859	7.095	7.666	8.982	10.7	7.742	7.526	8.61E-05	Unigene161698	Q2HV40_MEDTR	E3 ubiquitin-protein ligase, putative
Unigene192947	20.14	28.782	20.242	28.928	37.561	24.439	47.075	26.977	33.152	2.95E-09	Unigene192947	A0A151RMJ4_CAJCA	Uncharacterized protein
Unigene394779	13.434	16.844	16.165	6.873	10.83	10.853	5.143	3.834	5.023	5.23E-07	Unigene394779	A0A151U890_CAJCA	Epsin-2
Unigene293206	5.641	31.866	29.685	2.542	2.67	1.967	2.193	1.803	2.215	2.97E-19	Unigene293206	A0A151S4N5_CAJCA	Cellulose synthase-like protein E1
Unigene14408	26.379	27.507	22.009	0.31	1.188	1.669	1.192	0.201	0.222	1.29E-05	Unigene14408	A0A0S3R8S5_PHAAN	Uncharacterized protein
Unigene344389	0.578	0.85	1.214	0.044	1.406	0.691	0.485	0.421	0.204	1.61E-13	Unigene344389	A0A151SMH7_CAJCA	Uncharacterized protein
Unigene8875	3.608	2.727	2.233	0.939	0.393	4.433	1.849	3.569	2.382	7.54E-08	Unigene8875	V7CVS0_PHAVU	Uncharacterized protein
Unigene65046	16.164	15.187	14.593	27.334	26.179	33.049	13.876	15.742	14.848	1.88E-06	Unigene65046	I1KYP9_SOYBN	Glycosyltransferase
Unigene133633	38.567	54.069	39.887	74.872	86.681	92.971	195.393	158.221	145.724	1.61E-13	Unigene133633	G7L100_MEDTR	Major intrinsic protein (MIP) family transporter
Unigene195749	0	0.164	0	0	0	0.117	42.579	80.154	72.162	4.56E-05	Unigene195749	A0A0B2QAQ0_GLYSO	MLO-like protein
Unigene249583	1.664	1.288	1.312	0	0	0.064	0	0	0	3.61E-06	Unigene249583	G7KUU4_MEDTR	Glutaredoxin-C1 protein
Unigene197853	2.611	3.783	2.168	3.118	2.444	2.594	1.415	0.586	0.76	1.24E-27	Unigene197853	I1JL43_SOYBN	Uncharacterized protein
Unigene129688	19.214	24.067	15.038	5.766	3.858	5.868	13.024	10.826	9.111	2.75E-07	Unigene129688	M0TKF8_MUSAM	Pyruvate kinase
Unigene346514	32.777	29.275	21.705	29.965	25.744	39.098	56.835	47.878	54.293	1.14E-10	Unigene346514	I3SX89_LOTJA	Uncharacterized protein
Unigene228852	15.885	24.341	19.363	10.168	7.005	14.957	2.94	2.178	3.059	8.61E-05	Unigene228852	G7K1J5_MEDTR	Transmembrane protein, putative
Unigene55555	2.541	8.155	7.904	43.153	48.676	43.148	78.519	98.264	83.831	5.21E-07	Unigene55555	A0A0B2SLQ8_GLYSO	NADPH:quinone oxidoreductase
Unigene207767	13.324	167.771	118.804	0.523	0	0	0	0	2.4	0.000160466	Unigene207767	F2CRK3_HORVD	Predicted protein
Unigene54377	9.706	19.75	12.262	5.058	9.374	6.208	2.102	2.123	1.437	2.09E-20	Unigene54377	G7JAE5_MEDTR	SPFH/band 7/PHB domain membrane-associated family protein
Unigene89497	61.806	93.651	55.401	1.134	38.289	3.338	42.033	130.063	102.497	2.43E-05	Unigene89497	K7M7M4_SOYBN	Uncharacterized protein
Unigene18236	8.899	13.541	7.806	2.409	2.963	3.667	2.506	1.299	2.79	0.000299506	.
Unigene21269	0.13	0.164	0.13	1.151	0.887	1.116	2.991	2.306	3.123	2.07E-08	Unigene21269	I1NAV7_SOYBN	Uncharacterized protein
Unigene398662	4.176	5.619	3.719	3.676	3.733	3.561	0.717	0.348	0.871	8.63E-05	Unigene398662	A0A0B2SK41_GLYSO	Uncharacterized protein
Unigene143156	571.077	803.358	554.61	176.883	246.14	221.628	454.825	460.754	512.049	1.90E-24	Unigene143156	I1J1D1_BRADI	Uncharacterized protein
Unigene105877	5.81	8.265	4.575	2.011	1.013	6.846	10.7	11.832	9.843	0.000161469	Unigene105877	I1L8U0_SOYBN	Uncharacterized protein
Unigene99182	0.528	4.482	3.805	0	0	0	0	0	0	0.000300727	Unigene99182	F2DEU3_HORVD	Predicted protein
Unigene173894	43.42	39.733	29.782	67.742	58.484	78.578	81.742	84.006	91.69	3.07E-11	Unigene173894	V7BLQ8_PHAVU	Uncharacterized protein
Unigene62054	0	0	0	4.172	2.168	3.593	3.739	1.684	1.566	5.22E-07	Unigene62054	N1PVQ0_DOTSN	Adenylate kinase
Unigene238006	33.504	48.34	33.458	1.116	1.465	3.136	6.406	4.868	4.347	3.07E-11	Unigene238006	W9RKS3_9ROSA	Hexosyltransferase
Unigene76123	0	0.562	0.152	27.201	20.295	24.162	28.049	26.501	29.695	9.97E-07	Unigene76123	K7N2T9_SOYBN	Uncharacterized protein
Unigene265588	0	0	0	13.667	4.921	13.001	0.374	0.146	0.037	1.15E-14	Unigene265588	A0A0B2SIL2_GLYSO	Squamosa promoter-binding-like protein 7
Unigene369614	1.585	2.481	0.846	5.695	6.269	14.648	142.245	139.269	105.435	1.59E-17	Unigene369614	I3S626_MEDTR	Uncharacterized protein
Unigene264021	0	0.439	0.575	4.057	6.361	2.03	0.899	1.071	0.788	4.56E-05	Unigene264021	G7K698_MEDTR	MYB transcription factor MYB51
Unigene19232	3.109	1.206	1.008	4.827	5.248	4.911	6.103	5.216	2.994	6.92E-35	Unigene19232	G7KEN1_MEDTR	Cation-transporting ATPase plant
Unigene213983	7.215	10.8	8.576	18.193	24.966	22.281	1.91	2.462	3.717	5.67E-09	Unigene213983	K7MK05_SOYBN	Uncharacterized protein
Unigene49861	1.016	1.22	0.52	1.134	1.841	1.127	0.162	0.22	0.278	5.55E-21	Unigene49861	A5C5S0_VITVI	Putative uncharacterized protein
Unigene140759	0.807	1.741	1.203	0.345	0.218	0.542	1.152	0.769	1.409	0.000301875	Unigene140759	K7MP23_SOYBN	Uncharacterized protein
Unigene221846	1.146	0.644	0.52	27.733	36.95	27.32	116.116	195.118	160.599	0.000300522	Unigene221846	K7LY78_SOYBN	Uncharacterized protein
Unigene151098	0.399	0.713	0.195	1.116	1.758	0.425	3.203	1.629	2.512	1.08E-08	Unigene151098	I1MED1_SOYBN	Uncharacterized protein
Unigene219580	55.698	41.364	30.53	1.391	2.243	12.692	8.77	4.301	6.757	2.18E-10	Unigene219580	A0A0B2RW39_GLYSO	Uncharacterized protein
Unigene97972	1.016	0.315	0.271	4.88	3.816	4.167	0.96	0.503	1.251	2.07E-08	Unigene97972	A0A0L9VE02_PHAAN	Uncharacterized protein
Unigene190634	14.709	17.886	16.1	10.31	14.186	5.995	3.102	2.983	5.839	6.82E-06	Unigene190634	A0A151U578_CAJCA	Retrovirus-related Pol polyprotein from transposon TNT 1-94
Unigene132230	9.587	14.898	17.986	13.127	13.952	13.351	4.486	2.032	3.93	1.89E-06	Unigene132230	V7CKR9_PHAVU	Uncharacterized protein
Unigene26795	6.408	12.061	7.427	24.509	30.389	26.554	36.749	48.537	42.402	1.54E-09	Unigene26795	V7CVB1_PHAVU	Uncharacterized protein
Unigene142949	7.494	15.912	16.729	4.491	13.282	2.466	2.617	3.285	2.632	2.22E-16	Unigene142949	G7J0A1_MEDTR	NB-ARC domain disease resistance protein
Unigene199033	0	0	0	85.023	85.559	78.993	0.808	1.116	1.779	0.000161179	Unigene199033	I1LVW7_SOYBN	Uncharacterized protein
Unigene187765	1.993	2.536	1.214	6.493	11.667	7.058	0	0	0.065	0.000160925	Unigene187765	A0A0R0I5X2_SOYBN	Uncharacterized protein
Unigene98617	14.749	18.338	13.335	6.307	4.737	7.951	11.67	11.97	11.252	4.57E-05	Unigene98617	I1KMJ0_SOYBN	Uncharacterized protein
Unigene318609	2.362	4.633	2.309	4.934	6.151	3.008	1.021	1.016	0.667	4.56E-05	Unigene318609	G7I8G1_MEDTR	P-loop nucleoside triphosphate hydrolase superfamily protein, putative
Unigene195765	1.196	3.248	4.25	1.107	0.929	1.552	0.162	0	0.083	2.18E-10	Unigene195765	V7CZD4_PHAVU	Phosphoinositide phospholipase C
Unigene15837	16.772	15.213	16.176	5.075	4.235	6.027	6.265	4.319	6.043	1.29E-05	Unigene15837	A0A151RL70_CAJCA	Putative cysteine-rich receptor-like protein kinase 12
Unigene105587	3.647	5.565	3.491	1.895	1.389	2.838	0.465	0.595	0.677	7.54E-08	Unigene105587	I1JCB2_SOYBN	Uncharacterized protein
Unigene318679	12.587	13.5	11.069	10.709	9.951	15.786	54.865	49.873	56.851	5.67E-09	Unigene318679	A0A072UAR1_MEDTR	Plant/T1N15-5 protein
Unigene170926	1.056	2.974	2.255	3.729	5.147	3.295	1.425	1.849	1.826	5.98E-13	Unigene170926	A5B4I5_VITVI	Putative uncharacterized protein
Unigene54870	10.862	25.04	15.829	6.625	10.52	9.163	3.809	3.487	3.448	1.89E-06	Unigene54870	I1KLI0_SOYBN	Uncharacterized protein
Unigene108615	1.256	2.604	1.832	4.703	8.905	7.888	0.707	0.311	0	6.82E-06	Unigene108615	I3SN69_LOTJA	Uncharacterized protein
Unigene57653	6.338	8.223	6.613	19.354	12.629	18.73	0.455	0	0	2.42E-05	Unigene57653	A0A0S3R6Q9_PHAAN	Uncharacterized protein
Unigene72945	9.248	10.361	6.407	13.251	12.562	17.327	18.885	15.786	18.138	0.000300604	Unigene72945	C6TNI9_SOYBN	Uncharacterized protein
Unigene343141	8.361	14.377	11.319	23.525	24.037	21.547	21.845	26.053	17.535	2.42E-05	Unigene343141	W9QTC3_9ROSA	Cytosolic 5'-nucleotidase III-like protein
Unigene240620	7.873	19.023	15.623	32.631	9.959	19.443	0	0.128	0	6.80E-06	Unigene240620	A0A0B2RWH9_GLYSO	Uncharacterized protein
Unigene348214	6.727	9.964	6.169	18.627	16.144	18.613	6.467	8.977	6.673	1.53E-19	Unigene348214	Q9M4K9_PEA	Cyclin A3.1
Unigene153099	2.432	5.688	5.312	20.549	6.059	27.043	1.596	16.536	7.452	9.94E-07	Unigene153099	K7N161_SOYBN	Uncharacterized protein
Unigene295531	0	0.987	0.249	11.807	24.179	10.237	0	0	0	4.55E-05	Unigene295531	V7AHL4_PHAVU	Serine/threonine-protein kinase
Unigene171332	431.619	546.322	456.85	377.221	347.291	334.191	205.992	148.732	175.892	0.000160776	Unigene171332	I1MWK2_SOYBN	Uncharacterized protein
Unigene10144	48.054	45.037	40.613	27.715	42.081	33.708	0.94	1.784	1.39	2.23E-12	Unigene10144	A0A0L9VNY2_PHAAN	Uncharacterized protein
Unigene92546	1.764	3.454	3.057	2.09	2.084	1.807	1.182	0.686	1.613	2.75E-07	Unigene92546	I1JLS2_SOYBN	Uncharacterized protein
Unigene84093	0	0.562	0.184	10.744	4.076	15.626	79.075	57.331	51.828	8.58E-05	Unigene84093	A0A072TXH2_MEDTR	LRR receptor-like kinase
Unigene262497	73.536	98.324	71.848	55.2	62.753	69.224	28.271	31.562	30.326	9.94E-07	Unigene262497	I7K8L3_9ROSA	T4.15 protein
Unigene358350	6.488	9.142	6.96	4.508	3.331	4.592	20.097	17.222	17.035	3.60E-06	Unigene358350	D1MJ53_PEA	Proliferating cell nuclear antigen gene-controlling element binding factor
Unigene153153	0.897	6.675	3.491	0	0	0	0	0	0	8.29E-16	Unigene153153	A0A151RI55_CAJCA	Uncharacterized protein
Unigene8397	17.938	18.187	12.511	35.386	29.075	24.556	72.527	55.766	49.455	5.23E-07	Unigene8397	A0A151TMH8_CAJCA	Uncharacterized protein
Unigene127411	7.893	9.265	6.798	3.198	1.758	5.294	42.589	38.27	39.622	5.23E-07	Unigene127411	A0A0R0JSW9_SOYBN	Uncharacterized protein
Unigene28946	0.937	0.397	0.759	3.206	2.762	2.285	3.93	5.399	4.263	1.08E-20	Unigene28946	A0A072UM16_MEDTR	DHHA1 domain protein
Unigene280560	6.318	5.304	8.337	11.524	13.123	6.006	1.303	0.467	0	4.56E-05	Unigene280560	V5TIM1_CICAR	NBS-LRR protein
Unigene9162	6.109	5.14	3.361	27.901	15.985	38.247	92.685	49.791	51.327	2.96E-09	Unigene9162	I1MJQ4_SOYBN	Uncharacterized protein
Unigene249624	3.448	2.398	1.583	6.041	15.676	4.996	0.818	0.714	0.825	1.60E-11	.
Unigene151528	1.256	1.412	1.529	15.12	12.487	12.395	14.762	11.603	12.883	2.75E-07	Unigene151528	I1MB92_SOYBN	Uncharacterized protein
Unigene290996	0.518	1.083	1.106	0.593	0.544	0.659	5.133	2.983	3.652	4.18E-10	Unigene290996	G7JN94_MEDTR	C2H2-type zinc finger protein, putative
Unigene251104	7.006	17.379	12.761	0.08	1.322	0	0.091	0	0.139	3.10E-13	Unigene251104	A0A151S419_CAJCA	ABC transporter C family member 10
Unigene248454	0	0	0	0	0	0	8.821	1.858	8.592	9.95E-07	Unigene248454	Q41680_9FABA	Narbonin
Unigene84368	6.737	10.211	5.161	9.681	13.567	11.257	8.892	15.914	11.993	3.61E-06	Unigene84368	A0A072VIJ8_MEDTR	Na+-bile acid cotransporter
Unigene160747	16.234	19.311	13.162	8.574	10.361	9.95	19.753	18.906	13.782	1.54E-09	Unigene160747	A0A151S158_CAJCA	Uncharacterized protein
Unigene234765	0	0	0	0	0	0	2.223	5.042	2.827	2.75E-07	Unigene234765	Q7XLX2_ORYSJ	OSJNBa0042I15.19 protein
Unigene339503	0	0.384	0.239	1.86	1.406	2.966	19.39	24.854	20.27	4.58E-05	Unigene339503	G7L2Q5_MEDTR	Ankyrin repeat protein
Unigene25416	2.023	3.372	2.32	5.979	5.348	5.591	1.526	2.233	1.779	8.03E-10	Unigene25416	K7LAT8_SOYBN	Uncharacterized protein
Unigene11830	14.53	15.72	10.235	11.293	14.102	12.661	44.812	39.587	43.199	4.56E-05	Unigene11830	I1JCF7_SOYBN	Alpha-mannosidase
Unigene132291	1.664	1.083	0.987	8.84	6.695	7.399	0.818	0.668	0.306	6.82E-06	Unigene132291	C6TE01_SOYBN	Uncharacterized protein
Unigene118697	5.152	7.442	6.744	2.019	0.427	1.733	5.557	9.252	8.731	1.32E-25	Unigene118697	A0A151RJ01_CAJCA	Retrovirus-related Pol polyprotein from transposon TNT 1-94
Unigene380170	8.75	10.485	9.02	4.969	6.076	8.472	12.873	18.998	16.673	0.000161498	Unigene380170	A0A151U2K9_CAJCA	Cytochrome c oxidase assembly protein COX15 isogeny
Unigene39435	14.55	16.296	12.88	49.965	43.336	40.554	17.531	15.813	18.759	3.61E-06	Unigene39435	M9RR30_9FABA	Dehydration responsive element binding protein 2
Unigene141459	4.235	4.441	3.903	2.95	2.469	8.1	15.732	10.231	12.262	0.000160735	Unigene141459	I1KGT2_SOYBN	Uncharacterized protein
Unigene89905	18.556	21.504	16.328	52.294	34.046	48.994	29.302	22.493	25.589	0.000160586	Unigene89905	I1MLD2_SOYBN	Uncharacterized protein
Unigene331881	51.014	57.975	43.681	16.989	17.584	21.197	15.146	11.329	11.066	2.42E-05	Unigene331881	V7BWQ8_PHAVU	Uncharacterized protein
Unigene64560	1.415	3.002	0.618	3.49	4.126	3.242	1.394	1.675	1.149	3.95E-08	Unigene64560	V7B5C7_PHAVU	Uncharacterized protein
Unigene285813	1.943	1.508	1.67	1.205	1.917	2.562	0.313	0.229	0.324	2.75E-07	Unigene285813	D8KYG4_9FABA	Ethylene-responsive factor 2
Unigene34874	10.573	9.649	8.478	4.154	5.164	5.283	3.072	4.2	3.086	1.29E-05	Unigene34874	G7INX5_MEDTR	Strubbelig receptor family 3 protein
Unigene259838	0	0	0	3.942	3.565	3.232	1.546	0.393	1.761	8.62E-05	Unigene259838	M2LWH4_BAUCO	Uncharacterized protein
Unigene3281	2.053	1.302	1.095	3.676	3.431	7.622	6.467	11.567	10.028	8.58E-05	Unigene3281	K7K8S9_SOYBN	Uncharacterized protein
Unigene69542	2.362	3.947	3.35	0.31	0.159	3.232	0.424	0.375	1.186	1.12E-18	Unigene69542	I3T0U5_LOTJA	Uncharacterized protein
Unigene33177	60.72	59.099	46.836	11.816	14.688	6.325	71.436	36.165	42.281	1.54E-09	Unigene33177	I3ST59_LOTJA	Uncharacterized protein
Unigene285192	0	0.178	0	0.877	1.665	0.935	0.071	0	0	4.57E-05	Unigene285192	A0A151RID3_CAJCA	Retrovirus-related Pol polyprotein from transposon TNT 1-94
Unigene391094	5.471	3.44	3.751	4.88	4.385	5.719	8.245	7.842	7.943	4.56E-05	Unigene391094	V7BC18_PHAVU	Uncharacterized protein
Unigene35522	6.587	7.195	9.281	10.904	9.215	10.237	4.244	2.855	3.503	5.22E-07	Unigene35522	V7CG14_PHAVU	Uncharacterized protein
Unigene127240	7.853	9.964	7.882	33.614	28.573	30.785	64.302	58.786	53.413	0.000301855	Unigene127240	C0LZJ0_DIOKA	Beta-carotene hydroxylase
Unigene187258	34.003	23.601	19.645	1.585	1.49	104.707	100.495	59.747	65.999	1.08E-08	Unigene187258	I3SHN0_MEDTR	Uncharacterized protein
Unigene176424	17.33	31.235	28.85	13.286	11.232	9.663	12.772	9.554	15.107	8.03E-10	Unigene176424	A0A072U125_MEDTR	LRR receptor-like kinase, putative
Unigene7551	16.882	23.56	18.876	38.787	36.44	35.728	57.805	46.332	43.7	9.96E-07	Unigene7551	V7CBT6_PHAVU	Uncharacterized protein
Unigene43100	7.783	9.238	9.205	0.647	1.791	2.647	8.366	3.615	7.498	8.60E-05	Unigene43100	I1JCQ3_SOYBN	Uncharacterized protein
Unigene222735	8.949	6.921	11.2	7.431	6.804	2.317	2.203	4.392	1.668	8.59E-05	Unigene222735	A0A0R0H5I4_SOYBN	Uncharacterized protein
Unigene177717	2.78	3.084	2.136	0.797	0.896	0.776	1.293	0.677	0.621	2.75E-07	Unigene177717	A0A0B2QIM1_GLYSO	Uncharacterized protein
Unigene134893	16.234	19.147	19.862	12.879	13.91	16.052	8.063	5.866	5.681	2.18E-10	Unigene134893	I1N0T2_SOYBN	Uncharacterized protein
Unigene339441	2.103	5.77	4.25	3.384	2.661	7.122	1.344	0.787	1.418	2.42E-05	Unigene339441	I1JGI9_SOYBN	Uncharacterized protein
Unigene379971	46.589	39.075	34.65	33.729	28.347	98.797	92.129	71.049	75.332	2.07E-08	Unigene379971	K7LPV8_SOYBN	Uncharacterized protein
Unigene333307	0.638	0.247	0	8.025	4.042	6.814	1.627	1.29	2.169	0.000161393	Unigene333307	A0A151TW90_CAJCA	Zinc finger protein MAGPIE
Unigene54112	5.521	8.607	5.952	15.173	14.228	18.794	22.795	23.6	20.056	1.79E-26	Unigene54112	A0A151SIQ5_CAJCA	Uncharacterized protein
Unigene348837	55.229	64.787	51.368	5.518	10.637	11.353	7.629	4.447	6.08	3.60E-06	Unigene348837	C6T8Q3_SOYBN	Uncharacterized protein
Unigene360769	8.222	10.896	8.912	15.031	15.19	18.433	9.286	9.782	7.331	3.10E-15	Unigene360769	A0A151TTV6_CAJCA	Uncharacterized protein
Unigene129706	33.425	26.479	22.486	34.252	41.21	51.301	109.609	125.03	118.308	4.56E-05	Unigene129706	V7CJQ2_PHAVU	Uncharacterized protein
Unigene212284	24.266	19.229	17.108	50.523	39.846	47.889	72.376	78.095	65.86	2.42E-05	Unigene212284	A0A151SW49_CAJCA	Uncharacterized protein
Unigene283089	0.508	1.179	1.106	6.555	2.804	5.092	0.899	0.412	0.519	8.02E-10	Unigene283089	I1MML5_SOYBN	Uncharacterized protein
Unigene195635	0.259	0	0	0.177	0.092	0.446	1.021	1.016	4.514	3.96E-08	Unigene195635	A0A151U529_CAJCA	Putative ribonuclease H protein At1g65750 family
Unigene81116	5.411	2.645	1.897	12.542	6.787	11.172	13.772	12.29	10.028	3.95E-08	Unigene81116	A0A0L9TD93_PHAAN	Uncharacterized protein
Unigene151547	0.518	1.453	1.095	1.196	1.364	1.169	0.091	0.165	0.473	0.000300176	Unigene151547	A0A072V0Q4_MEDTR	Uncharacterized protein
Unigene299837	2.641	3.947	4.879	37.529	40.733	41.713	110.438	117.517	123.554	5.93E-17	Unigene299837	G7I982_MEDTR	Receptor-like kinase
Unigene47388	4.734	7.812	3.079	4.854	3.138	10.258	2.102	1.272	3.225	5.97E-15	Unigene47388	C6TKT7_SOYBN	Uncharacterized protein
Unigene271546	1.445	1.7	0.466	1.222	1.624	1.127	0.505	0.512	0.343	0.000160758	Unigene271546	G7J9Y1_MEDTR	Methyltransferase PMT16, putative
Unigene364168	14.041	45.133	19.049	13.764	14.429	8.791	2.516	5.051	4.124	9.97E-07	Unigene364168	A0A072TRQ2_MEDTR	NB-ARC domain disease resistance protein, putative
Unigene2347	36.235	74.449	50.327	13.862	19.5	12.629	8.649	9.142	9.305	8.58E-05	Unigene2347	I1LF87_SOYBN	Uncharacterized protein
Unigene118185	833.779	798.588	588.458	70.984	67.147	112.712	37.668	24.635	23.727	2.24E-14	Unigene118185	I1MUI9_SOYBN	Uncharacterized protein
Unigene340119	0	0	0	1.391	0.929	0.521	0.657	0.073	0.723	4.19E-10	Unigene340119	F2E9Z3_HORVD	Predicted protein
Unigene192027	12.686	12.883	10.224	4.234	0.912	5.602	9.569	7.147	8.416	2.09E-20	Unigene192027	G7L2B1_MEDTR	Uncharacterized protein
Unigene383079	0	0.973	0.651	7.307	4.737	3.742	0	0	1.121	1.13E-10	Unigene383079	A0A0R4J3C5_SOYBN	Uncharacterized protein
Unigene273387	9.388	11.472	13.769	22.4	22.254	22.036	29.201	27.261	28.064	5.92E-11	Unigene273387	A0A151S444_CAJCA	Protein COBRA
Unigene180066	19.493	24.245	20.296	5.846	5.139	5.464	6.618	6.003	5.505	1.28E-05	Unigene180066	A0A0B2S9S3_GLYSO	Hexosyltransferase
Unigene175812	21.237	25.342	16.306	72.241	67.866	69.245	83.015	73.931	71.439	1.15E-16	Unigene175812	I3SNA3_MEDTR	Diacylglycerol kinase
Unigene233239	0.07	0.452	0.163	2.25	3.858	2.349	1.283	1.116	0.89	0.000300993	Unigene233239	K7KA75_SOYBN	Potassium transporter
Unigene399817	9.677	12.445	10.376	34.163	22.187	40.001	35.031	34.82	35.553	0.000299739	Unigene399817	I1MYS4_SOYBN	Uncharacterized protein
Unigene325949	137.047	144.691	116.029	1.816	0.962	43.35	1.263	0.714	4.069	8.60E-05	Unigene325949	A0A0B2QQL9_GLYSO	Uncharacterized protein
Unigene148223	7.255	5.222	4.109	12.843	7.198	21.016	4.88	3.999	4.643	1.54E-09	Unigene148223	I1KSN1_SOYBN	Uncharacterized protein
Unigene115339	1.993	3.125	3.003	0	0	0	0	0	0.185	2.43E-05	Unigene115339	I3S2K0_MEDTR	Polyketide cyclase/dehydrase and lipid transporter
Unigene384714	7.843	14.775	8.955	4.154	4.369	6.527	1.728	1.702	1.613	2.42E-05	Unigene384714	G7KDL7_MEDTR	HhH-GPD base excision DNA repair family protein
Unigene300355	6.607	4.427	9.226	3.888	4.076	4.443	5.759	5.774	6.794	1.14E-10	Unigene300355	I1LLD6_SOYBN	Uncharacterized protein
Unigene13376	211.738	209.532	180.179	192.543	172.122	265.85	312.984	323.873	306.23	3.07E-11	Unigene13376	A0A151TJU9_CAJCA	40S ribosomal protein S10-1
Unigene343680	0.399	0.644	0.26	0.912	1.055	1.222	0.323	0.393	0.195	1.89E-06	Unigene343680	A0A151TVW8_CAJCA	Putative ribonuclease H protein At1g65750 family
Unigene115033	0	0	0	7.024	5.055	10.726	0.061	0	0.065	9.95E-07	Unigene115033	I1N492_SOYBN	Uncharacterized protein
Unigene288510	5.91	6.291	4.521	14.916	14.579	15.286	27.867	29.201	28.166	2.75E-07	Unigene288510	I1JS71_SOYBN	Uncharacterized protein
Unigene42067	3.179	4.838	2.071	5.802	5.047	8.121	16.652	15.127	15.978	2.07E-08	Unigene42067	I1JIM3_SOYBN	Uncharacterized protein
Unigene259275	30.754	37.362	12.024	0	0	0	0	0	0	8.62E-05	Unigene259275	A0A072U7J9_MEDTR	Ankyrin repeat protein
Unigene40423	9.537	9.046	7.025	5.164	4.026	7.43	5.163	2.855	2.818	5.23E-07	Unigene40423	I1MHR3_SOYBN	Uncharacterized protein
Unigene269767	22.014	34.045	24.253	15.394	16.228	19.549	6.871	6.955	7.442	8.61E-05	Unigene269767	A5AX59_VITVI	Putative uncharacterized protein
Unigene132418	0.289	1.124	0.748	3.065	8.277	2.881	4.213	1.885	1.325	8.61E-05	.
Unigene158963	11.819	17.173	12.197	19.788	25.752	18.209	0.707	0.558	0.751	5.01E-25	Unigene158963	A0A072U5K5_MEDTR	Triacylglycerol lipase-like protein
Unigene154614	0.14	1.028	1.756	6.696	3.055	5.634	6.062	8.721	6.553	7.55E-08	Unigene154614	G7K1A4_MEDTR	LRR receptor-like kinase family protein
Unigene364448	23.379	32.4	29.002	6.909	8.855	7.462	1.869	2.123	3.077	2.75E-07	Unigene364448	I1JBQ0_SOYBN	Uncharacterized protein
Unigene302731	45.642	50.464	38.813	17.033	20.865	26.32	20.542	16.17	16.85	5.23E-07	Unigene302731	I1JAE5_SOYBN	Uncharacterized protein
Unigene257993	15.736	16.735	14.864	4.96	3.189	7.813	0.253	0.256	0.148	2.09E-20	Unigene257993	I1NAQ4_SOYBN	Uncharacterized protein
Unigene259034	11.69	11.047	9.27	6.174	7.047	5.708	1.455	1.043	1.631	1.89E-06	Unigene259034	A0A151TGL2_CAJCA	Putative alpha,alpha-trehalose-phosphate synthase [UDP-forming] 9
Unigene268342	0.787	0.754	0.564	8.831	6.779	12.427	11.246	16.545	15.552	6.80E-06	Unigene268342	A0A151SZR3_CAJCA	RING-H2 zinc finger protein RHA2b
Unigene274994	4.594	11.129	3.567	43.942	37.427	31.657	14.833	21.057	19.38	1.14E-10	Unigene274994	M5XDZ3_PRUPE	Uncharacterized protein
Unigene43888	36.743	47.641	31.582	4.641	2.494	6.527	0.354	0.339	0.769	4.57E-05	Unigene43888	G7IL36_MEDTR	Myb transcription factor
Unigene17456	12.367	12.047	11.937	5.27	8.922	12.374	1.566	5.683	7.229	4.57E-05	Unigene17456	I1MQT7_SOYBN	Uncharacterized protein
Unigene18563	10.922	16.488	13.574	3.738	4.034	3.827	4.294	3.395	2.929	4.57E-05	Unigene18563	K7L5Y4_SOYBN	Uncharacterized protein
Unigene1796	34.202	27.644	22.93	36.909	28.615	52.641	49.247	48.363	46.554	0.000301413	Unigene1796	V7BYA9_PHAVU	Uncharacterized protein
Unigene271133	23.569	33.634	23.147	19.974	23.576	26.639	10.488	6.415	6.191	0.000299597	Unigene271133	A0A103Y907_CYNCS	Protein kinase, catalytic domain-containing protein
Unigene322630	19.283	20.956	17.022	48.424	39.729	48.006	23.906	20.315	21.752	3.07E-11	Unigene322630	G7JRV7_MEDTR	Transport inhibitor response 1 protein
Unigene310677	0.538	3.276	1.496	0.08	0	0	0.798	0.156	0.13	2.23E-12	Unigene310677	I1N6E8_SOYBN	Uncharacterized protein
Unigene82130	24.804	30.673	21.618	28.379	24.664	39.906	52.45	58.85	52.699	2.95E-09	Unigene82130	C6THL5_SOYBN	Uncharacterized protein
Unigene23809	3.219	2.947	3.079	0	0	0	0.748	0.128	1.251	4.56E-05	Unigene23809	A0A072UBH9_MEDTR	Disease resistance protein (TIR-NBS-LRR class)
Unigene153838	1.445	1.412	1.572	8.45	9.089	14.468	27.665	17.268	24.023	2.96E-09	Unigene153838	I1K0L9_SOYBN	Uncharacterized protein
Unigene204975	10.275	72.969	7.372	14.907	13.257	14.914	3.981	3.862	3.049	8.61E-05	Unigene204975	K7KAR0_SOYBN	Uncharacterized protein
Unigene311366	1.106	1.069	1.594	1.143	1.138	0.68	1.394	1.72	1.39	3.10E-13	Unigene311366	A0A072UBH6_MEDTR	Cyclic nucleotide-gated cation channel protein
Unigene274696	48.094	75.08	61.18	25.713	34.055	39.321	68.283	65.521	71.921	1.15E-14	Unigene274696	G7J5Q2_MEDTR	Processing peptidase
Unigene360938	143.674	73.805	53.797	8.078	5.607	9.184	23.431	8.968	13.198	1.12E-18	Unigene360938	A0A151TS71_CAJCA	Flavonol synthase/flavanone 3-hydroxylase
Unigene194451	0.309	0.247	0.239	0.159	0.636	0.532	0.849	1.135	0.779	4.29E-16	Unigene194451	A0A151RFG7_CAJCA	Uncharacterized protein
Unigene313844	0.767	1.713	1.355	3.525	5.54	5.273	1.172	2.187	1.854	1.54E-09	Unigene313844	A0A072UU51_MEDTR	Bacterial trigger factor protein
Unigene252909	0.1	0.055	0.022	12.303	4.285	12.087	4.648	2.178	3.568	5.22E-07	Unigene252909	G7J666_MEDTR	LRR receptor-like kinase
Unigene211475	11.869	16.515	12.913	13.056	8.863	8.844	3.648	4.594	4.115	8.27E-12	Unigene211475	A0A0B2S7Y3_GLYSO	Putative glutamate carboxypeptidase 2
Unigene52952	13.872	13.815	8.576	15.616	13.081	25.364	32.384	31.132	30.529	4.57E-05	Unigene52952	A0A0B2NV95_GLYSO	Nudix hydrolase 26, chloroplastic
Unigene210152	1.026	1.658	0.737	4.039	2.569	3.869	1	0.476	0.473	8.61E-05	Unigene210152	A0A0R0EVP4_SOYBN	Uncharacterized protein
Unigene290234	4.554	2.028	1.735	31.231	28.071	30.413	20.612	13.324	9.491	8.60E-29	Unigene290234	A0A072VKL8_MEDTR	Uncharacterized protein
Unigene368754	19.493	26.712	18.951	21.09	11.976	20.261	3.718	2.123	2.753	3.61E-06	Unigene368754	A0A072TUM4_MEDTR	Disease resistance protein (TIR-NBS-LRR class), putative
Unigene278176	6.687	218.797	115.909	5.102	3.833	6.899	5.719	40.804	7.257	1.61E-13	Unigene278176	A0A0R0CRP7_SOYBN	Uncharacterized protein
Unigene181271	1.385	1.521	0.976	9.291	9.315	11.417	18.763	29.119	20.01	5.67E-09	Unigene181271	A0A0B2P9E5_GLYSO	Uncharacterized protein
Unigene253382	1.226	2.056	0.412	1.275	2.477	5.719	4.476	9.041	5.125	1.29E-05	Unigene253382	I1LED4_SOYBN	Uncharacterized protein
Unigene193608	2.033	1.672	1.713	0.487	0.653	1.637	1.566	1.876	2.465	2.09E-20	Unigene193608	A0A0B2PK55_GLYSO	Endo-1,3(4)-beta-glucanase 1
Unigene144823	45.652	41.473	30.498	103.871	108.031	123.884	197.798	182.892	180.795	0.000301074	Unigene144823	I3T372_LOTJA	Uncharacterized protein
Unigene153520	24.077	32.003	24.426	15.554	18.689	19.793	12.175	11.384	10.964	0.000300665	Unigene153520	V7BL72_PHAVU	Uncharacterized protein
Unigene140102	17.181	15.789	11.481	13.508	20.388	18.826	81.833	77.829	56.351	9.97E-07	Unigene140102	A0A151SMR8_CAJCA	Uncharacterized protein
Unigene170866	16.672	46.709	18.464	9.141	30.305	17.125	31.201	64.826	47.036	8.29E-12	Unigene170866	I1KTM3_SOYBN	Uncharacterized protein
Unigene365778	22.373	25.643	22.334	23.047	23.986	29.775	66.869	56.8	62.078	2.24E-14	Unigene365778	I1JSD2_SOYBN	Uncharacterized protein
Unigene124832	1.495	3.084	2.494	0.948	1.975	0.064	0	0.54	0.982	5.67E-09	Unigene124832	A0A151R9Y6_CAJCA	Polyprotein
Unigene240857	6.547	10.197	6.787	20.319	20.798	26.15	5.264	4.521	5.227	1.44E-07	Unigene240857	A0A151TIF2_CAJCA	PI-PLC X domain-containing protein At5g67130 family
Unigene113427	1.864	0.288	2.58	4.845	1.423	3.444	18.117	17.689	21.187	2.07E-08	Unigene113427	G8A217_MEDTR	LRR receptor-like kinase
Unigene197665	107.818	102.477	105.349	231.055	130.854	193.99	74.639	53.973	53.598	9.95E-07	Unigene197665	I3T5F8_LOTJA	Uncharacterized protein
Unigene303689	16.164	37.101	22.085	12.303	18.011	11.427	4.597	6.644	4.134	0.000160386	Unigene303689	A0A067JMG5_JATCU	Uncharacterized protein
Unigene14015	0.06	0.493	0.228	8.105	2.486	5.942	11.246	13.251	9.843	2.43E-05	Unigene14015	A0A151RZV4_CAJCA	Protein IQ-DOMAIN 1
Unigene290155	48.213	116.224	76.283	17.352	30.523	48.516	13.742	19.272	15.098	0.000300778	Unigene290155	A0A0S3RYR3_PHAAN	Phenylalanine ammonia-lyase
Unigene246374	83.492	42.83	65.549	105.926	57.631	147.685	72.941	19.071	59.715	3.95E-08	Unigene246374	I1L2Z1_SOYBN	Glycosyltransferase
Unigene333256	0.598	0.836	0.585	3.88	2.745	4.996	6.174	5.436	5.338	8.19E-18	Unigene333256	V7C6G9_PHAVU	Uncharacterized protein
Unigene71112	0	0	0	0.027	0.151	0.298	1.617	1.455	1.492	4.56E-05	.
Unigene305884	60.541	60.99	54.675	203.571	175.604	230.324	135.132	104.971	104.573	1.89E-06	Unigene305884	G7J2K6_MEDTR	Enoyl-(Acyl carrier) reductase
Unigene38205	0.359	0.932	0.889	0.115	0.393	0.468	1.334	1.794	1.047	1.59E-11	Unigene38205	G7K2D3_MEDTR	Serine/threonine-protein kinase
Unigene20215	34.501	51.355	41.524	9.185	11.776	9.62	46.206	49.187	41.744	0.000161335	Unigene20215	A0A061GDP3_THECC	Teosinte branched 1, putative isoform 1
Unigene340930	20.28	27.685	21.478	5.5	2.092	8.345	1.445	1.922	0.593	3.61E-06	Unigene340930	V7BS64_PHAVU	CASP-like protein
Unigene191649	30.206	69.241	39.128	61.249	55.781	57.392	94.231	78.534	62.82	0.000160902	Unigene191649	Q2HVF3_MEDTR	Protein F12F1.11-, putative
Unigene296820	5.142	7.511	4.966	21.639	27.192	26.31	145.984	195.731	172.935	4.19E-10	Unigene296820	I1KSZ7_SOYBN	Uncharacterized protein
Unigene101178	96.437	101.532	81.693	101.914	56.626	76.144	11.468	11.054	9.871	4.18E-10	Unigene101178	G7JMR7_MEDTR	3-oxo-delta(4,5)-steroid 5-beta-reductase-like protein
Unigene108093	19.463	39.829	32.395	8.919	16.136	9.333	3.617	4.612	3.105	1.59E-11	Unigene108093	A0A0B2Q148_GLYSO	Putative AC transposase
Unigene192886	25.004	23.642	24.665	9.097	12.462	15.169	6.679	7.065	4.977	0.000300288	Unigene192886	G7I7H1_MEDTR	Phosphoglycerate/bisphosphoglycerate mutase family protein
Unigene340302	47.237	48.82	48.636	108.3	92.121	115.763	77.428	61.44	63.672	1.16E-12	Unigene340302	G7LED0_MEDTR	Asparagine-tRNA ligase
Unigene126372	11.769	14.131	14.04	24.801	24.974	25.395	5.436	7.65	7.016	8.29E-12	.
Unigene24351	15.357	7.62	7.502	32.79	62.594	45.072	102.88	82.744	95.323	8.60E-05	Unigene24351	C6SYF2_SOYBN	Putative uncharacterized protein
Unigene197153	0	0	0	7.786	1.331	2.296	2.476	0.787	1.196	2.24E-14	Unigene197153	A0A150VIH3_9PEZI	Uncharacterized protein
Unigene223444	0.797	0.918	0.499	1.568	1.431	3.689	33.636	22.704	20.297	3.61E-06	Unigene223444	G7LJ03_MEDTR	Puromycin-sensitive aminopeptidase-like protein
Unigene320060	13.633	15.529	16.382	5.341	4.176	0.255	9.862	4.594	6.228	0.000559339	Unigene320060	A0A151S0F0_CAJCA	Putative sodium-coupled neutral amino acid transporter 6
Unigene12135	0	0	0	3.144	4.126	2.636	0	0	0	0.000558658	Unigene12135	M5VIJ8_PRUPE	Uncharacterized protein
Unigene350630	0.249	0	0.043	3.286	1.021	2.658	0	0	0	2.43E-05	Unigene350630	A0A151S8P2_CAJCA	RING-H2 finger protein ATL5K
Unigene388848	6.159	9.937	6.819	16.563	10.721	21.186	12.458	8.19	11.372	6.82E-06	Unigene388848	I1L4Y1_SOYBN	Uncharacterized protein
Unigene353761	0.528	2.453	2.244	0.168	0.201	0.181	0	0.101	0.139	1.90E-24	Unigene353761	Q4JEZ1_MEDTR	CAZy family GT29 glycosyltransferase
Unigene340709	2.531	3.632	2.353	0.611	1.163	0.861	0.152	0.622	0.158	0.000160747	Unigene340709	G7IFV9_MEDTR	Eukaryotic translation initiation factor 2c, putative
Unigene137097	3.568	4.139	4.077	2.817	3.08	3.051	1.859	1.62	2.067	6.80E-06	Unigene137097	I1MG56_SOYBN	Uncharacterized protein
Unigene286130	25.871	29.07	27.983	122.738	101.394	130.103	18.945	19.171	14.356	1.59E-11	Unigene286130	G7JYR2_MEDTR	Uncharacterized protein
Unigene304910	6.846	9.059	9.378	4.606	4.821	3.072	1.708	1.025	0.862	0.000300584	Unigene304910	A0A072UC55_MEDTR	LRR and NB-ARC domain disease resistance protein
Unigene292720	121.789	138.441	109.252	32.755	21.676	42.202	243.791	163.547	161.406	1.15E-14	Unigene292720	B9MX47_POPTR	Uncharacterized protein
Unigene89208	31.182	38.91	39.659	15.146	23.735	23.907	41.002	54.412	33.486	9.97E-07	Unigene89208	C6SXU3_SOYBN	Uncharacterized protein
Unigene149871	0.399	4.509	2.927	1.364	2.05	1.382	0.081	0	0.593	8.03E-10	Unigene149871	G7J117_MEDTR	LRR and NB-ARC domain disease resistance protein
Unigene313067	0	0	0	7.166	3.908	5.283	0.758	0.467	0.083	5.92E-11	Unigene313067	A0A0R0K0V8_SOYBN	Uncharacterized protein
Unigene369632	0	0.274	0.716	2.09	1.958	13.362	81.308	57.642	42.569	5.91E-11	Unigene369632	K7KDF6_SOYBN	Serine/threonine-protein kinase
Unigene252888	7.803	15.775	9.833	5.81	5.909	8.6	4.961	2.709	2.873	2.07E-08	Unigene252888	G7K2I9_MEDTR	Adenylyl-sulfate kinase
Unigene243459	2.382	5.427	7.015	0.186	0.368	0.574	0.738	0.979	0.278	5.21E-07	Unigene243459	A0A151SNR5_CAJCA	Uncharacterized protein
Unigene300552	0.458	1.329	0.575	0.638	1.23	0.957	1.111	1.482	1.752	1.13E-10	Unigene300552	K7K705_SOYBN	Uncharacterized protein
Unigene48443	0.159	1.124	0.596	8.432	12.746	8.047	97.393	115.092	117.502	0.000560995	Unigene48443	I3SBE8_LOTJA	Uncharacterized protein
Unigene161768	15.118	21.257	17.217	1.213	0.377	0.946	2.203	0.448	0.473	0.000161173	Unigene161768	G7LD34_MEDTR	RING-H2 finger protein ATL1L
Unigene75494	7.913	8.21	7.188	60.009	68.628	65.609	141.215	123.804	114.203	4.57E-05	Unigene75494	A0A072VE99_MEDTR	Plastid lipid-associated protein
Unigene244472	7.464	6.51	7.069	13.136	9.114	16.264	13.246	10.524	11.854	1.15E-14	Unigene244472	A0A151TJJ9_CAJCA	Histidine triad nucleotide-binding protein 3
Unigene166686	33.574	65.732	43.779	46.404	58.953	49.25	10.023	12.473	13.643	0.000301249	Unigene166686	I1ME34_SOYBN	Uncharacterized protein
Unigene318633	1006.941	1088.436	883.365	403.111	447.714	491.241	344.782	261.152	297.991	0.000301146	Unigene318633	I1KS65_SOYBN	Adenosylhomocysteinase
Unigene335963	1.864	1.932	3.101	4.376	6.469	12.257	10.731	7.733	5.098	1.44E-07	Unigene335963	I1ME84_SOYBN	Uncharacterized protein
Unigene156326	0	0.247	0	16.439	19.258	23.684	16.197	24.076	24.709	0.000300849	Unigene156326	C6TNL2_SOYBN	Uncharacterized protein
Unigene12285	34.65	43.886	33.393	10.868	12.453	18.645	56.512	46.158	46.647	5.22E-07	Unigene12285	I1MZX1_SOYBN	Uncharacterized protein
Unigene306059	6.806	6.935	5.128	0.514	0.293	1.116	4.021	3.889	3.355	2.42E-05	Unigene306059	K7KRX4_SOYBN	Uncharacterized protein
Unigene206795	0.807	0.411	1.399	9.371	8.168	10.598	0.293	0.275	0.741	0.000299769	Unigene206795	A0A072V5X1_MEDTR	Uncharacterized protein
Unigene134609	23.18	42.488	31.051	13.224	15.466	14.053	10.347	9.609	9.982	3.61E-06	Unigene134609	K7K0Q7_SOYBN	Uncharacterized protein
Unigene285172	10.125	34.854	22.236	0	0	0.138	0.061	0	0	3.60E-06	Unigene285172	G7L2Q5_MEDTR	Ankyrin repeat protein
Unigene171000	12.646	31.975	18.084	0	0	0.234	0	0	0.093	4.56E-05	Unigene171000	K7K830_SOYBN	Uncharacterized protein
Unigene377525	14.091	11.979	11.373	25.385	38.055	47.814	340.043	247.947	263.328	0.000561338	Unigene377525	A0A151R1K3_CAJCA	Putative serine/threonine-protein kinase NAK
Unigene336460	0.04	0	0	43.995	52.015	37.982	16.53	14.797	14.533	0.000557675	Unigene336460	A0A151QY90_CAJCA	Pleiotropic drug resistance protein 2
Unigene27262	2.133	3.618	1.821	28.592	16.538	24.938	36.587	21.962	30.919	2.87E-21	Unigene27262	A0A151U8N9_CAJCA	Squamosa promoter-binding-like protein 12
Unigene168640	9.338	4.029	2.927	1.718	0.762	2.573	0	0	0	3.10E-13	Unigene168640	I3SRG2_LOTJA	Uncharacterized protein
Unigene200185	3.697	9.594	8.12	16.05	11.583	19.294	0.253	0.595	0.519	8.27E-12	Unigene200185	I1MW65_SOYBN	Uncharacterized protein
Unigene335824	15.636	17.653	13.574	73.34	60.778	82.384	505.144	511.615	439.433	2.95E-09	Unigene335824	G7JLC6_MEDTR	F0F1-type ATP synthase, delta subunit
Unigene15756	24.745	39.102	29.49	18.211	19.065	17.561	13.347	12.116	11.891	3.61E-06	Unigene15756	V7AWD4_PHAVU	Uncharacterized protein
Unigene102361	33.753	31.263	27.809	39.991	39.729	44.944	55.451	65.585	56.879	1.61E-13	Unigene102361	A2Q340_MEDTR	Acyl-CoA-binding domain protein
Unigene250763	69.261	91.951	76.586	18.884	22.522	26.618	41.285	27.215	30.909	1.29E-05	Unigene250763	L0EK99_LENCU	Threonine synthase
Unigene227220	29.588	29.837	25.435	27.387	24.254	43.871	60.271	59.418	58.631	1.28E-05	Unigene227220	C6SY15_SOYBN	Uncharacterized protein
Unigene112377	0.08	0.987	0.575	3.658	1.557	3.168	12.66	10.423	10.631	1.28E-05	Unigene112377	V7C3I4_PHAVU	Uncharacterized protein
Unigene129302	52.469	73.709	51.292	21.807	22.112	22.621	31.07	38.562	37.916	2.96E-09	Unigene129302	A0A072TEZ3_MEDTR	FAR1-related sequence protein, putative
Unigene6779	11.65	16.611	11.807	40.231	42.081	41.288	59.392	71.744	61.8	0.000161035	Unigene6779	A0A0L9VJY7_PHAAN	Uncharacterized protein
Unigene339952	71.642	118.499	80.001	93.854	103.402	123.81	118.733	158.972	110.81	3.10E-15	Unigene339952	A0A0B0PKJ5_GOSAR	50S ribosomal L24
Unigene388781	0	0	0	4.562	6.11	4.837	0	0	0	9.95E-07	Unigene388781	D6PT17_SOYBN	Rj2 protein
Unigene15089	4.853	7.374	4.554	1.125	2.41	2.371	0.647	0.384	0.76	8.02E-10	Unigene15089	K7K4S9_SOYBN	Non-specific serine/threonine protein kinase
Unigene264077	0.219	3.413	2.58	0	0	0.457	0.091	0.439	0.649	8.02E-10	Unigene264077	I1JXM9_SOYBN	Bidirectional sugar transporter SWEET
Unigene100738	192.525	314.435	182.423	74.349	119.923	88.741	17.763	20.617	15.357	1.28E-05	Unigene100738	A0A151R2J2_CAJCA	Putative WRKY transcription factor 57
Unigene230496	0.149	0.781	0.781	20.85	5.884	13.022	9.245	3.395	4.263	0.000301167	Unigene230496	A0A151S7Z3_CAJCA	Patatin group A-3
Unigene150956	332.133	264.108	244.037	130.692	56.451	148.886	224.947	109.95	118.058	4.55E-05	Unigene150956	HSP16_SOYBN	18.5 kDa class I heat shock protein;
Unigene72545	0.179	0.096	0.564	0.877	0.519	0.712	45.842	38.279	29.241	3.07E-11	Unigene72545	V7CKX4_PHAVU	Uncharacterized protein
Unigene193524	39.254	71.64	45.535	73.437	92.146	51.099	26.321	46.624	19.315	0.000160781	Unigene193524	A0A151RSB9_CAJCA	Retrovirus-related Pol polyprotein from transposon TNT 1-94
Unigene237584	2.541	1.946	2.949	0.85	1.565	3.837	0	0.119	0.102	0.000160678	Unigene237584	A0A151TY63_CAJCA	LOB domain-containing protein 11
Unigene150699	26.469	17.434	15.981	36.758	35.561	42.351	48.277	50.367	44.45	0.000160598	Unigene150699	C6SXE6_SOYBN	Uncharacterized protein
Unigene379734	32.896	17.584	31.539	14.411	14.052	23.142	9.457	3.075	5.598	1.88E-06	Unigene379734	A0A072W098_MEDTR	E3 ubiquitin-protein ligase XBOS33, putative
Unigene162875	15.536	25.465	20.664	60.434	53.789	62.335	30.383	20.828	24.051	1.29E-05	Unigene162875	A0A0L9U9U4_PHAAN	Uncharacterized protein
Unigene52292	6.099	9.114	7.828	8.246	7.708	14.106	14.681	13.617	14.542	5.92E-11	Unigene52292	I1LQ12_SOYBN	Uncharacterized protein
Unigene154947	0.548	0	0.26	1.231	0.469	2.179	0.273	0.201	0.111	8.61E-05	Unigene154947	G7KC11_MEDTR	Transferring glycosyl group transferase
Unigene383264	16.194	18.174	14.832	1.072	1.833	1.775	0.051	0.055	0.046	8.58E-05	Unigene383264	A0A072VEM1_MEDTR	Stearoyl-acyl-carrier desaturase
Unigene127982	3.408	3.426	3.393	3.295	2.193	3.667	1.021	0.878	1.594	0.00055995	Unigene127982	C6TIL0_SOYBN	Uncharacterized protein
Unigene222057	5.102	6.291	4.64	0.159	0.352	1.467	8.983	10.359	5.756	1.44E-07	Unigene222057	A0A072U1T4_MEDTR	Uncharacterized protein
Unigene34937	99.975	100.257	87.048	47.892	37.042	46.709	14.136	9.16	9.889	1.08E-08	Unigene34937	A0A072V487_MEDTR	NBS-LRR type disease resistance protein
Unigene120182	2.671	6.867	5.312	2.923	5.44	3.359	2.193	2.462	0.982	7.55E-08	Unigene120182	V7B772_PHAVU	Uncharacterized protein
Unigene230920	1.116	2.385	1.062	3.206	3.021	3.604	29.767	84.217	79.048	0.000301731	Unigene230920	K7LY32_SOYBN	Uncharacterized protein
Unigene187522	129.413	96.132	106.184	129.416	93.083	196.148	199.202	178.756	205.717	2.57E-25	Unigene187522	C6SYJ5_SOYBN	Putative uncharacterized protein
Unigene363923	73.745	105.122	81.292	35.483	39.737	33.453	22.926	21.02	22.383	2.43E-05	Unigene363923	K7LL08_SOYBN	Uncharacterized protein
Unigene173692	16.742	45.75	33.349	14.021	21.3	7.664	2.587	1.83	3.364	1.14E-10	Unigene173692	V7CZE8_PHAVU	Clathrin heavy chain
Unigene133851	11.69	9.813	8.532	8.99	8.353	35.856	12.186	7.595	11.52	1.44E-07	Unigene133851	I1KA21_SOYBN	Uncharacterized protein
Unigene377821	14.639	26.027	20.209	0.035	0.109	0.34	0.525	1.208	1.381	8.02E-10	Unigene377821	I1MH53_SOYBN	Uncharacterized protein
Unigene262705	0	0	0	5.332	4.067	7.154	0	0	0	5.92E-11	Unigene262705	A0A151S7N3_CAJCA	Putative ribonuclease H protein At1g65750 family
Unigene354238	64.188	70.625	55.813	135.182	89.668	150.215	63.585	63.243	57.861	8.04E-31	Unigene354238	A0A072UWN9_MEDTR	Peptide methionine sulfoxide reductase family protein
Unigene36226	28.362	48.121	33.588	21.789	29.1	19.102	7.507	8.382	9.546	5.66E-09	Unigene36226	G7J770_MEDTR	Sec14p-like phosphatidylinositol transfer family protein
Unigene245981	40.829	49.806	35.301	35.288	28.104	43.594	65.586	63.536	65.971	8.63E-05	Unigene245981	I1N610_SOYBN	Uncharacterized protein
Unigene146225	1.056	1.562	0.791	0.576	0.427	1.414	2.566	1.931	1.9	8.58E-05	Unigene146225	A0A151RPJ0_CAJCA	Retrovirus-related Pol polyprotein LINE-1
Unigene255852	168.657	148.364	131.272	47.857	46.249	57.903	82.005	61.943	71.309	1.08E-08	Unigene255852	C6T7R1_SOYBN	Uncharacterized protein
Unigene256853	170.88	183.204	154.181	144.208	90.321	140.892	67.152	34.838	51.401	3.06E-17	Unigene256853	I1JXE8_SOYBN	Uncharacterized protein
Unigene239430	2.461	2.165	4.142	0.824	1.347	2.7	10.933	5.381	12.392	1.08E-08	Unigene239430	A0A067XTD9_CICAR	CC-NBS-LRR disease resistance protein
Unigene362262	19.393	33.031	26.454	10.939	14.504	11.257	5.002	4.923	5.57	7.54E-08	Unigene362262	I1L2U5_SOYBN	Uncharacterized protein
Unigene381803	22.662	18.941	19.385	25.182	22.957	32.411	52.996	44.813	55.099	2.18E-18	Unigene381803	G7I5X0_MEDTR	Alpha/beta fold hydrolase
Unigene104068	1.405	1.837	1.594	0.425	0.661	0.244	0.081	0.284	0.399	8.19E-18	Unigene104068	A0A0B2QL46_GLYSO	Uncharacterized protein
Unigene224975	0.907	4.879	3.003	0	0.142	0.213	0.141	0.265	0.046	1.08E-08	Unigene224975	I1M978_SOYBN	Uncharacterized protein
Unigene86935	0.777	1.357	0.314	1.798	2.561	1.499	0.222	0.531	0.158	4.41E-38	Unigene86935	E5FHZ7_ARAHY	Late embryogenesis abundant protein group 9 protein
Unigene382547	0.648	0.521	0.835	0.416	0.452	0.935	0.212	0.027	0.111	5.66E-09	Unigene382547	I1M1S0_SOYBN	Uncharacterized protein
Unigene284861	1.116	1.7	1.355	1.966	2.285	1.818	1.051	0.686	0.769	1.57E-30	Unigene284861	V7B5Q7_PHAVU	Uncharacterized protein
Unigene187061	90.188	129.505	96.633	61.515	57.689	68.363	19.945	21.505	18.963	8.61E-05	Unigene187061	A0A151R335_CAJCA	Thymus-specific serine protease
Unigene210971	19.333	25.78	22.876	49.371	31.602	87.624	9.7	8.41	7.201	8.59E-05	Unigene210971	V7B4J9_PHAVU	Uncharacterized protein
Unigene302157	6.787	13.089	8.457	3.738	3.841	4.369	11.236	8.675	9.954	1.54E-09	Unigene302157	A0A151R4T4_CAJCA	Serine carboxypeptidase II-2
Unigene73893	1.495	3.289	1.832	0.602	1.055	0.957	1.152	1.272	0.945	1.29E-05	Unigene73893	G7LII9_MEDTR	SLOW growth protein, putative
Unigene11386	6.318	4.221	4.207	11.231	8.378	10.853	7.457	6.689	6.395	7.22E-24	Unigene11386	V7B973_PHAVU	Uncharacterized protein
Unigene99570	92.162	128.614	98.812	44.907	45.956	52.641	35.738	26.053	26.173	2.95E-09	Unigene99570	G7IC06_MEDTR	Calcium-dependent kinase
Unigene221089	7.355	14.775	8.446	6.82	10.219	8.185	3.658	3.624	3.828	0.00056022	Unigene221089	A0A0R4J646_SOYBN	Lipoyl synthase, chloroplastic
Unigene162756	12.636	13.212	13.238	19.761	22.923	26.373	55.38	49.809	64.349	0.000559824	Unigene162756	I1KQC9_SOYBN	Glutamyl-tRNA(Gln) amidotransferase subunit B, chloroplastic/mitochondrial
Unigene2089	5.959	12.979	6.321	0.31	1.255	2.339	1.546	1.583	3.642	0.000557585	Unigene2089	I1KE67_SOYBN	Serine/threonine-protein kinase
Unigene184899	187.094	160.726	135.002	90.727	42.357	148.78	31.565	29.329	32.819	0.000557318	Unigene184899	I1LSM3_SOYBN	Uncharacterized protein
Unigene18128	9.208	10.951	33.295	10.806	15.567	7.43	1.536	3.642	1.242	0.000301392	Unigene18128	A5C6M3_VITVI	Putative uncharacterized protein
Unigene216844	0.389	2.357	1.344	14.562	15.826	17.178	539.538	541.786	415.252	0.000300645	Unigene216844	A0A0L9UCD1_PHAAN	Bidirectional sugar transporter SWEET
Unigene106061	8.919	7.319	6.267	3.8	2.938	11.172	37.031	41.418	41.837	0.000300471	Unigene106061	I1KIZ4_SOYBN	Uncharacterized protein
Unigene161612	0.767	2.097	0.455	2.48	4.98	2.998	0	0	0.046	0.000161145	Unigene161612	K7LNQ6_SOYBN	Thioredoxin reductase
Unigene375847	4.046	3.33	4.467	3.924	3.172	7.037	12.378	8.941	16.108	0.000160615	Unigene375847	A0A072VJS6_MEDTR	Uncharacterized protein
Unigene276201	43.021	39.596	33.837	47.485	35.611	46.252	76.387	67.077	70.216	1.08E-08	Unigene276201	I1JCD8_SOYBN	Uncharacterized protein
Unigene91684	18.327	33.264	27.256	19.132	24.212	17.901	7.507	9.956	9.027	9.94E-07	Unigene91684	A0A072U0F8_MEDTR	Transmembrane protein, putative
Unigene340144	15.945	6.113	7.806	11.515	20.898	22.483	9.942	7.147	8.249	8.02E-10	Unigene340144	G7KZI4_MEDTR	PfkB family carbohydrate kinase
Unigene106805	0	0.11	0	1.16	0.561	0.638	57.28	63.023	67.806	1.58E-17	Unigene106805	G7JJZ2_MEDTR	Phosphoglucomutase/phosphomannomutase family protein
Unigene114922	6.577	7.812	5.518	4.765	4.034	3.306	0.222	0.558	0.649	3.96E-08	Unigene114922	A0A151TYJ1_CAJCA	Uncharacterized protein
Unigene21495	57.87	60.935	34.791	28.034	65.406	52.768	106.396	93.404	90.977	6.80E-06	Unigene21495	I1L180_SOYBN	Uncharacterized protein
Unigene93592	3.358	2.453	6.852	19.407	17.467	4.39	20.804	7.778	15.376	3.60E-06	Unigene93592	V7CAY5_PHAVU	Plasma membrane ATPase
Unigene167723	9.148	19.722	16.924	14.411	17.391	11.64	6.032	5.454	5.644	5.77E-19	Unigene167723	I1KTP1_SOYBN	Uncharacterized protein
Unigene71098	9.976	14.062	13.661	44.934	63.054	66.173	29.938	20.535	21.845	1.16E-12	Unigene71098	I1N5F6_SOYBN	Uncharacterized protein
Unigene310366	37.361	50.423	37.914	46.342	46.265	57.849	58.755	55.94	66.564	1.32E-25	Unigene310366	I1NAK8_SOYBN	Uncharacterized protein
Unigene23879	0	0.219	0.249	2.4	0.803	1.552	0.374	0.439	0.436	0.000161295	Unigene23879	A0A151U9T1_CAJCA	Retrovirus-related Pol polyprotein from transposon TNT 1-94
Unigene151845	0.359	0.781	0.596	1.594	1.297	1.924	0.495	0.878	0.371	8.58E-05	Unigene151845	K7N1M3_SOYBN	Uncharacterized protein
Unigene101168	1.325	2.796	2.797	8.149	7.465	7.462	2.263	2.727	2.595	1.54E-09	Unigene101168	A0A151TLB2_CAJCA	Putative AC transposase
Unigene268307	9.587	10.444	6.668	13.428	12.813	21.016	20.683	27.718	26.044	6.82E-06	Unigene268307	Q9SMJ5_CICAR	DTDP-glucose 4-6-dehydratase
Unigene395841	0.927	0.987	0.781	0.478	0.485	1.733	107.043	167.006	177.736	1.59E-11	Unigene395841	A0A072V215_MEDTR	Uncharacterized protein
Unigene334751	12.028	18.407	16.078	9.318	12.512	7.664	3.122	1.391	2.206	3.61E-06	Unigene334751	Q9FVK3_SOYBN	Resistance protein MG63
Unigene222698	17.629	34.566	31.712	22.773	20.446	18.273	8.285	5.573	6.043	8.04E-10	Unigene222698	K7L2I2_SOYBN	Uncharacterized protein
Unigene321906	5.043	5.962	4.814	22.214	25.242	22.1	21.986	28.167	23.041	2.23E-12	Unigene321906	I3S7S6_LOTJA	Uncharacterized protein
Unigene321987	47.914	54.412	43.313	23.835	17.868	27.001	47.267	42.168	41.216	5.92E-11	Unigene321987	G7I5U5_MEDTR	BEL1-related homeotic protein
Unigene158609	21.027	20.997	14.365	20.815	16.303	37.046	84.399	76.274	90.013	2.42E-05	Unigene158609	A0A072VG56_MEDTR	Uncharacterized protein
Unigene295418	217.718	282.556	209.506	23.472	30.021	33.793	29.17	23.125	21.762	4.56E-05	Unigene295418	K7MBN0_SOYBN	Uncharacterized protein
Unigene140108	6.278	9.813	7.058	4.677	7.256	7.218	1.212	1.794	1.057	0.000160523	Unigene140108	G7IBZ0_MEDTR	UDP-glucose:sterol glucosyltransferase
Unigene6712	121.281	158.849	129.646	194.846	102.164	198.603	8.558	9.05	11.817	0.000299627	Unigene6712	I3ST65_LOTJA	Uncharacterized protein
Unigene234927	12.616	10.704	8.381	3.127	2.645	9.535	34.142	36.366	30.78	2.95E-09	Unigene234927	A0A110ABN6_9FABA	50S ribosomal protein L14, chloroplastic
Unigene350398	0.259	0.452	0.076	0.585	0.653	0.925	0.536	0.604	0.714	2.07E-08	Unigene350398	I1JAB4_SOYBN	Uncharacterized protein
Unigene110059	24.286	25.904	13.335	3.649	2.36	0	0.384	0	0	5.92E-11	Unigene110059	B3VTL7_MEDSA	TIR-NBS-LRR RCT1-like resistance protein
Unigene179198	7.076	8.306	7.264	0.035	1.9	5.581	10.296	4.283	7.841	7.89E-20	Unigene179198	A0A0S3S055_PHAAN	Uncharacterized protein
Unigene220679	41.706	57.989	48.007	36.493	35.41	43.403	155.795	136.506	157.077	8.57E-05	Unigene220679	I1NCI9_SOYBN	Uncharacterized protein
Unigene188120	10.314	9.717	10.137	4.384	4.126	8.005	13.368	12.079	14.264	2.07E-08	Unigene188120	T1NUT3_TRIUA	Uncharacterized protein
Unigene169116	7.743	13.788	10.928	24.863	34.532	24.524	7.952	8.227	7.878	0.000301896	Unigene169116	A4PIT0_PHAVU	Isoamylase-type starch-debranching enzyme 3
Unigene109351	3.358	6.867	5.887	1.205	1.883	1.488	5.911	5.793	5.552	0.000301085	Unigene109351	R0G9I3_9BRAS	Uncharacterized protein
Unigene232420	3.598	3.413	2.461	4.836	3.959	6.006	1.799	3.743	3.16	0.000300329	Unigene232420	I1JTE4_SOYBN	Uncharacterized protein
Unigene206859	4.504	71.16	29.793	34.668	9.014	35.93	0.414	3.12	0.797	0.000300166	Unigene206859	A0A076L217_CICAR	Peroxidase
Unigene294229	4.893	6.469	5.399	12.152	11.642	15.222	18.753	16.325	16.896	0.000299658	Unigene294229	I1KW09_SOYBN	Uncharacterized protein
Unigene264522	18.068	30.536	21.911	9.362	11.675	11.608	7.487	6.497	6.645	1.44E-07	Unigene264522	G7KGC8_MEDTR	Transmembrane and coiled-coil protein
Unigene122898	0.399	0.178	0.043	0.035	0	0.159	1.071	0.897	0.899	0.000558353	Unigene122898	A0A151S3R0_CAJCA	UDP-galactose:fucoside alpha-3-galactosyltransferase
Unigene33274	9.208	7.675	5.204	4.402	4.427	9.44	42.245	45.014	38.213	0.00055805	Unigene33274	A0A0Y0I7R6_9FABA	Ycf15
Unigene319610	37.59	36.43	42.543	35.324	14.178	36.174	11.893	8.135	7.229	5.21E-07	Unigene319610	I1JAX2_SOYBN	Uncharacterized protein
Unigene99853	9.637	16.872	10.072	26.989	46.583	39.278	33.313	33.859	44.274	8.02E-10	Unigene99853	I1NHG2_SOYBN	Uncharacterized protein
Unigene83901	11.002	9.978	6.874	16.758	17.651	19.241	12.671	13.415	10.241	1.88E-06	Unigene83901	G7J6T5_MEDTR	3-oxoacyl-[acyl-carrier] synthase-like protein
Unigene138699	12.577	14.761	13.715	33.251	36.44	31.38	13.863	23.701	8.629	6.82E-06	Unigene138699	K7LCS0_SOYBN	Uncharacterized protein
Unigene391409	34.421	44.516	36.016	0.939	2.904	6.091	4.021	4.045	6.738	1.29E-05	Unigene391409	K7MU67_SOYBN	Uncharacterized protein
Unigene25830	40.231	47.422	42.337	61.816	63.096	67.544	30.11	23.912	26.488	2.18E-10	Unigene25830	A0A0R0IA82_SOYBN	Uncharacterized protein
Unigene193437	0	0	0	1.169	0.778	3.285	7.962	3.606	5.7	2.75E-07	Unigene193437	A0A151S5G4_CAJCA	Transcription factor bHLH121 family
Unigene115526	9.427	20.216	20.632	1.072	0.494	0.797	0.556	0	0.278	2.96E-09	Unigene115526	I1KZ76_SOYBN	Serine/threonine-protein kinase
Unigene378786	8.301	9.114	6.006	7.795	8.955	17.21	1402.508	1225.981	1000.047	1.59E-11	Unigene378786	I1JCM8_SOYBN	Uncharacterized protein
Unigene144349	50.137	116.06	89.108	111.267	84.203	93.652	408.69	268.097	320.466	5.91E-11	Unigene144349	Q8W558_9FABA	4-coumarate:CoA ligase
Unigene326369	18.058	22.231	15.352	0.195	0.996	0.425	0.03	0.037	0.371	0.000161422	Unigene326369	V7C033_PHAVU	Uncharacterized protein
Unigene128885	50.047	71.859	53.222	27.795	46.583	28.383	17.51	21.761	16.015	0.000160897	Unigene128885	W9S424_9ROSA	T-complex protein 1 subunit beta
Unigene26849	0.817	1.932	2.027	0	0	0	0	0	0.046	0.000301136	Unigene26849	G7J7W0_MEDTR	Class I glutamine amidotransferase superfamily protein
Unigene350190	2.372	4.852	1.214	3.038	4.009	4.358	4.567	5.756	5.431	3.61E-06	Unigene350190	I1NE55_SOYBN	Uncharacterized protein
Unigene380692	116.129	130.711	96.34	41.054	41.604	78.11	19.673	20.654	21.873	0.00030087	Unigene380692	A7LHI7_SOYBN	WRKY50
Unigene240723	4.385	4.564	3.903	6.324	6.352	8.132	1.738	2.452	2.095	0.000300105	Unigene240723	I1K4J2_SOYBN	Uncharacterized protein
Unigene141857	1.943	11.718	8.359	0	0	0.202	0	0.037	0.13	7.55E-08	Unigene141857	G7K0G3_MEDTR	Flavonol synthase/flavanone 3-hydroxylase
Unigene305017	0.07	0.11	0.249	5.297	7.708	4.741	2.001	2.022	1.298	6.80E-06	Unigene305017	I1N1U9_SOYBN	Uncharacterized protein
Unigene382158	1.585	3.207	1.474	0	0	0.691	3.658	2.416	3.837	2.07E-08	Unigene382158	A0A151UCM8_CAJCA	Retrovirus-related Pol polyprotein from transposon TNT 1-94
Unigene315975	2.471	5.469	4.142	33.153	28.422	29.254	12.792	8.693	8.341	1.88E-06	Unigene315975	L0N3R1_LOTJA	AMP1-like carboxypeptidase
Unigene164580	1.236	1.562	1.962	7.042	10.219	9.057	2.667	0.979	2.271	8.61E-05	Unigene164580	G7J7W3_MEDTR	P-loop nucleoside triphosphate hydrolase superfamily protein
Unigene25360	37.251	95.762	66.937	9.229	17.165	15.988	8.78	12.061	12.855	8.60E-05	Unigene25360	G7L6T3_MEDTR	Disease resistance protein (TIR-NBS-LRR class)
Unigene387097	6.697	8.498	5.952	13.685	13.014	15.392	25.321	25.852	27.934	2.18E-10	Unigene387097	A0A0R4J4L7_SOYBN	Uncharacterized protein
Unigene79577	6.627	10.978	6.744	25.864	21.174	20.835	7.457	6.04	5.246	0.000161312	Unigene79577	A0A0B2Q784_GLYSO	Transcription factor bHLH14
Unigene232574	16.503	21.066	15.092	43.127	42.658	58.434	56.088	81.453	64.609	0.000161058	Unigene232574	I3T7X4_LOTJA	Uncharacterized protein
Unigene8340	1.056	8.58	2.895	1.763	5.549	5.389	2.435	0.183	0.26	6.81E-06	Unigene8340	I1KQR1_SOYBN	Uncharacterized protein
Unigene279593	0	0	0.043	0.115	0.276	0.266	0.273	1.272	1.817	6.81E-06	Unigene279593	A0A151R7W3_CAJCA	Retrovirus-related Pol polyprotein from transposon TNT 1-94
Unigene19283	8.062	9.443	8.164	1.453	1.649	2.902	5.426	3.807	6.006	0.00016073	Unigene19283	V7BYZ0_PHAVU	Uncharacterized protein
Unigene97792	10.942	10.773	7.383	0.974	0.812	1.595	0.162	0.183	0.473	4.18E-10	Unigene97792	A0A0L9VMV0_PHAAN	Uncharacterized protein
Unigene224505	0	0	0	3.977	2.435	3.38	0.869	0.558	0.426	2.07E-08	Unigene224505	M5XPU6_PRUPE	Uncharacterized protein
Unigene387115	40.131	26.479	50.046	106.227	87.953	102.9	75.306	61.65	66.101	1.29E-05	Unigene387115	A0A151SYA0_CAJCA	Retrovirus-related Pol polyprotein from transposon TNT 1-94
Unigene209073	133.738	107.685	89.445	77.432	63.523	93.641	45.307	37.135	38.899	0.000299993	Unigene209073	B6VPZ9_LOTJA	Formate dehydrogenase
Unigene198563	11.749	11.431	9.584	16.209	12.094	23.461	20.835	15.374	17.656	7.54E-08	Unigene198563	I3S486_LOTJA	Uncharacterized protein
Unigene51810	0.309	0.123	0.466	69.513	43.905	62.101	31.02	19.336	27.591	0.000560418	Unigene51810	I1LP68_SOYBN	Uncharacterized protein
Unigene27595	36.305	37.458	35.583	18.61	21.601	21.76	16.156	12.875	13.328	0.000558944	Unigene27595	A0A0L9U2I0_PHAAN	Uncharacterized protein
Unigene180639	11.739	25.136	21.087	3.242	5.03	4.167	1.758	3.77	4.625	8.04E-10	Unigene180639	G7J445_MEDTR	Uncharacterized protein
Unigene337869	22.741	20.559	16.133	6.058	6.193	6.538	15.197	13.123	12.623	2.75E-07	Unigene337869	G7LHY3_MEDTR	DUF538 family protein
Unigene277967	3.189	5.167	7.112	13.702	3.766	17.763	16.419	13.26	17.433	8.63E-05	Unigene277967	G7L7E1_MEDTR	Profilin
Unigene270856	7.893	12.746	11.21	10.93	7.591	11.023	15.298	18.375	14.746	5.66E-09	Unigene270856	G7K8K5_MEDTR	Calcium-dependent kinase
Unigene175972	30.066	29.892	20.534	35.262	79.784	57.35	32.889	60.022	33.023	3.10E-13	Unigene175972	A0A0L9TXF6_PHAAN	Uncharacterized protein
Unigene50879	7.753	11.485	7.036	2.161	4.729	19.591	20.491	6.049	3.086	8.04E-31	Unigene50879	I1K4Y6_SOYBN	Uncharacterized protein
Unigene309878	10.304	15.707	9.66	16.227	21.375	13.564	23.229	30.784	22.707	1.29E-05	Unigene309878	I1M675_SOYBN	Uncharacterized protein
Unigene343442	2.242	2.07	1.724	2.126	3.013	3.083	6.78	6.232	7.081	1.28E-05	Unigene343442	I3SC66_LOTJA	Uncharacterized protein
Unigene236098	0	0.151	0	27.928	17.082	20.665	29.352	26.803	22.883	0.000160454	Unigene236098	I1KTF0_SOYBN	Uncharacterized protein
Unigene385690	0.369	0.329	0.163	5.846	8.353	5.113	0.263	0.073	0.195	1.44E-07	Unigene385690	K7LWZ4_SOYBN	Uncharacterized protein
Unigene251915	15.447	18.845	11.004	71.807	73.214	87.795	167.879	228.995	199.424	1.89E-06	Unigene251915	A0A151R0R3_CAJCA	Peptide methionine sulfoxide reductase msrB
Unigene334378	0	0.123	0.228	9.043	1.891	2.445	0.02	0	0.046	1.82E-35	Unigene334378	I1KK07_SOYBN	Laccase
Unigene164590	12.497	9.224	7.177	5.784	5.674	8.196	0.242	0.293	0.26	3.61E-06	Unigene164590	V4S4Z7_9ROSI	Uncharacterized protein
Unigene347614	0.159	0.493	0.293	1.072	1.44	0.882	0	0.037	0	3.61E-06	Unigene347614	G7JYG8_MEDTR	Localization and RNA pol II promoter Fmp27 domain protein
Unigene215677	0.299	0.288	0.553	19.433	10.252	18.837	32.586	33.31	31.317	3.95E-08	Unigene215677	W9S956_9ROSA	Protein HOTHEAD
Unigene334231	41.118	52.342	37.382	58.875	72.838	66.237	128.393	149.116	130.876	5.66E-09	Unigene334231	I3SKT1_LOTJA	Uncharacterized protein
Unigene321722	2.471	4.18	2.504	2.471	3.641	1.903	0.364	0.613	0.899	1.44E-07	Unigene321722	R4IU02_VICFA	Uncharacterized protein
Unigene321259	5.082	5.866	4.499	3.738	3.666	5.432	4.799	7.312	6.302	0.000560851	Unigene321259	K7MB59_SOYBN	Uncharacterized protein
Unigene224915	1.455	2.001	0.987	2.259	3.272	2.519	29.807	25.861	25.784	2.74E-07	Unigene224915	A2Q4R1_MEDTR	CBS
Unigene175284	0	0	0	251.454	201.222	250.968	81.51	73.162	61.633	4.29E-16	Unigene175284	G7JMN9_MEDTR	GDSL-like lipase/acylhydrolase
Unigene60670	16.373	13.103	13.379	15.412	10.035	23.95	28.756	21.203	24.162	5.23E-07	Unigene60670	I3SJ55_LOTJA	Uncharacterized protein
Unigene365330	3.608	5.948	4.185	2.498	3.699	3.221	1.314	1.455	1.418	0.000161098	Unigene365330	K7MSR4_SOYBN	Uncharacterized protein
Unigene221806	2.641	5.948	5.443	1.364	0.569	2.402	61.736	51.291	38.991	0.000299861	Unigene221806	K7M318_SOYBN	Uncharacterized protein
Unigene289503	20.539	28.617	21.293	51.754	44.792	51.684	101.172	93.725	100.56	5.22E-07	Unigene289503	I1NC72_SOYBN	Uncharacterized protein
Unigene142963	13.653	14.268	8.749	0	0	0	0.04	0.073	0.12	2.07E-08	Unigene142963	K7MR59_SOYBN	Uncharacterized protein
Unigene245148	81.777	64.019	62.21	36.165	28.146	75.283	149.692	127.007	149.83	3.62E-06	Unigene245148	I1MD37_SOYBN	Uncharacterized protein
Unigene51391	2.093	7.195	4.196	8.468	11.683	7.377	1.394	2.251	2.095	3.60E-06	Unigene51391	A0A151TTN8_CAJCA	Protein EARLY FLOWERING 3
Unigene78007	0.02	0.027	0	2.259	2.285	1.658	0	0.018	0.102	2.42E-05	Unigene78007	A5BHT9_VITVI	Putative uncharacterized protein
Unigene212083	0.827	0.493	0.672	2.214	3.205	2.785	1.132	0.448	0.547	3.10E-13	Unigene212083	V7AUP5_PHAVU	Uncharacterized protein
Unigene177330	20.12	13.048	11.536	0.106	1.021	9.96	1.526	4.759	3.754	9.96E-07	Unigene177330	G7JXL9_MEDTR	Basic leucine zipper transcription factor
Unigene133993	1.933	4.043	1.561	0.204	0.1	4.954	4.082	3.23	3.818	0.000161306	Unigene133993	I1M2T7_SOYBN	Uncharacterized protein
Unigene4211	103.752	100.86	74.418	33.118	35.452	47.442	30.444	33.822	29.519	7.56E-08	Unigene4211	A0A0V0I4A1_SOLCH	Putative ovule protein
Unigene314728	226.258	146.39	256.278	315.245	157.192	550.473	45.327	66.391	85.925	4.58E-05	Unigene314728	I1JM37_SOYBN	Uncharacterized protein
Unigene20957	0	0	0.239	2.578	0.778	1.286	19.157	16.298	13.457	5.21E-07	Unigene20957	A0A140WWF5_LOTCO	AP2/ERF
Unigene91043	1.515	1.891	1.052	1.01	1.163	0.67	0.232	0.165	0.334	0.000301886	Unigene91043	A0A151S2R4_CAJCA	Uncharacterized protein
Unigene4491	21.825	28.535	24.741	33.437	26.974	33.878	14.105	11.832	12.095	0.000299881	Unigene4491	K7N4F6_SOYBN	Uncharacterized protein
Unigene291376	17.041	20.696	16.447	12.79	8.277	15.722	3.607	2.443	3.55	1.08E-08	Unigene291376	V7C8P7_PHAVU	Uncharacterized protein
Unigene44600	6.398	7.785	3.61	12.604	15.709	19.793	16.136	27.673	19.287	6.79E-06	Unigene44600	G7K0N6_MEDTR	Transmembrane protein, putative
Unigene117771	0	0	0	0	0	0.999	6.295	3.194	4.912	1.88E-06	Unigene117771	V7BBL0_PHAVU	Uncharacterized protein
Unigene294548	0.309	0	0	3.295	1.548	4.114	0	0	0.269	5.24E-07	Unigene294548	A0A0L9TJZ1_PHAAN	Uncharacterized protein
Unigene314169	30.305	55.467	37.241	25.881	30.632	19.549	10.619	16.701	12.438	3.06E-17	Unigene314169	G7J5T8_MEDTR	Pheromone receptor-like protein
Unigene37762	64.617	31.975	36.472	22.144	18.228	38.726	67.324	45.06	68.242	0.000160414	Unigene37762	I1MJZ6_SOYBN	Uncharacterized protein
Unigene243190	3.867	3.372	2.775	0.044	0.1	1.308	1.526	0.76	1.038	4.58E-05	Unigene243190	V7C7V0_PHAVU	Uncharacterized protein
Unigene11440	3.837	4.55	3.968	5.686	8.202	5.719	2.061	0.732	1.344	4.57E-05	Unigene11440	A0A151R368_CAJCA	Uncharacterized protein
Unigene288314	14.928	23.656	18.81	6.085	4.478	9.004	0.616	0.943	1.307	1.29E-05	Unigene288314	G7KKS5_MEDTR	Glycoside hydrolase family 1 protein
Unigene381534	0.438	0.877	0.575	0.957	0.929	0.51	0.03	0.092	0.093	5.91E-11	Unigene381534	A0A151TGI9_CAJCA	Uncharacterized protein
Unigene251022	4.923	11.992	5.93	0	0.201	1.084	13.105	6.763	7.377	5.98E-13	Unigene251022	V7D0T0_PHAVU	Uncharacterized protein
Unigene97913	25.492	23.313	18.062	11.152	7.75	12.437	1.101	0.641	1.029	6.80E-06	Unigene97913	V7AGC1_PHAVU	Uncharacterized protein
Unigene195622	2.501	4.742	2.103	7.104	3.448	15.222	10.124	5.692	9.695	0.000299851	Unigene195622	B7FMR4_MEDTR	EF hand calcium-binding family protein
Unigene74165	43.231	83.399	70.71	27.29	34.532	35.739	15.58	13.205	14.06	1.44E-07	Unigene74165	A0A151TIS6_CAJCA	Uncharacterized protein
Unigene334261	50.675	48.463	32.991	12.888	18.153	22.079	18.49	15.914	23.198	9.95E-07	Unigene334261	A0A151S4F7_CAJCA	Tubulin beta-1 chain
Unigene379563	11.171	29.453	17.423	7.263	6.511	9.142	1.425	3.889	2.252	1.29E-05	Unigene379563	A0A072V8U1_MEDTR	Plant gibberellin 2-oxidase
Unigene335496	1.714	3.029	1.811	13.826	17.509	9.695	0	0	0	1.29E-05	Unigene335496	A0A072VNY0_MEDTR	Pumilio-family RNA-binding repeatprotein
Unigene376850	1.883	1.453	2.504	5.926	8.436	5.655	6.426	6.433	5.338	8.02E-10	Unigene376850	W9RNU0_9ROSA	Putative ADP-ribosylation factor GTPase-activating protein AGD11
Unigene388318	4.016	3.454	3.285	1.727	2.469	2.626	4.83	3.633	3.948	1.14E-10	Unigene388318	A0A072VJ34_MEDTR	Pentatricopeptide (PPR) repeat protein
Unigene122012	64.567	56.042	42.174	0.372	0.619	0.436	0.02	0.183	0.065	7.55E-08	Unigene122012	A0A0S3RVZ0_PHAAN	Uncharacterized protein
Unigene101555	7.833	13.596	8.066	11.559	9.173	13.5	4.426	2.05	2.604	2.23E-14	Unigene101555	I1MMW2_SOYBN	Uncharacterized protein
Unigene337367	0.548	0.726	0.282	0.921	0.77	0.744	0.091	0.329	0.25	8.60E-05	Unigene337367	A0A072UCY8_MEDTR	Superkiller-like protein
Unigene315462	1.375	2.234	1.811	7.024	10.788	9.982	4.587	6.058	6.478	0.00030086	Unigene315462	K7LF38_SOYBN	Uncharacterized protein
Unigene163081	3.717	6.825	5.54	50.071	35.754	45.412	616.309	424.681	464.689	5.77E-19	Unigene163081	G7J014_MEDTR	Serine-glyoxylate aminotransferase-like protein
Unigene266506	22.781	18.818	16.74	0.044	0.343	0.393	0.404	0.128	0.13	5.23E-07	Unigene266506	A0A0R0F3J1_SOYBN	Uncharacterized protein
Unigene77834	12.208	21.806	15.168	11.683	15.173	7.877	3.789	3.377	3.42	4.57E-05	Unigene77834	A0A151U7I4_CAJCA	Pre-mRNA-processing factor 40 isogeny A
Unigene225565	267.466	265.383	201.31	31.09	16.479	50.759	7.901	5.399	7.47	0.000160983	Unigene225565	G7II07_MEDTR	Avr9/Cf-9 rapidly elicited protein
Unigene269262	5.132	9.416	5.855	3.578	3.724	3.965	0.333	0.577	0.334	0.00056067	Unigene269262	A0A151T7I1_CAJCA	Lysine-specific demethylase 3B
Unigene165648	1.604	1.809	1.464	0.496	0.393	0.797	2.223	3.395	1.603	8.62E-05	Unigene165648	V5N8B8_PHAVU	60S ribosomal protein L4
Unigene122996	21.536	17.447	17.726	50.744	36.097	49.398	81.358	67.104	68.344	8.60E-05	Unigene122996	G7K732_MEDTR	Fructose-6-phosphate-2-kinase/fructose-2, 6-bisphosphatase
Unigene152160	2.073	2.59	2.439	0.044	0.084	0.053	0.131	0.101	0.399	4.18E-10	Unigene152160	K7MAV0_SOYBN	Uncharacterized protein
Unigene49169	17.51	21.765	17.694	7.325	7.859	8.217	7.982	8.291	8.99	4.33E-14	Unigene49169	A0A151TCH8_CAJCA	Exocyst complex component 7
Unigene368088	14.719	25.26	18.073	18.778	18.32	34.155	39.143	40.997	37.369	0.0002998	Unigene368088	B9T876_RICCO	Minor allergen Alt a, putative
Unigene12525	17.719	18.201	13.52	13.552	16.772	30.073	7.528	4.228	5.237	3.61E-06	Unigene12525	G7KY03_MEDTR	Auxin-responsive family protein
Unigene342060	3.249	4.934	3.621	0.762	0.167	1.191	0.748	2.141	1.511	0.000160793	Unigene342060	A0A151R6U8_CAJCA	Retrovirus-related Pol polyprotein from transposon TNT 1-94
Unigene295012	3.289	7.456	6.559	9.353	11.533	10.258	4.557	5.134	4.755	2.75E-07	Unigene295012	G7JND1_MEDTR	Receptor-like Serine/Threonine-kinase NCRK protein
Unigene395211	50.326	71.968	56.442	37.042	38.549	40.108	26.543	20.645	23.717	0.000561555	Unigene395211	K7M028_SOYBN	Uncharacterized protein
Unigene259347	6.428	7.072	6.473	11.798	9.215	11.512	29.019	31.9	32.921	0.000558193	Unigene259347	B7FIK4_MEDTR	S-adenosylmethionine-dependent methyltransferase
Unigene52032	4.803	13.706	3.936	24.066	11.826	17.646	4.021	3.679	3.235	0.000557996	Unigene52032	I1NJ85_SOYBN	Uncharacterized protein
Unigene289575	296.565	469.241	357.052	278.106	285.576	299.462	122.825	88.518	100.449	6.83E-06	Unigene289575	A0A0R4J4Z8_SOYBN	Uncharacterized protein
Unigene312210	1.146	13.952	9.497	0	0	0	0	0	0	4.56E-05	Unigene312210	A0A0D2UJV3_GOSRA	Uncharacterized protein
Unigene261121	6.727	9.635	5.02	7.033	5.465	6.314	16.641	12.372	11.919	0.000301783	Unigene261121	K7L7L4_SOYBN	Uncharacterized protein
Unigene124101	38.467	51.684	38.759	30.381	32.272	34.824	56.441	61.751	62.746	0.000300911	Unigene124101	I1JGY5_SOYBN	Glucose-6-phosphate isomerase
Unigene148678	2.76	4.139	3.231	0.505	1.18	0.393	0.475	0.613	0.482	3.61E-06	Unigene148678	A0A0S3S6W0_PHAAN	Uncharacterized protein
Unigene6881	29.578	46.38	35.203	15.129	15.132	14.415	13.469	11.228	12.299	0.000160592	Unigene6881	A0A0B2NZZ3_GLYSO	Nuclear receptor corepressor 1
Unigene306792	7.853	13.514	8.576	13.215	11.374	10.194	1.041	2.096	1.446	1.28E-05	Unigene306792	V7BC62_PHAVU	Inositol-tetrakisphosphate 1-kinase
Unigene360181	12.058	21.614	13.368	21.568	18.588	19.453	7.689	7.001	3.874	6.83E-06	Unigene360181	V7C533_PHAVU	Uncharacterized protein
Unigene49018	6.458	10.54	9.573	12.932	20.145	16.87	14.338	11.036	17.174	8.61E-05	Unigene49018	I1LX24_SOYBN	Uncharacterized protein
Unigene135548	0	0.26	0	5.323	3.992	2.923	12.226	10.075	9.018	6.80E-06	Unigene135548	K7MUQ9_SOYBN	Uncharacterized protein
Unigene244598	5.162	5.386	4.825	45.474	39.737	44.998	164.464	170.291	161.572	2.74E-07	Unigene244598	K7K5E9_SOYBN	Uncharacterized protein
Unigene252962	1.016	1.179	1.344	1.16	1.423	1.233	0.354	0.128	0.195	0.000559375	Unigene252962	I1N5F2_SOYBN	Uncharacterized protein
Unigene93253	4.455	8.47	5.584	1.798	1.49	1.456	2.364	0	0.13	0.000557889	Unigene93253	A0A0B0MKA4_GOSAR	Starch synthase, chloroplastic/amyloplastic
Unigene200040	1.714	0.918	0.781	0	0	0	0	0	0	5.67E-09	Unigene200040	A0A4I4_9EUKA	Hsp90
Unigene351075	154.586	385.938	240.947	65.935	136.168	88.815	33.899	31.818	36.405	7.53E-08	Unigene351075	V7BER7_PHAVU	Uncharacterized protein
Unigene354253	9.138	11.28	7.524	3.136	2.678	4.815	4.335	3.77	4.699	1.15E-14	Unigene354253	A0A0B2SSV1_GLYSO	PAX-interacting protein 1
Unigene73689	52.369	92.678	62.318	0	0	0	0.051	0.119	0.074	0.000299668	Unigene73689	A0A072TK14_MEDTR	DUF247 domain protein
Unigene188496	34.471	40.911	35.182	41.586	46.081	49.866	13.085	13.004	18.388	5.77E-19	Unigene188496	I1MU75_SOYBN	Uncharacterized protein
Unigene332711	6.777	11.897	8.457	6.262	7.599	5.028	2.112	2.69	2.892	2.07E-08	Unigene332711	K7MJL6_SOYBN	Uncharacterized protein
Unigene348187	1.266	1.439	0.997	11.134	6.612	10.896	5.729	3.843	5.904	4.19E-10	Unigene348187	G7J8N8_MEDTR	Transcription factor KAN2
Unigene55470	2.422	3.92	4.716	1.842	6.478	9.801	1.516	0.284	0.5	3.62E-06	Unigene55470	G7JW79_MEDTR	F-box protein interaction domain protein
Unigene263670	6.039	3.755	5.659	106.847	159.962	129.103	16.207	6.214	17.823	1.88E-06	Unigene263670	I3S8N7_LOTJA	Xyloglucan endotransglucosylase/hydrolase
Unigene153310	9.487	8.566	7.622	1.027	1.331	1.361	0.495	0.943	0.695	3.95E-08	Unigene153310	V7CNJ4_PHAVU	Uncharacterized protein
Unigene203570	0.179	0.288	1.279	2.338	1.456	3.061	119.067	89.772	112.571	4.58E-05	.
Unigene159069	4.654	6.236	4.282	0.638	1.758	1.68	6.79	6.296	6.775	4.57E-05	Unigene159069	A0A0B2NY67_GLYSO	Uncharacterized protein
Unigene22744	20.808	42.871	27.863	4.172	5.105	5.092	0.738	1.272	1.817	4.19E-10	Unigene22744	A0A072TZ68_MEDTR	G-type lectin S-receptor-like Serine/Threonine-kinase
Unigene267362	4.126	8.758	4.803	1.585	2.67	9.705	1.334	5.902	1.168	2.42E-05	Unigene267362	I1MDQ8_SOYBN	Uncharacterized protein
Unigene262330	21.775	28.083	23.516	12.994	11.273	15.658	9.366	7.742	7.563	0.000560076	Unigene262330	K7K2A6_SOYBN	Uncharacterized protein
Unigene120054	36.853	26.329	24.199	53.924	47.604	71.105	218.966	189.325	192.037	9.96E-07	Unigene120054	I1NIP9_SOYBN	Uncharacterized protein
Unigene393580	130.977	118.061	99.083	49.619	42.282	41.362	0.232	0	2.02	5.66E-09	Unigene393580	A0A0L9VSP5_PHAAN	Uncharacterized protein
Unigene347070	20.788	21.436	16.284	63.942	64.025	69.394	52.844	64.716	69.122	4.58E-05	Unigene347070	A0A0B2PWN2_GLYSO	Receptor-like protein kinase ANXUR2
Unigene261646	0.638	3.769	1.886	121.825	29.585	96.097	1.132	0.75	1.418	1.44E-07	Unigene261646	A0A0B2SUU4_GLYSO	Fasciclin-like arabinogalactan protein 12
Unigene10463	0.847	2.261	0.878	0.221	0.243	0.213	1.566	2.114	2.391	2.43E-05	Unigene10463	Q2HSZ7_MEDTR	Cyclin-like F-box; FAR1; Zinc finger, SWIM-type
Unigene80957	144.132	167.154	88.74	131.445	122.467	168.69	224.917	216.815	195.577	1.29E-05	Unigene80957	M5W6T7_PRUPE	Uncharacterized protein
Unigene198804	1.545	2.481	2.114	7.006	6.98	8.866	6.275	6.561	6.145	3.61E-06	Unigene198804	A0A151QWG2_CAJCA	Uncharacterized protein
Unigene135111	10.215	19.709	13.281	4.668	6.913	6.378	7.962	10.633	8.462	1.89E-06	Unigene135111	G7J0A1_MEDTR	NB-ARC domain disease resistance protein
Unigene154940	0.488	0.726	0.087	0.363	0.469	0.553	6.76	6.543	4.393	5.91E-11	Unigene154940	A0A072UNR6_MEDTR	Serine/threonine-protein kinase
Unigene234325	4.116	2.453	3.187	2.073	1.95	2.721	4.698	3.239	6.163	0.000560706	Unigene234325	A0A0B2RNS1_GLYSO	Retrovirus-related Pol polyprotein from transposon TNT 1-94
Unigene205905	0.429	0.548	0.173	1.231	0.435	2.636	1.566	1.29	0.982	1.44E-07	Unigene205905	A0A0B2P3Q0_GLYSO	Putative small nuclear ribonucleoprotein G
Unigene218552	2.81	2.878	1.431	2.746	4.729	3.593	1.223	1.19	1.928	0.00055755	Unigene218552	A0A072UNQ9_MEDTR	Protein yippee-like
Unigene181989	8.73	14.912	14.485	36.36	84.772	42.436	6.8	15.822	12.985	0.000301495	Unigene181989	W9SJI9_9ROSA	C2 domain-containing protein
Unigene393445	2.043	3.221	2.158	0.673	0.594	0.595	1.212	0.43	0.63	8.61E-05	Unigene393445	G7J627_MEDTR	DUF247 domain protein
Unigene378523	4.953	6.62	4.9	0.602	0.268	1.85	0.94	0.082	1.02	4.55E-05	Unigene378523	K7KIY0_SOYBN	Uncharacterized protein
Unigene81145	1.016	1.7	1.084	0.133	0.192	0.085	0	0	0	6.82E-06	Unigene81145	I1LS03_SOYBN	Uncharacterized protein
Unigene322654	0.857	5.797	3.805	0.461	0	0.617	1.566	0.732	0.343	6.81E-06	Unigene322654	I1L3Y9_SOYBN	Uncharacterized protein
Unigene2515	0.947	9.334	4.944	6.714	14.696	8.621	2.637	4.164	2.762	1.89E-06	Unigene2515	A0A151RTU1_CAJCA	Cellulose synthase A catalytic subunit 6 [UDP-forming]
Unigene316525	0.558	6.401	4.77	0	0	0	0	0	0	1.54E-09	Unigene316525	F2E5M4_HORVD	Predicted protein
Unigene334448	12.626	20.846	9.747	11.222	18.186	10.577	2.061	5.793	2.336	6.83E-06	Unigene334448	I1NC10_SOYBN	Uncharacterized protein
Unigene232611	17.808	13.281	13.877	217.84	126.401	184.922	170.9	160.472	168.709	9.98E-07	Unigene232611	G7IGG5_MEDTR	Adipocyte plasma membrane-associated-like protein
Unigene206815	11.919	26.699	18.648	14.349	14.496	10.131	3.557	1.473	4.773	6.83E-06	Unigene206815	A0A0B2R1T4_GLYSO	Breast carcinoma-amplified sequence 3 like
Unigene141037	12.058	19.764	15.515	46.316	29.175	48.601	33	18.769	21.15	2.43E-05	Unigene141037	I1LSW3_SOYBN	Uncharacterized protein
Unigene246422	6.637	9.279	9.075	17.901	18.513	15.084	16.419	11.933	15.719	2.75E-07	Unigene246422	A0A151TKY3_CAJCA	Putative disease resistance RPP13-like protein 1
Unigene182442	7.664	6.867	6.028	5.704	4.963	7.282	2.799	2.123	3.031	0.000559106	Unigene182442	V7AJ82_PHAVU	Uncharacterized protein
Unigene90174	17.041	20.353	14.951	0.647	1.816	2.084	0.505	0.174	0	0.000299942	Unigene90174	A0A0L9T4V3_PHAAN	Uncharacterized protein
Unigene300608	3.907	3.632	4.152	1.32	2.251	0.744	0.556	1.4	0.602	9.94E-07	.
Unigene268693	0.827	10.499	7.611	24.845	28.874	23.471	4.82	0.97	1.557	8.29E-12	Unigene268693	A0A0B2NSK2_GLYSO	Serine/threonine-protein kinase
Unigene217686	38.477	22.258	21.478	0.461	0	0	14.024	36.101	47.481	5.92E-11	Unigene217686	G7KM77_MEDTR	Uncharacterized protein
Unigene303149	1.016	2.234	1.691	1.178	1.331	0.574	0.596	0.439	0.093	2.18E-10	Unigene303149	A0A151S9V3_CAJCA	Uncharacterized protein
Unigene244168	3.319	3.426	1.659	14.571	17.76	6.346	7.224	8.025	7.646	1.88E-06	Unigene244168	A5ALV3_VITVI	Putative uncharacterized protein
Unigene17483	14.978	19.832	14.344	15.518	14.696	17.327	30.625	29.951	29.621	3.60E-06	Unigene17483	A6H5A4_VIGUN	Phosphatidate cytidylyltransferase
Unigene209651	10.165	8.456	7.936	21.78	23.175	24.662	11.044	9.215	10.278	6.83E-06	Unigene209651	K7M2Z0_SOYBN	Uncharacterized protein
Unigene228235	0	0	2.027	9.088	4.846	7.664	4.688	3.715	3.003	6.81E-06	Unigene228235	A0A0R0I7L0_SOYBN	Uncharacterized protein
Unigene80797	157.177	235.532	148.055	128.61	232.163	163.269	452.117	434.271	350.365	2.42E-05	Unigene80797	A0A072UBD4_MEDTR	Glycosyltransferase
Unigene138141	5.67	6.867	4.196	8.592	8.963	8.642	2.425	1.665	2.957	0.000160948	Unigene138141	K7L8U0_SOYBN	Uncharacterized protein
Unigene283161	7.006	11.266	8.706	4.686	5.34	5.166	2.678	2.15	2.577	7.54E-08	Unigene283161	I1KN07_SOYBN	Uncharacterized protein
Unigene2045	3.936	5.29	3.014	8.911	6.143	8.823	2.647	3.972	1.335	3.07E-11	Unigene2045	A0A0R0JDM2_SOYBN	Uncharacterized protein
Unigene58353	1.594	4.838	1.8	10.638	15.433	17.859	15.944	18.211	11.224	9.97E-07	Unigene58353	A0A0L9VB88_PHAAN	Uncharacterized protein
Unigene280939	24.306	21.778	18.843	43.393	41.771	46.231	21.926	18.201	18.054	2.57E-25	Unigene280939	V7CVP1_PHAVU	Uncharacterized protein
Unigene116602	1.963	3.824	5.291	2.303	1.615	11.661	8.013	9.618	9.722	2.07E-08	Unigene116602	V7B6E3_PHAVU	Uncharacterized protein
Unigene240755	3.299	3.81	2.45	15.616	21.819	17.763	51.137	84.446	70.559	7.54E-08	Unigene240755	V4TZC1_9ROSI	Uridine kinase
Unigene307302	0.628	1.261	1.193	0.434	0.644	0.266	34.718	43.101	33.542	2.23E-12	Unigene307302	A0A151RWK8_CAJCA	Uncharacterized protein
Unigene192370	2.98	6.222	6.505	7.44	11.106	6.899	2.374	0.997	3.207	8.58E-05	Unigene192370	G7IB13_MEDTR	Sn1-specific diacylglycerol lipase beta-like protein
Unigene232195	39.454	31.359	23.96	15.465	14.094	18.039	1.384	2.965	2.159	4.72E-27	Unigene232195	K7LVG6_SOYBN	Uncharacterized protein
Unigene93319	67.467	78.054	62.427	13.844	17.299	68.862	17.419	12.015	32.429	0.000161457	Unigene93319	A0A151S8E2_CAJCA	Uncharacterized protein
Unigene60146	12.018	9.416	8.326	47.228	32.674	48.888	15.712	13.69	16.479	0.000160971	Unigene60146	B9HAL8_POPTR	Isoamylase family protein
Unigene103325	0.548	0.589	0.325	0.027	0.059	0.181	1.061	0.888	0.982	5.77E-19	Unigene103325	M5W4N7_PRUPE	Uncharacterized protein
Unigene148302	11.401	9.525	10.473	25.403	19.442	31.061	100.384	78.433	94.897	3.60E-06	Unigene148302	ASPG_LUPAR	Isoaspartyl peptidase/L-asparaginase;
Unigene155636	3.847	3.947	0.997	0.08	0.159	0.5	0.717	0	0.324	3.60E-06	Unigene155636	I1LEL3_SOYBN	Uncharacterized protein
Unigene321341	1.355	2.878	2.092	9.61	8.897	9.121	18.319	21.111	20.158	0.000560544	Unigene321341	A0A0S3T6Z1_PHAAN	Uncharacterized protein
Unigene58219	1.196	0.699	2.884	1.329	3.373	4.752	0	0	0	0.000559213	Unigene58219	A0A151UA19_CAJCA	Uncharacterized protein
Unigene66364	0.259	0.905	0.239	2.498	2.795	2.647	1.425	0.641	0.482	0.00055714	Unigene66364	A0A072VW47_MEDTR	RabGAP/TBC domain protein
Unigene380719	7.365	8.265	6.57	5.252	4.812	6.973	0.677	0.805	0.788	2.42E-05	Unigene380719	B9IB29_POPTR	Uncharacterized protein
Unigene298049	30.983	82.851	74.179	217.008	78.01	158.294	4.86	1.071	2.595	1.61E-13	Unigene298049	G8A245_MEDTR	Alpha-amylase/subtilisin inhibitor
Unigene220442	0.897	2.165	0.737	12.409	25.895	10.173	0.131	0.275	0.232	3.95E-08	Unigene220442	A0A072VPA6_MEDTR	Papain family cysteine protease
Unigene381441	1.485	2.056	1.68	6.351	9.725	7.08	0.505	0.75	2.391	1.44E-07	Unigene381441	G7JD36_MEDTR	Non-specific serine/threonine protein kinase
Unigene20611	15.417	13.802	13.574	26.643	13.742	21.048	6.265	8.025	9.852	2.23E-14	Unigene20611	I1NE10_SOYBN	Uncharacterized protein
Unigene359995	71.533	97.091	69.962	27.706	34.649	29.35	0.02	0	0.019	1.29E-05	Unigene359995	A0A151T6U4_CAJCA	Putative ribonuclease H protein At1g65750 family
Unigene151105	0	0	0	9.92	18.287	9.206	0.434	0	0.287	1.28E-05	Unigene151105	A0A072UIC3_MEDTR	Disease resistance protein (TIR-NBS-LRR class), putative
Unigene103538	7.195	11.581	9.649	11.338	12.453	14.787	29.989	42.799	34.895	1.28E-05	Unigene103538	A0A0S3SB76_PHAAN	Uncharacterized protein
Unigene105778	84.638	166.154	110.185	34.703	52.718	34.888	13.287	15.804	17.035	0.000301639	Unigene105778	I1M3M4_SOYBN	Ketol-acid reductoisomerase
Unigene258300	19.483	29.138	19.602	74.606	75.164	73.082	100.182	95.802	86.074	0.000300512	Unigene258300	A0A0R0H4A5_SOYBN	Uncharacterized protein
Unigene382189	0	0	0	14.562	8.202	16.073	8.791	1.977	4.894	2.43E-05	Unigene382189	A0A0V0ID36_SOLCH	Putative actin-7-like
Unigene298063	0.349	0.164	0.054	13.977	12.864	14.404	49.692	57.487	46.739	1.44E-07	Unigene298063	A0A151S3C3_CAJCA	Root phototropism protein 3
Unigene205099	1.415	3.865	1.876	0.691	0.603	0.765	0	0.018	0	0.000557764	Unigene205099	G7JY75_MEDTR	Receptor-like protein
Unigene88986	0.448	0.685	0.64	0.744	0.887	0.446	0.152	0.119	0.065	4.57E-05	Unigene88986	A0A151SEK6_CAJCA	Retrovirus-related Pol polyprotein from transposon TNT 1-94
Unigene137856	19.403	63.841	35.019	22.941	36.925	24.354	12.064	11.448	13.689	2.07E-08	Unigene137856	G7IW29_MEDTR	Disease resistance protein (CC-NBS-LRR class) family protein
Unigene129427	20.968	32.496	23.754	21.187	18.504	27.596	52.582	62.547	58.204	6.83E-06	Unigene129427	D3YBF2_TRIRP	Zinc finger (GATA type) family protein
Unigene337161	19.164	19.709	15.092	0.053	0.293	0.478	0.626	0.915	0.612	8.60E-05	Unigene337161	K7KPD2_SOYBN	Uncharacterized protein
Unigene385295	0.419	1.22	0.943	350.055	358.431	385.609	1405.68	1014.382	920.239	4.30E-12	Unigene385295	W9SVH5_9ROSA	Photosystem I reaction center subunit XI
Unigene289763	0.558	0.384	0.206	40.948	19.375	38.545	19.693	14.605	14.57	1.29E-05	Unigene289763	I1LAU6_SOYBN	Uncharacterized protein
Unigene253387	2.76	6.03	2.223	18.485	27.845	18.858	38.82	21.523	19.713	0.00016115	Unigene253387	V7C0M6_PHAVU	Uncharacterized protein
Unigene266095	43.28	37.855	30.487	8.069	9.123	6.431	0.152	0.165	0.389	5.97E-13	Unigene266095	I1K811_SOYBN	Uncharacterized protein
Unigene182268	11.022	10.416	10.766	10.664	9.189	6.867	3.112	4.328	1.353	1.88E-06	Unigene182268	A0A072U2C7_MEDTR	Hydroxymethylglutaryl-CoA lyase
Unigene341986	0.628	0.85	1.117	0.461	0.511	2.434	2.546	1.455	1.956	2.42E-05	Unigene341986	A0A151TI98_CAJCA	Cytochrome P450 90B1
Unigene181522	1.704	0.891	0.856	1.426	1.49	0.106	11.488	7.184	8.935	2.75E-07	Unigene181522	K7N3C1_SOYBN	Uncharacterized protein
Unigene187102	0	0	0	3.95	4.528	3.646	0	0	0	5.22E-07	Unigene187102	A0A072UL56_MEDTR	Receptor-like kinase feronia-like protein
Unigene232799	17.729	23.56	16.154	14.181	20.162	17.359	4.011	3.926	4.171	8.03E-10	Unigene232799	I1LBZ9_SOYBN	Uncharacterized protein
Unigene83652	70.845	37.046	27.44	13.968	3.289	15.669	9.205	1.263	4.708	1.44E-07	Unigene83652	G7IYF6_MEDTR	Cellulose synthase-like protein D3
Unigene304410	9.089	26.15	25.175	0	0	0.404	0	0	0.158	8.63E-05	Unigene304410	PP890_SOYBN	Protein PROPEP890;
Unigene281035	25.342	42.159	32.222	40.089	100.389	49.781	3.658	5.042	4.291	8.61E-05	Unigene281035	I1J8B2_SOYBN	MLO-like protein
Unigene343473	1.146	6.921	8.554	0	0	0	0	0	0	1.88E-06	Unigene343473	A0A015JYP2_9GLOM	Ribosomal 60S subunit protein L23B
Unigene360314	10.922	11.855	9.356	1.506	2.293	13.724	0.445	0.046	0.491	4.56E-05	Unigene360314	I3SI65_LOTJA	Uncharacterized protein
Unigene5721	16.752	26.986	16.783	4.287	7.641	10.003	11.155	14.221	8.999	3.95E-08	Unigene5721	I3SCN2_LOTJA	Uncharacterized protein
Unigene242737	51.492	41.638	44.289	100.169	69.959	114.125	70.516	54.055	60.113	0.000300278	Unigene242737	A0A151T1A6_CAJCA	Uncharacterized protein At5g64816 family
Unigene400013	0.987	2.22	1.16	0.655	0.912	0.957	0.293	0.128	0.324	8.63E-05	Unigene400013	A0A151UDZ2_CAJCA	Retrovirus-related Pol polyprotein LINE-1
Unigene256341	6.189	6.099	6.136	0.558	2.059	3.221	6.477	3.075	4.634	2.42E-05	Unigene256341	A0A0L9TWV6_PHAAN	Uncharacterized protein
Unigene92752	1.056	0.754	1.095	13.198	18.63	14.276	26.402	29.338	28.055	5.92E-17	Unigene92752	A0A067XT74_CICAR	Glycosyltransferase
Unigene184901	2.601	2.494	2.06	2.967	0.092	1.276	0.242	0.064	0.046	8.29E-16	Unigene184901	A0A151T0V7_CAJCA	Uncharacterized protein
Unigene3070	0.289	0.452	0	0.248	0.686	0.393	0.495	0.714	0.89	4.57E-05	Unigene3070	V5TGI4_CICAR	NBS-LRR protein
Unigene209873	22.861	24.163	21.684	96.112	85.827	114.955	179.358	178.472	171.221	1.29E-05	Unigene209873	G0T431_SOYBN	Phytase
Unigene339967	0.409	0.795	0.282	0.903	1.121	1.031	0.172	0.247	0.417	3.60E-06	Unigene339967	I1M096_SOYBN	Uncharacterized protein
Unigene197010	2.003	10.375	6.277	0	0	0	0	0	0	2.42E-05	Unigene197010	A0A0H5QI46_9EUKA	Uncharacterized protein
Unigene345221	0.409	1.138	0.423	2.002	2.687	1.318	0.424	0.073	0.093	2.07E-08	Unigene345221	A0A0L9TB17_PHAAN	Serine/threonine-protein kinase
Unigene308493	0.12	0	0.293	10.372	4.093	3.263	9.134	13.562	11.595	6.82E-06	Unigene308493	A0A151TJ59_CAJCA	Uncharacterized protein
Unigene13932	0.488	1.329	0.932	3.995	8.662	1.988	1.778	3.651	2.901	0.000161486	Unigene13932	A0A072TPM1_MEDTR	Rpp4C1
Unigene235524	3.458	7.1	4.066	5.394	4.653	8.759	1.425	1.089	3.559	3.60E-06	Unigene235524	A0A072V211_MEDTR	Uncharacterized protein
Unigene32959	0.787	0.247	0.076	2.693	1.682	3.104	3.557	2.837	3.299	9.96E-07	Unigene32959	V7B8P5_PHAVU	Uncharacterized protein
Unigene308374	21.097	15.967	18.171	25.837	14.027	31.731	37.163	28.011	32.643	3.10E-13	Unigene308374	A0A151T8J4_CAJCA	Uncharacterized protein
Unigene196067	3.418	4.92	3.448	2.595	2.159	2.562	1.303	1.336	1.52	1.44E-07	Unigene196067	A0A0B2R8W9_GLYSO	Putative ribonuclease H protein
Unigene10251	14.061	27.178	22.844	11.125	13.809	7.76	3.557	3.432	3.596	2.43E-05	Unigene10251	I1KJP7_SOYBN	Uncharacterized protein
Unigene212823	207.015	300.73	205.44	74.589	121.187	106.078	142.063	125.04	133.379	0.000301403	Unigene212823	V7AFJ6_PHAVU	Uncharacterized protein
Unigene50261	5.162	9.443	8.879	5.235	8.671	2.519	1	0.192	0.12	0.000300737	Unigene50261	A0A072U6S4_MEDTR	Disease resistance protein (TIR-NBS-LRR class)
Unigene18315	20.968	27.137	17.878	25.067	24.89	25.289	62.423	66.748	57.75	1.88E-06	Unigene18315	A0A0A9S205_ARUDO	Uncharacterized protein
Unigene297701	17.699	30.975	22.009	19.531	17.115	32.433	42.296	40.887	53.57	0.000299973	Unigene297701	A0A151TKD2_CAJCA	Uncharacterized protein
Unigene202792	1.704	1.864	1.908	1.125	1.649	1.637	4.072	2.352	2.289	2.23E-12	Unigene202792	A0A072TXT8_MEDTR	Plant/MGF10-16 protein
Unigene5170	1.296	2.234	2.082	1.063	0.929	1.446	10.518	7.897	10.065	5.96E-15	Unigene5170	G7J0U8_MEDTR	Polyamine oxidase
Unigene54159	2.611	4.961	3.296	6.298	6.721	7.813	8.457	10.972	10.065	2.75E-07	Unigene54159	V7CIH5_PHAVU	Uncharacterized protein
Unigene356868	1.136	1.604	1.637	0	0	0	0	0	0	1.29E-05	Unigene356868	A0A072TN43_MEDTR	Glycosyltransferase family 90 protein
Unigene378148	25.053	20.846	20.198	52.055	37.067	63.026	44.882	41.463	44.191	1.29E-05	Unigene378148	I3SS61_LOTJA	Uncharacterized protein
Unigene391150	0	0	0	21.302	28.857	22.143	53.168	28.679	34.024	1.29E-05	Unigene391150	V7AKX5_PHAVU	Uncharacterized protein
Unigene185051	1.196	0.781	0.943	2.055	2.377	2.891	21.269	30.766	24.644	2.18E-10	Unigene185051	I3S811_LOTJA	Uncharacterized protein
Unigene305123	47.845	43.694	36.309	58.096	50.124	69.309	73.204	63.435	80.355	2.18E-10	Unigene305123	V7CAC5_PHAVU	Uncharacterized protein
Unigene282358	1.186	4.495	1.962	16.723	13.299	15.435	25.937	21.569	21.067	4.56E-05	Unigene282358	I1JGZ6_SOYBN	Carbonic anhydrase
Unigene242383	6.607	6.305	3.122	9.265	7.172	10.418	8.326	14.925	11.585	0.00016081	Unigene242383	A0A151SD89_CAJCA	Lysine-specific demethylase 5B
Unigene163680	4.654	7.401	7.047	4.119	5.909	4.975	1.445	1.089	2.308	0.000160363	Unigene163680	V7BMB2_PHAVU	Uncharacterized protein
Unigene10490	0	0	0	1.444	1.975	2.753	0	0	0.083	0.00056161	Unigene10490	G7KMU0_MEDTR	Uncharacterized protein
Unigene288952	29.518	42.501	39.431	0.035	0	0	0	0	0	0.000558873	Unigene288952	G7IL69_MEDTR	Transferase family protein
Unigene377741	2.75	4.468	2.906	1.444	1.624	1.637	3.718	3.761	3.077	1.89E-06	Unigene377741	G7KS16_MEDTR	PPR containing plant-like protein
Unigene357808	33.993	39.431	34.39	19.052	21.132	25.991	54.633	62.209	56.795	6.82E-06	Unigene357808	A0A0R4J5I5_SOYBN	Uncharacterized protein
Unigene309629	0	0	0	4.641	4.779	4.922	426.433	361.09	380.886	6.81E-06	Unigene309629	A0A151TMJ6_CAJCA	Uncharacterized protein
Unigene346372	57.81	53.137	42.511	17.706	8.838	23.269	26.271	20.279	23.578	1.61E-13	Unigene346372	V7B566_PHAVU	Uncharacterized protein
Unigene293943	12.457	22.56	17.9	16.555	19.567	13.798	5.719	5.125	4.486	8.62E-05	Unigene293943	A0A151RGG4_CAJCA	Retrotransposable element Tf2
Unigene232621	8.242	12.28	15.645	11.488	11.198	15.701	5.133	3.221	3.17	8.61E-05	Unigene232621	A0A0L9UA27_PHAAN	Uncharacterized protein
Unigene330787	9.527	10.8	6.917	105.138	72.762	120.461	51.632	56.883	46.906	8.60E-05	Unigene330787	I1KB52_SOYBN	Uncharacterized protein
Unigene229746	6.547	11.759	6.386	21.683	11.474	11.991	10.751	10.89	10.621	9.94E-07	Unigene229746	A0A151TI71_CAJCA	Uncharacterized protein
Unigene396259	12.148	26.082	16.599	8.778	11.114	6.102	4.789	5.93	3.985	1.14E-10	Unigene396259	I1MHQ9_SOYBN	Uncharacterized protein
Unigene399605	410.312	481.165	316.211	235.289	147.241	223.308	14.742	8.154	11.502	4.19E-10	Unigene399605	G7KEG0_MEDTR	Transmembrane protein, putative
Unigene269582	0	0	0	65.651	48.617	63.6	15.378	12.235	9.444	0.000300614	Unigene269582	G7KML3_MEDTR	Chlorophyllase enzyme
Unigene59896	2.133	4.276	3.708	2.684	2.435	0.755	0.687	0.613	0.176	0.000300084	Unigene59896	A0A072V7N8_MEDTR	Cyclic nucleotide-gated ion channel-like protein
Unigene251904	2.96	2.864	1.746	10.452	9.775	10.641	2.91	0.997	1.696	2.07E-08	Unigene251904	I1K052_SOYBN	Uncharacterized protein
Unigene320875	30.634	65.801	49.764	37.697	63.791	33.304	9.548	15.676	11.863	1.53E-19	Unigene320875	A0A0L9UFA5_PHAAN	Uncharacterized protein
Unigene266164	725.593	751.496	565.701	86.493	43.018	167.723	507.983	576.084	471.64	1.60E-15	Unigene266164	I1MJD2_SOYBN	Cysteine synthase
Unigene195455	13.374	24.492	16.631	24.695	24.413	24.705	34.617	28.258	27.971	6.82E-06	Unigene195455	G7INQ6_MEDTR	Thiamine-phosphate pyrophosphorylase
Unigene151264	2.501	4.728	2.179	2.852	3.105	4.784	6.093	6.369	6.441	0.000160833	Unigene151264	A2Q5R0_MEDTR	Putative uncharacterized protein
Unigene80454	1.525	1.439	0.867	3.242	3.816	6.229	5.193	7.421	7.859	0.000160804	Unigene80454	I3SE09_LOTJA	Uncharacterized protein
Unigene175959	67.337	87.291	73.648	16.369	20.923	20.92	9.478	6.772	9.027	0.000160483	Unigene175959	I1NA42_SOYBN	Uncharacterized protein
Unigene305191	3.817	3.769	3.762	13.437	5.858	11.13	12.226	13.013	14.421	2.43E-05	Unigene305191	V7BW93_PHAVU	Uncharacterized protein
Unigene178281	7.434	6.387	4.185	1.523	1.506	4.805	2.142	2.617	2.79	8.19E-18	Unigene178281	G7J6Q0_MEDTR	Homeobox associated leucine zipper protein
Unigene131544	4.494	4.098	3.047	0.85	0.218	0.266	0.303	0.512	0.343	1.44E-07	Unigene131544	A0A126WW96_9ERIC	Putative LOV domain-containing protein
Unigene190431	0	0	0	0	0	0	1.374	1.547	2.02	0.000559016	Unigene190431	A0A0L9TXY5_PHAAN	Pectinesterase
Unigene145466	10.394	15.309	10.863	9.229	10.487	8.387	3.739	3.047	3.077	3.07E-11	Unigene145466	K7MW51_SOYBN	Uncharacterized protein
Unigene86068	1.565	2.604	1.268	4.322	2.896	3.444	0.051	0.156	0.028	3.61E-06	Unigene86068	G7K433_MEDTR	Transmembrane protein, putative
Unigene54421	4.564	6.935	6.353	8.53	6.528	11.438	10.438	6.076	8.796	8.62E-05	Unigene54421	I3T9B4_LOTJA	Uncharacterized protein
Unigene374251	17.599	15.57	10.18	78.566	60.15	72.476	6.709	5.976	5.617	2.96E-09	Unigene374251	G7JYH8_MEDTR	Uncharacterized protein
Unigene167541	0.289	0	0	5.775	2.578	6.08	64.353	47.549	49.112	1.29E-05	Unigene167541	A0A151RPX7_CAJCA	Putative serine/threonine-protein kinase receptor
Unigene155792	2.89	5.976	3.166	0.62	0.176	1.435	0.616	0.723	0.445	7.23E-42	Unigene155792	A0A0S3RKU3_PHAAN	Uncharacterized protein
Unigene256647	1.993	7.374	3.48	9.956	9.775	8.408	4.092	5.802	5.051	0.000299912	Unigene256647	A0A151UBZ6_CAJCA	TMV resistance protein N
Unigene102149	54.791	60.812	47.498	121.79	100.013	156.848	134.586	120.793	120.672	5.67E-09	Unigene102149	G7JAF8_MEDTR	ER membrane protein complex subunit-like protein
Unigene237063	5.76	8.073	7.741	58.371	49.998	51.907	12.428	5.555	8.48	6.81E-06	Unigene237063	A0A0L9V7Q2_PHAAN	Uncharacterized protein
Unigene252827	4.096	5.811	5.009	0.585	0.619	0.723	7.123	13.836	9.24	3.60E-06	Unigene252827	G7KA50_MEDTR	Glycoside hydrolase family 5 protein
Unigene270751	10.982	11.143	8.749	19.088	14.194	21.696	26.149	19.574	21.966	8.61E-05	Unigene270751	K7MVK4_SOYBN	Uncharacterized protein
Unigene281334	2.581	8.539	5.204	12.028	19.618	13.766	12.974	11.704	12.985	9.96E-07	Unigene281334	A0A151S436_CAJCA	Copia protein
Unigene388525	130.878	144.293	98.92	73.428	92.639	109.331	182.449	268.253	206.912	5.23E-07	Unigene388525	I1HJA9_BRADI	Uncharacterized protein
Unigene21205	5.581	4.016	4.879	8.742	10.344	11.257	10.114	10.35	11.289	0.00030169	Unigene21205	I1LPM9_SOYBN	Uncharacterized protein
Unigene207598	5.222	4.55	3.068	27.998	27.075	30.785	80.014	79.12	74.424	3.61E-06	Unigene207598	I1JMB3_SOYBN	Uncharacterized protein
Unigene311157	13.663	18.982	10.007	23.127	21.894	24.736	8.518	6.827	6.738	2.24E-14	Unigene311157	I3SC36_LOTJA	Uncharacterized protein
Unigene161548	1.266	5.222	3.025	0.133	0.343	0.383	0.04	0.101	0.13	2.43E-05	Unigene161548	K7MM51_SOYBN	Uncharacterized protein
Unigene129695	1.923	1.754	1.962	0.035	0	0.128	0.465	0.165	0.463	2.42E-05	Unigene129695	A0A151QY44_CAJCA	Transposon TX1 uncharacterized
Unigene394976	0	0	0	0	0	0	0.727	1.08	1.474	1.16E-12	Unigene394976	A0A151SXR4_CAJCA	Boron transporter-like protein 2
Unigene77462	0	0	0	9.805	13.952	6.208	0	0	0	1.89E-06	Unigene77462	I1J9P9_SOYBN	Uncharacterized protein
Unigene253321	6.288	5.167	5.768	0	0	2.434	7.467	6.131	6.979	1.89E-06	Unigene253321	G7JQP6_MEDTR	Isoleucine-tRNA ligase
Unigene329768	12.656	17.324	10.82	10.213	13.592	14.096	30.343	36.485	25.636	5.23E-07	Unigene329768	I3SQW0_LOTJA	Uncharacterized protein
Unigene310472	8.122	9.347	7.643	8.485	9.315	12.055	18.794	21.432	20.974	3.10E-15	Unigene310472	I1K0Y6_SOYBN	Beta-amylase
Unigene160403	5.521	4.783	3.426	42.569	43.545	61.017	108.336	80.081	72.774	4.32E-14	Unigene160403	TATA_PEA	Sec-independent protein translocase protein TATA, chloroplastic;
Unigene20031	2.661	3.934	1.561	1.089	1.013	3.189	6.174	4.786	5.626	8.29E-12	.
Unigene155314	2.073	1.768	1.962	4.951	13.341	14.127	18.117	26.337	20.891	0.000561483	Unigene155314	K7M3C6_SOYBN	Uncharacterized protein
Unigene139407	15.726	32.921	20.198	11.435	21.835	13.596	6.921	9.06	8.073	1.12E-18	Unigene139407	I1LQ46_SOYBN	Coatomer subunit gamma
Unigene367835	0.478	18.9	9.519	2.161	1.239	0.638	0	0	0	0.00029979	Unigene367835	A0A0B2SDG3_GLYSO	Uncharacterized protein
Unigene100699	10.015	5.976	5.594	0.788	1.85	1.807	17.035	15.2	11.418	5.97E-15	Unigene100699	K7MLX5_SOYBN	Uncharacterized protein
Unigene272939	0.797	2.138	1.886	0.213	0.326	0.191	1.051	0.613	1.511	2.07E-08	Unigene272939	A0A151RYB8_CAJCA	Uncharacterized protein
Unigene191762	10.454	17.598	11.373	6.617	7.825	6.346	14.004	11.32	13.031	0.000161411	Unigene191762	G7KQL6_MEDTR	Transmembrane protein, putative
Unigene84340	4.953	10.745	7.275	4.11	1.339	1.818	0	0	0	6.82E-06	Unigene84340	G7IP67_MEDTR	Transmembrane protein, putative
Unigene18601	16.393	17.776	14.821	4.234	6.444	8.238	20.218	18.842	22.874	2.75E-07	Unigene18601	G7K9A5_MEDTR	GRAS family transcription factor
Unigene107935	9.368	15.775	12.099	2.427	2.486	4.922	8.599	8.986	7.637	0.000160368	Unigene107935	A0A0B2R705_GLYSO	NAC domain-containing protein 42
Unigene311041	25.91	36.046	20.415	68.752	86.739	95.969	82.662	117.279	111.098	3.61E-06	Unigene311041	G7JB49_MEDTR	DUF247 domain protein
Unigene188378	20.748	27.11	22.291	8.007	8.796	8.462	5.658	4.823	4.56	4.57E-05	Unigene188378	A0A151S8S2_CAJCA	Putative basic helix-loop-helix protein At1g06150 family
Unigene301723	0.498	0.069	0	1.771	1.825	1.839	4.415	6.598	5.107	0.000561519	Unigene301723	I1YZL3_OXYPI	Membrane protein ycf1
Unigene263087	16.623	15.063	15.048	19.584	9.566	18.869	6.78	5.271	6.914	0.000301279	Unigene263087	G7J5H7_MEDTR	CASP-like protein
Unigene333158	416.88	348.59	295.124	47.883	85.333	116.05	23.957	19.849	24.44	0.000301156	Unigene333158	I1M7E5_SOYBN	3-hydroxy-3-methylglutaryl coenzyme A reductase
Unigene11347	0.727	1.343	0.997	1.346	1.975	1.339	0.445	0.403	0.371	0.000301044	Unigene11347	A0A151SBX1_CAJCA	Retrovirus-related Pol polyprotein from transposon TNT 1-94
Unigene292222	103.482	110.029	89	127.964	99.603	157.401	74.144	74.105	73.376	1.88E-06	Unigene292222	C6TGN3_SOYBN	Uncharacterized protein
Unigene386971	11.869	8.114	8.251	3.897	2.879	18.071	47.105	32.623	35.228	0.000161064	Unigene386971	A0A072UGJ4_MEDTR	NHL domain protein
Unigene248935	1.704	1.371	1.464	0.354	1.18	1.116	9.892	5.106	5.876	0.000160666	Unigene248935	G7KMU0_MEDTR	Uncharacterized protein
Unigene212340	11.65	15.158	9.823	7.316	11.206	12.884	25.402	37.858	22.058	9.97E-07	Unigene212340	M5X0E8_PRUPE	Uncharacterized protein
Unigene394809	1.824	3.303	2.038	0.239	0.167	1.531	0.748	1.455	1.149	3.10E-13	Unigene394809	A0A151U1X3_CAJCA	G2/mitotic-specific cyclin-1
Unigene143038	12.587	15.816	13.314	6.209	7.917	8.185	3.88	1.711	3.494	8.63E-05	Unigene143038	G7K645_MEDTR	C2 domain protein
Unigene360947	19.662	15.131	12.988	21.754	23.744	37.801	35.758	30.848	32.921	8.58E-05	Unigene360947	G7I7J6_MEDTR	Transmembrane protein, putative
Unigene262257	10.843	8.415	8.012	55.678	61.087	59.444	140.053	170.703	170.312	2.42E-05	Unigene262257	C6T0E0_SOYBN	Uncharacterized protein
Unigene235223	70.805	96.872	62.329	20.098	25.342	29.212	9.69	8.95	9.935	3.60E-06	Unigene235223	A0A151TFM9_CAJCA	Myb-related protein B
Unigene228879	212.456	220.62	178.043	209.452	195.682	291.862	368.051	304.134	301.485	5.22E-07	Unigene228879	A0A067F7N6_CITSI	Uncharacterized protein
Unigene367027	220.389	295.028	255.898	30.78	31.025	49.409	29.09	25.193	27.489	0.000560634	Unigene367027	A0A0S3S2A5_PHAAN	Uncharacterized protein
Unigene286954	3.398	5.085	3.372	0.053	0.201	0	0.051	0.467	0.297	2.07E-08	Unigene286954	A0A072U6R4_MEDTR	Ankyrin repeat protein
Unigene54085	6.886	10.375	6.082	6.758	5.557	6.07	15.298	16.197	13.986	8.04E-10	Unigene54085	I1MJN1_SOYBN	Uncharacterized protein
Unigene263269	9.766	9.155	8.901	16.696	17.308	20.07	20.612	12.674	15.784	8.03E-10	Unigene263269	A0A151TEK6_CAJCA	Xyloglucan galactosyltransferase KATAMARI1 isogeny
Unigene329335	10.384	25.959	21.109	6.236	10.955	9.886	4.557	6.314	3.837	2.22E-16	Unigene329335	A0A151S3G3_CAJCA	Putative ADP-ribosylation factor GTPase-activating protein AGD14
Unigene308197	3.767	8.689	5.063	5.111	8.143	5.666	2.213	1.967	3.392	4.18E-10	Unigene308197	A0A0R0FE26_SOYBN	Uncharacterized protein
Unigene302923	0	0	0	0.682	1.908	1.626	0	0	0	8.62E-05	Unigene302923	A0A072TPN9_MEDTR	Disease resistance protein (TIR-NBS-LRR class)
Unigene197230	13.563	19.38	12.349	49.867	29.502	59.008	59.068	42.763	59.344	0.000560562	Unigene197230	M5VQE8_PRUPE	Uncharacterized protein
Unigene351515	4.285	4.043	2.678	2.135	1.774	0.872	0	0	0.213	0.000161121	Unigene351515	D0VY45_LOTJA	Homocitrate synthase
Unigene264753	4.156	3.207	3.047	17.13	19.936	19.995	21.299	26.227	23.615	3.95E-08	Unigene264753	K7MPZ0_SOYBN	Uncharacterized protein
Unigene56427	84.578	110.221	73.832	82.516	85.718	124.671	150.126	211.434	164.501	0.000300543	Unigene56427	K7L0L1_SOYBN	Uncharacterized protein
Unigene286689	38.627	44.763	34.91	12.365	16.446	24.449	8.74	9.27	13.189	0.00055796	Unigene286689	A2Q3A8_MEDTR	Putative uncharacterized protein
Unigene268014	1.016	2.522	2.201	0	0	0	0	0	0	0.000160408	Unigene268014	A0A151RMC4_CAJCA	Retrovirus-related Pol polyprotein from transposon TNT 1-94
Unigene114713	11.739	20.01	15.254	29.274	23.041	25.959	27.958	24.534	24.079	0.000299536	Unigene114713	V7BR27_PHAVU	Uncharacterized protein
Unigene188545	0	0	0	2.188	0.879	2.105	0	0	0	1.28E-05	Unigene188545	K7M261_SOYBN	Uncharacterized protein
Unigene249894	1.056	6.428	2.645	12.648	23.869	11.916	3.951	2.736	5.255	2.96E-09	Unigene249894	A0A072V7A5_MEDTR	Disease resistance protein (TIR-NBS-LRR class), putative
Unigene18868	4.684	8.758	6.613	15.536	26.455	17.774	4.062	6.644	5.895	2.95E-09	Unigene18868	A0A151TA91_CAJCA	Putative membrane protein C2G11.09
Unigene15893	11.839	19.517	12.479	13.853	16.471	18.273	26.897	26.584	25.441	5.55E-21	Unigene15893	I1N0B6_SOYBN	Uncharacterized protein
Unigene93429	0	0	0	0	0	0	9.983	13.333	10.594	5.21E-07	Unigene93429	A0A0B2RMV5_GLYSO	Putative GATA transcription factor 22
Unigene202722	12.646	15.529	12.598	2.268	2.101	2.785	2.092	1.995	2.02	1.16E-12	Unigene202722	K7LB72_SOYBN	Uncharacterized protein
Unigene84603	129.034	141.813	105.534	199.027	152.806	195.808	15.025	8.876	10.084	3.61E-06	Unigene84603	G7IZC8_MEDTR	Glycoside hydrolase family 1 protein
Unigene96593	0	0	0	2.17	1.975	1.998	0	0	0	1.28E-05	Unigene96593	A0A0L9UAI1_PHAAN	Uncharacterized protein
Unigene149400	1.266	1.398	1.821	0.797	0.736	0.574	0.424	0.467	0.213	8.04E-10	.
Unigene315399	13.762	11.156	10.918	30.399	37.252	40.31	62.716	121.416	86.556	1.08E-08	Unigene315399	A0A072TVC3_MEDTR	50S ribosomal protein L29
Unigene298483	0.07	0.425	0.325	4.748	5.172	4.826	2.667	1.867	2.475	0.00016054	Unigene298483	V7CQD9_PHAVU	Uncharacterized protein
Unigene352156	7.205	1.617	3.838	3.384	2.067	2.955	3.264	9.307	3.114	2.22E-16	Unigene352156	G7JF44_MEDTR	S-locus lectin kinase family protein
Unigene281068	10.663	13.5	11.373	6.599	6.988	7.303	3.344	2.8	3.235	0.000301546	Unigene281068	A0A0B2PDV3_GLYSO	Pattern formation protein EMB30
Unigene176149	1.266	0.699	1.084	3.534	3.783	1.563	1.708	1.601	2.02	0.000301023	Unigene176149	A5C7R1_VITVI	Putative uncharacterized protein
Unigene206331	19.413	19.256	14.485	0.478	0.753	1.584	0.323	0.156	0.565	0.000299617	Unigene206331	I1MI91_SOYBN	Uncharacterized protein
Unigene49593	88.375	100.791	75.025	134.908	62.267	135.875	145.65	143.067	93.794	1.44E-07	Unigene49593	NDS5A_ARATH	NADH dehydrogenase [ubiquinone] iron-sulfur protein 5-A;
Unigene233767	4.455	3.44	3.393	0.097	0.561	0.117	0	0	0	0.000558067	Unigene233767	A0A0B2PVM9_GLYSO	Uncharacterized protein
Unigene374794	0	0	0.347	3.605	5.348	5.453	0.879	0.586	3.429	2.74E-07	Unigene374794	A0A151U8U1_CAJCA	U-box domain-containing protein 6
Unigene253526	130.071	129.848	112.874	71.267	85.166	99.955	250.45	225.408	237.553	5.23E-07	Unigene253526	I1K4R2_SOYBN	Uncharacterized protein
Unigene9304	15.526	16.598	15.601	19.982	19.015	24.598	25.21	23.015	23.495	4.29E-16	Unigene9304	V7BQN2_PHAVU	Uncharacterized protein
Unigene167831	0.209	0	0.499	0	0	1.074	2.971	2.215	3.883	1.89E-06	Unigene167831	K7LK12_SOYBN	Uncharacterized protein
Unigene397393	11.201	8.073	7.698	9.929	12.102	15.286	25.25	16.197	18.231	3.07E-11	Unigene397393	I1KIJ6_SOYBN	Serine/threonine-protein kinase
Unigene165784	130.798	198.965	175.496	40.629	22.522	41.862	48.57	34.664	52.059	2.43E-05	Unigene165784	A0A0L9VQ37_PHAAN	Uncharacterized protein
Unigene35851	2.083	3.289	2.212	1.488	1.958	1.924	4.203	4.338	4.773	4.57E-05	Unigene35851	I1M0A8_SOYBN	Uncharacterized protein
Unigene360707	72.28	91.444	69.17	86.041	98.13	115.348	127.21	148.027	134.574	4.55E-05	Unigene360707	Q9SPB8_SOYBN	Malate dehydrogenase
Unigene138140	12.427	22.272	18.052	30.487	25.543	28.106	28.685	26.684	25.821	2.75E-07	Unigene138140	Q9FQ10_MEDTR	Sucrose-6F-phosphate phosphohydrolase
Unigene46831	10.434	13.294	10.614	4.987	4.528	6.229	6.891	6.25	5.774	5.21E-07	Unigene46831	K7M8A3_SOYBN	Uncharacterized protein
Unigene314776	16.284	21.573	14.604	41.355	71.515	35.59	2.991	10.725	8.925	2.07E-08	Unigene314776	G7ITP3_MEDTR	GRAS family transcription factor
Unigene274995	1.116	7.949	6.798	14.004	31.887	6.58	0	0	0	3.96E-08	Unigene274995	Q41666_VICFA	Phloem specific protein
Unigene196997	8.989	14.076	11.948	22.586	31.067	21.473	0	0	0	5.95E-30	Unigene196997	A0A151TGH1_CAJCA	Homeobox protein knotted-1-like 6
Unigene164856	4.265	11.307	8.749	0	0	0	0	0	0	1.44E-07	Unigene164856	V7C8W8_PHAVU	Uncharacterized protein
Unigene270643	3.169	3.659	2.429	0.328	0.268	0.585	0.384	0.284	0.334	0.000560022	Unigene270643	I1MYI6_SOYBN	Uncharacterized protein
Unigene132855	38.547	34.47	26.974	19.168	16.973	30.328	6.103	4.841	5.589	4.56E-05	Unigene132855	A0A0B2Q0J9_GLYSO	Uncharacterized protein
Unigene125255	21.675	43.036	33.447	12.454	17.207	11.959	4.81	5.097	5.607	4.56E-05	Unigene125255	A0A072VQ30_MEDTR	RING/FYVE/PHD zinc finger protein, putative
Unigene115690	20.778	25.41	18.529	42.489	25.987	37.578	14.722	15.145	15.663	8.61E-05	Unigene115690	I1MD93_SOYBN	Uncharacterized protein
Unigene234285	3.897	4.756	5.453	5.35	6.67	8.685	28.13	27.801	29.686	8.59E-05	Unigene234285	B9GWA4_POPTR	Uncharacterized protein
Unigene335551	52.818	43.502	34.997	11.745	15.173	17.667	13.994	12.509	9.12	2.75E-07	Unigene335551	V4SCP6_9ROSI	Uncharacterized protein
Unigene101145	16.961	19.873	33.295	14.207	11.868	5.326	5.81	5.006	6.96	6.80E-06	Unigene101145	A0A151SCP8_CAJCA	Retrovirus-related Pol polyprotein from transposon TNT 1-94
Unigene374273	1.176	1.562	0.661	5.244	4.268	6.729	3.223	4.942	2.734	6.80E-06	Unigene374273	I1MVM1_SOYBN	Formin-like protein
Unigene320564	0.548	1.494	1.03	5.359	4.134	3.667	1.748	3.047	1.585	2.23E-12	Unigene320564	A0A151RIL6_CAJCA	Putative cysteine-rich receptor-like protein kinase 23
Unigene272795	92.74	156.574	131.641	19.832	52.249	26.416	9.437	7.604	9.166	0.000301444	Unigene272795	W0M061_CICAR	NBS-LRR protein
Unigene105718	1.405	1.055	0.846	0	0	0	0.121	0.037	0.269	2.95E-09	Unigene105718	A0A151R099_CAJCA	Protein FAR1-RELATED SEQUENCE 5
Unigene139302	6.378	5.935	4.348	8.078	6.411	6.74	2.526	1.693	3.346	4.18E-10	Unigene139302	A0A0S3RTE8_PHAAN	Uncharacterized protein
Unigene361124	0.319	0.425	0.054	8.326	3.649	9.397	0.121	0	0.065	0.000561013	Unigene361124	I1MKE1_SOYBN	Uncharacterized protein
Unigene119616	30.096	36.745	22.594	3.685	3.657	1.807	7.012	6.616	7.164	1.44E-07	Unigene119616	I1LDU6_SOYBN	Uncharacterized protein
Unigene260866	43.37	165.729	114.381	0.257	0.829	0.489	1.991	1.684	1.844	1.44E-07	Unigene260866	I1LRE5_SOYBN	Uncharacterized protein
Unigene5306	5.71	8.593	6.071	4.969	5.992	3.083	1.708	1.272	1.298	0.000557247	Unigene5306	K7K2G5_SOYBN	Uncharacterized protein
Unigene356120	4.335	8.58	6.104	79.035	61.732	61.953	20.966	26.977	21.975	4.56E-05	Unigene356120	A8QYY5_9SOLA	MPF2-like
[truncated: 15,577 more rows]
