# Supplementary material for: Comparative transcriptome analysis of root, stem, and leaf tissues of Entada phaseoloides reveals potential genes involved in triterpenoid saponin biosynthesis
Source: BMC Genomics. 2020 Sep 15;21:639. doi: 10.1186/s12864-020-07056-1 (PMC7493163; doi:10.1186/s12864-020-07056-1)
Supplement: Supplementary file 8 — Additional file 8. Sequence of β-amyrin synthase (EpBAS) gene in Entada phaseoloides. [file 12864_2020_7056_MOESM8_ESM.txt]

>EpBSA
MWRLKIADGGKDPYLCSTNNFVGRQIWEYDAEAGTPEERAQVEAARQHFYNNRFKVKACG
DLLWRFQILRENNFKQTIPGVKIEEGEEITNEKVTTTLRRAACHLSALQTSDGHWPAQVA
GPLFFLPPLVFCMYITGHLDLIFPEEYHKEILRYIYYHQNEDGGWGLHIEGCSTMFCTAL
NYICMRILGEGPDGGQDNACAKARKWIHDHGGVTHIPSWGKTWLSILGIFDWRGSNPMPP
EFWILPSFLPMHPAKMWCFCRLVYMPMSYLYGKRFVGPITPLILQLREELFTQPYQNVNW
KKARHQCAKEDIYYPHPLIQDLIWDSLYIFIEPLLTRWPFNKMVREKALQVTMKHIHYED
ENSRYITIGCVEKVLCMLACWVEDPNGDAFKKHLARVPDYLWVSEDGMTMQASGSQEWDA
SFAIQALLATDFIDEIGPTLAKGHDFIKKSQVRDNPSGDFKSMYRHMSKGSWTFSDQDHG
WQVSDCTAEGLKCCLLLSMLPLEIVGGKMELERLYDSVNLLLSLQGKKGGLTAWEPTRGQ
DWLEILNPTEFFEDIVVEHEYVECTGSAIQALVLFKKLYPEHRKKEIENFIANAVQFLED
TQRADGSWYGSWGVCFTYGSWFALGGLAAVGKTYSNCAAICKAIKFLLTTQRQDGGWGES
YLSSPKKVYVPLEGSRSNVVHTAWALMGLIHAGQVERDPTPLYRAAKFIINSQLNEGNWP
QQEITGVFMKNCMLHYPMYKDIFPMWALAEYRKRVPLPSAAV
> EpBSA
ATGTGGAGGCTGAAGATAGCAGATGGAGGGAAGGACCCTTACTTATGCAGCACAAACAAC
TTTGTGGGGAGGCAAATATGGGAGTATGATGCAGAGGCTGGGACTCCTGAGGAGAGAGCC
CAGGTTGAAGCAGCTCGTCAGCATTTCTACAACAATCGCTTTAAGGTTAAGGCCTGTGGG
GACCTCCTTTGGCGCTTTCAGATTCTAAGAGAAAACAACTTCAAACAAACAATACCTGGT
GTGAAGATAGAAGAAGGTGAGGAGATAACAAATGAAAAAGTCACCACCACGTTGAGAAGG
GCTGCATGTCACCTATCAGCATTGCAAACCAGCGATGGCCATTGGCCTGCTCAAGTTGCC
GGTCCTTTGTTTTTCCTTCCTCCGTTGGTCTTTTGTATGTACATTACAGGACATCTTGAT
TTGATATTCCCAGAAGAGTATCACAAAGAGATTCTTCGTTACATATACTATCACCAGAAC
GAAGATGGAGGATGGGGACTACATATAGAGGGTTGTAGTACCATGTTTTGTACTGCACTC
AACTACATATGCATGCGAATTCTTGGAGAAGGGCCCGATGGAGGACAAGACAATGCTTGT
GCTAAAGCAAGAAAATGGATTCATGATCATGGTGGTGTAACACATATACCTTCATGGGGA
AAAACTTGGCTTTCGATACTTGGTATATTTGATTGGCGTGGAAGTAACCCAATGCCTCCT
GAGTTTTGGATCCTTCCATCATTTCTTCCTATGCATCCAGCTAAAATGTGGTGTTTTTGT
CGATTAGTATACATGCCTATGTCTTACTTGTATGGGAAGAGGTTTGTAGGTCCAATCACA
CCACTCATCTTACAGTTGAGAGAAGAACTCTTCACTCAACCTTATCAAAATGTTAATTGG
AAAAAAGCACGTCATCAATGTGCAAAGGAAGATATTTACTATCCCCATCCTTTGATACAA
GATCTAATATGGGATAGTTTATACATATTCATTGAGCCACTTTTGACTCGTTGGCCTTTT
AACAAGATGGTTAGAGAAAAAGCTCTTCAAGTAACAATGAAACATATCCACTATGAAGAT
GAGAATAGTCGATACATAACAATTGGGTGTGTGGAAAAGGTTTTATGCATGCTAGCTTGT
TGGGTGGAAGATCCAAATGGAGATGCTTTCAAGAAGCATCTTGCAAGAGTCCCAGATTAC
TTATGGGTTTCAGAAGATGGAATGACCATGCAGGCTTCTGGGAGCCAAGAATGGGATGCT
AGTTTTGCCATTCAAGCTTTGCTTGCCACTGACTTCATTGATGAAATTGGTCCTACACTT
GCAAAAGGACACGATTTCATCAAGAAATCTCAGGTTAGGGACAACCCTTCGGGAGATTTT
AAGAGCATGTATCGTCATATGTCTAAAGGGTCATGGACCTTCTCTGATCAAGACCATGGA
TGGCAAGTTTCTGATTGCACTGCAGAAGGTTTAAAGTGTTGTTTACTTTTATCAATGTTG
CCACTAGAGATTGTGGGGGGAAAGATGGAACTTGAAAGGTTATATGATTCAGTCAATCTC
CTATTGTCACTTCAGGGTAAAAAGGGTGGTTTAACCGCCTGGGAGCCAACAAGAGGTCAA
GATTGGTTGGAAATACTCAATCCAACAGAATTTTTTGAGGACATTGTAGTTGAACATGAA
TATGTTGAGTGCACTGGATCAGCAATTCAAGCTTTAGTTTTGTTTAAGAAACTATATCCA
GAACACAGAAAGAAAGAGATAGAGAATTTCATTGCTAATGCAGTTCAATTCCTCGAAGAT
ACACAAAGAGCTGATGGTTCATGGTATGGAAGTTGGGGAGTTTGCTTCACGTATGGTTCT
TGGTTTGCACTTGGTGGTCTAGCAGCCGTTGGCAAGACTTACAGTAATTGTGCTGCCATT
TGCAAAGCTATTAAATTTCTACTCACAACACAAAGACAGGATGGTGGTTGGGGGGAGAGC
TATCTTTCAAGCCCAAAAAAGGTATACGTACCTCTTGAAGGGAGTCGATCAAATGTTGTA
CACACAGCATGGGCTCTCATGGGTTTAATTCATGCTGGCCAGGTGGAGAGAGATCCTACT
CCTCTTTATCGTGCTGCAAAATTCATCATCAATTCCCAACTTAATGAGGGCAACTGGCCC
CAACAGGAAATCACAGGGGTATTCATGAAAAATTGCATGCTGCATTATCCAATGTACAAA
GATATTTTTCCAATGTGGGCTCTAGCAGAATATCGTAAACGGGTTCCTTTGCCTTCTGCT
GCAGTTTAA
